# Supplementary material for: Natural variant frequencies across domains from different sarcomere proteins cross-correlate to identify inter-protein contacts associated with cardiac muscle function and disease
Source: Mol Biomed. 2021 Nov 15;2:35. doi: 10.1186/s43556-021-00056-x (PMC8607394; doi:10.1186/s43556-021-00056-x)
Supplement: Supplementary file 1 — Additional file 1 Supplementary data consists of figures: Figure S1-S7, Tables Table S1-S8, data sets for the fulfilled and unknown 6ddps for complex βmys/MYPBC3 and MAPT/MYBPC3, and computer code. Data sets are contained in files 6ddpbmysMYBPC3.xls and 6ddpMAPTMYBPC3.xls. Computer code is in file 2d_cg.nb. [file 43556_2021_56_MOESM1_ESM.zip]

Archive with 4 entries (4 files):
- 2d_cg.nb
- 6ddpbmysMYBPC3.xls
- 6ddpMAPTMYBPC3.xls
- Supplementary2.docx
