# Supplementary material for: Natural variant frequencies across domains from different sarcomere proteins cross-correlate to identify inter-protein contacts associated with cardiac muscle function and disease
Source: Mol Biomed. 2021 Nov 15;2:35. doi: 10.1186/s43556-021-00056-x (PMC8607394; doi:10.1186/s43556-021-00056-x)
Supplement: Supplementary file 1 — Additional file 1 Supplementary data consists of figures: Figure S1-S7, Tables Table S1-S8, data sets for the fulfilled and unknown 6ddps for complex βmys/MYPBC3 and MAPT/MYBPC3, and computer code. Data sets are contained in files 6ddpbmysMYBPC3.xls and 6ddpMAPTMYBPC3.xls. Computer code is in file 2d_cg.nb. [file 43556_2021_56_MOESM1_ESM.zip › 2d_cg.nb]

(* Content-type: application/vnd.wolfram.mathematica *)

(*** Wolfram Notebook File ***)
(* http://www.wolfram.com/nb *)

(* CreatedBy='Mathematica 12.1' *)

(*CacheID: 234*)
(* Internal cache information:
NotebookFileLineBreakTest
NotebookFileLineBreakTest
NotebookDataPosition[       158,          7]
NotebookDataLength[   5620197,     129174]
NotebookOptionsPosition[   5597366,     128938]
NotebookOutlinePosition[   5597766,     128954]
CellTagsIndexPosition[   5597723,     128951]
WindowFrame->Normal*)

(* Beginning of Notebook Content *)
Notebook[{
Cell["sort.nb:\t\trevised 20 May 2021 ", "Text",
 CellChangeTimes->{{3.6587837886485415`*^9, 3.6587838481165037`*^9}, 
   3.658823258703127*^9, 3.658921470456689*^9, 3.6591132901776137`*^9, 
   3.6591690766751375`*^9, {3.659312217782674*^9, 3.6593122715721636`*^9}, 
   3.6593624971231995`*^9, 3.6594691223624697`*^9, {3.659814125280122*^9, 
   3.6598141254205236`*^9}, 3.6598593586439466`*^9, 3.659963428543518*^9, 
   3.6600792812073536`*^9, 3.6602497477767577`*^9, {3.660412300731973*^9, 
   3.6604123012319784`*^9}, {3.66093191982086*^9, 3.660931929773724*^9}, 
   3.661071992082408*^9, {3.675149077265568*^9, 3.6751490835056076`*^9}, {
   3.676122227546571*^9, 3.6761222278741727`*^9}, {3.6763044901580133`*^9, 
   3.67630449022902*^9}, {3.676358196656883*^9, 3.6763582001825056`*^9}, {
   3.6801210095400424`*^9, 3.6801210175742483`*^9}, {3.6821829352505236`*^9, 
   3.6821829640795083`*^9}, 3.682183009210598*^9, 3.6823365513051414`*^9, 
   3.682428217534935*^9, {3.6825914394560757`*^9, 3.6825914397212763`*^9}, {
   3.688596978397509*^9, 3.688596988396819*^9}, {3.6952562317873173`*^9, 
   3.6952562419273825`*^9}, 3.695456591552102*^9, {3.69573585489883*^9, 
   3.695735855070433*^9}, 3.695976037650143*^9, 3.6961082166867237`*^9, {
   3.697102638296878*^9, 3.697102665785626*^9}, 3.69723904633072*^9, 
   3.69727002375042*^9, {3.6973581410512795`*^9, 3.6973581428664613`*^9}, 
   3.6977105388669553`*^9, 3.698073683551937*^9, {3.698588491501008*^9, 
   3.6985884915560136`*^9}, {3.6990351604763937`*^9, 
   3.6990351605387936`*^9}, {3.70012374928754*^9, 3.70012375140914*^9}, {
   3.708258017388506*^9, 3.708258022630106*^9}, {3.7094710986336327`*^9, 
   3.709471100037633*^9}, {3.70988154386716*^9, 3.70988154497476*^9}, 
   3.7100972980618706`*^9, {3.710414970981807*^9, 3.710414971222807*^9}, {
   3.7109256315527496`*^9, 3.7109256343607492`*^9}, {3.7113885042646227`*^9, 
   3.711388504529823*^9}, {3.7215959540916295`*^9, 3.7215959569308295`*^9}, {
   3.7368782278143053`*^9, 3.736878251384306*^9}, 3.736924856780616*^9, {
   3.7371268029699697`*^9, 3.7371268063399696`*^9}, {3.7376714122340946`*^9, 
   3.7376714125310946`*^9}, 3.739347705794442*^9, {3.745170274569173*^9, 
   3.745170280309973*^9}, {3.7457377858811817`*^9, 3.745737785974782*^9}, {
   3.7499745538862553`*^9, 3.749974559836255*^9}, {3.7500575004237924`*^9, 
   3.7500575101967926`*^9}, 3.7503130649332705`*^9, {3.7512710283903837`*^9, 
   3.751271028499584*^9}, {3.765816191946515*^9, 3.765816200274515*^9}, {
   3.766824071989768*^9, 3.7668240722497787`*^9}, {3.7680310871147385`*^9, 
   3.768031087410739*^9}, 3.7681559517697887`*^9, {3.7682394218865957`*^9, 
   3.768239421933589*^9}, {3.7710750508120956`*^9, 3.7710750531640954`*^9}, {
   3.7710752709480953`*^9, 3.771075280589095*^9}, {3.7710926474953957`*^9, 
   3.7710926651513953`*^9}, {3.774701427532228*^9, 3.7747014359972277`*^9}, {
   3.7796258991279144`*^9, 3.7796259079519143`*^9}, {3.779949836141*^9, 
   3.7799498364060163`*^9}, 3.7801758157916946`*^9, {3.780175846332708*^9, 
   3.780175857123704*^9}, {3.7801759243557177`*^9, 3.7801760175047235`*^9}, {
   3.7801761391077347`*^9, 3.7801761718387346`*^9}, {3.7801767744657464`*^9, 
   3.7801768268307886`*^9}, {3.780176879702798*^9, 3.7801769410178013`*^9}, {
   3.782670476614045*^9, 3.782670566539045*^9}, {3.7826707224420447`*^9, 
   3.7826707407280445`*^9}, {3.782670981661045*^9, 3.782670986347045*^9}, {
   3.782671562690045*^9, 3.782671603121045*^9}, {3.782671688689045*^9, 
   3.7826716935110445`*^9}, {3.7910668860822306`*^9, 3.791067011317374*^9}, {
   3.7995059876186*^9, 3.799506130867614*^9}, {3.8300690861832743`*^9, 
   3.830069145455027*^9}, {3.830083988783557*^9, 3.8300839928627462`*^9}, 
   3.830238831539542*^9, 3.8303212033998737`*^9, {3.8304977042168756`*^9, 
   3.830497709087058*^9}, {3.830499894982802*^9, 3.830499911717258*^9}, {
   3.8308091135467396`*^9, 3.830809127461352*^9}},
 FontFamily->
  "Consolas",ExpressionUUID->"9ad43862-9c7c-419b-be6f-926e66b1a679"],

Cell[BoxData[{
 RowBox[{
  RowBox[{
  "SetDirectory", "[", 
   "\"\<K:/BURGHARDT/SEC/manu/manuscripts2021/machine7/sorting\>\"", "]"}], 
  ";"}], "\n", 
 RowBox[{
  RowBox[{
   RowBox[{"fl", "=", "\"\<snp_resultMYL2.txt\>\""}], ";"}], 
  RowBox[{"(*", " ", 
   RowBox[{
   "RLC", " ", "from", " ", "NCBI", " ", "search", " ", "SNP", " ", 
    "\"\<MYL2 missense_variant\>\""}], " ", "*)"}], "\[IndentingNewLine]", 
  RowBox[{"(*", 
   RowBox[{
    RowBox[{"fl", "=", "\"\<snp_resultMYL3.txt\>\""}], ";"}], 
   RowBox[{"(*", " ", 
    RowBox[{
    "ELC", " ", "from", " ", "NCBI", " ", "search", " ", "SNP", " ", 
     "\"\<MYL3 missense_variant\>\""}], " ", "*)"}], "*)"}], 
  "\[IndentingNewLine]", 
  RowBox[{"(*", 
   RowBox[{
    RowBox[{"fl", "=", "\"\<snp_resultMYH7.txt\>\""}], ";"}], 
   RowBox[{"(*", " ", 
    RowBox[{
    "MHC", " ", "from", " ", "NCBI", " ", "search", " ", "SNP", " ", 
     "\"\<MYL7 missense_variant\>\""}], " ", "*)"}], 
   "*)"}]}], "\[IndentingNewLine]", 
 RowBox[{
  RowBox[{"pt", "=", 
   RowBox[{"Import", "[", 
    RowBox[{"fl", ",", "\"\<Table\>\""}], "]"}]}], 
  ";"}], "\[IndentingNewLine]", 
 RowBox[{
  RowBox[{"Print", "[", 
   RowBox[{"\"\<Import \>\"", ",", "fl"}], "]"}], ";"}]}], "Input",
 CellChangeTimes->{{3.778436340085907*^9, 3.778436375847907*^9}, {
   3.778490796538907*^9, 3.778490814969907*^9}, {3.7784910169009066`*^9, 
   3.778491030476907*^9}, {3.7785191948181067`*^9, 3.778519202470107*^9}, 
   3.778519338279107*^9, {3.7790551529877634`*^9, 3.779055154846763*^9}, {
   3.782670771279045*^9, 3.782670773628045*^9}, {3.8300694364644213`*^9, 
   3.8300694430131855`*^9}, 3.8302642417726145`*^9, 3.830321229999965*^9, 
   3.8304517540606737`*^9, 3.830455452847021*^9, 3.830464244125478*^9},
 CellLabel->"In[86]:=",ExpressionUUID->"37456bee-7e0c-43da-a5dd-0d7008f3ac70"],

Cell[BoxData[{
 RowBox[{
  RowBox[{
  "SetDirectory", "[", 
   "\"\<K:/BURGHARDT/SEC/manu/manuscripts2021/machine7/sorting\>\"", "]"}], 
  ";"}], "\n", 
 RowBox[{
  RowBox[{
   RowBox[{"fl", "=", "\"\<snp_resultMYBPC3.txt\>\""}], ";"}], 
  RowBox[{"(*", " ", 
   RowBox[{
   "Mybpc3", " ", "from", " ", "NCBI", " ", "search", " ", "SNP", " ", 
    "\"\<MYBPC3 missense_variant\>\""}], " ", "*)"}]}], "\[IndentingNewLine]", 
 RowBox[{
  RowBox[{"pt", "=", 
   RowBox[{"Import", "[", 
    RowBox[{"fl", ",", "\"\<Table\>\""}], "]"}]}], 
  ";"}], "\[IndentingNewLine]", 
 RowBox[{
  RowBox[{"Print", "[", 
   RowBox[{"\"\<Import \>\"", ",", "fl"}], "]"}], ";"}]}], "Input",
 CellChangeTimes->{{3.778436340085907*^9, 3.778436375847907*^9}, {
   3.778490796538907*^9, 3.778490814969907*^9}, {3.7784910169009066`*^9, 
   3.778491030476907*^9}, {3.7785191948181067`*^9, 3.778519202470107*^9}, 
   3.778519338279107*^9, {3.7790551529877634`*^9, 3.779055154846763*^9}, {
   3.782670771279045*^9, 3.782670806270045*^9}, {3.782670919010045*^9, 
   3.782670923690045*^9}, {3.7995062004676695`*^9, 3.799506205960664*^9}, 
   3.830587167748865*^9},
 CellLabel->"In[76]:=",ExpressionUUID->"465c4ba7-5f03-4a85-a3a7-a8303bd18271"],

Cell[BoxData[{
 RowBox[{
  RowBox[{
  "SetDirectory", "[", 
   "\"\<K:/BURGHARDT/SEC/manu/manuscripts2020/machine5/sorting\>\"", "]"}], 
  ";"}], "\n", 
 RowBox[{
  RowBox[{
   RowBox[{"fl", "=", "\"\<snp_resultMAPT.txt\>\""}], ";"}], 
  RowBox[{"(*", " ", 
   RowBox[{
   "Mapt", " ", "from", " ", "NCBI", " ", "search", " ", "SNP", " ", 
    "\"\<MAPT missense_variant\>\""}], " ", "*)"}]}], "\[IndentingNewLine]", 
 RowBox[{
  RowBox[{"pt", "=", 
   RowBox[{"Import", "[", 
    RowBox[{"fl", ",", "\"\<Table\>\""}], "]"}]}], 
  ";"}], "\[IndentingNewLine]", 
 RowBox[{
  RowBox[{"Print", "[", 
   RowBox[{"\"\<Import \>\"", ",", "fl"}], "]"}], ";"}]}], "Input",
 CellChangeTimes->{{3.778436340085907*^9, 3.778436375847907*^9}, {
   3.778490796538907*^9, 3.778490814969907*^9}, {3.7784910169009066`*^9, 
   3.778491030476907*^9}, {3.7785191948181067`*^9, 3.778519202470107*^9}, 
   3.778519338279107*^9, {3.7790551529877634`*^9, 3.779055154846763*^9}, {
   3.782670771279045*^9, 3.782670773628045*^9}, {3.79950634846416*^9, 
   3.7995063520241857`*^9}, 3.8302642715555134`*^9},
 CellLabel->"In[1]:=",ExpressionUUID->"6f03167c-e734-4244-8d99-b3e8865e6528"],

Cell[BoxData[
 RowBox[{
  RowBox[{"(*", " ", 
   RowBox[{
   "find", " ", "rs", "#", " ", "and", " ", "remove", " ", "merged", " ", 
    "SNPs"}], " ", "*)"}], "\[IndentingNewLine]", 
  RowBox[{
   RowBox[{
    RowBox[{"vrs", "=", 
     RowBox[{"{", "}"}]}], ";"}], "\[IndentingNewLine]", 
   RowBox[{
    RowBox[{"vs", "=", 
     RowBox[{"ToString", "[", "pt", "]"}]}], ";"}], "\[IndentingNewLine]", 
   RowBox[{
    RowBox[{"Do", "[", "\[IndentingNewLine]", 
     RowBox[{
      RowBox[{
       RowBox[{"str", "=", 
        RowBox[{"StringJoin", "[", 
         RowBox[{"\"\<{\>\"", ",", 
          RowBox[{"ToString", "[", "ires", "]"}], ",", "\"\<., rs\>\""}], 
         "]"}]}], ";", "\[IndentingNewLine]", 
       RowBox[{"stp", "=", 
        RowBox[{"StringPosition", "[", 
         RowBox[{"vs", ",", "str"}], "]"}]}], ";", "\[IndentingNewLine]", 
       RowBox[{"If", "[", 
        RowBox[{
         RowBox[{"stp", "\[NotEqual]", 
          RowBox[{"{", "}"}]}], ",", 
         RowBox[{"AppendTo", "[", 
          RowBox[{"vrs", ",", "stp"}], "]"}], ",", 
         RowBox[{
          RowBox[{"Print", "[", 
           RowBox[{"\"\<total SNP rs \>\"", ",", 
            RowBox[{"ires", "-", "1"}]}], "]"}], ";", 
          RowBox[{"Goto", "[", "pnt1", "]"}]}]}], "]"}]}], 
      "\[IndentingNewLine]", ",", 
      RowBox[{"{", 
       RowBox[{"ires", ",", "1", ",", "10000"}], "}"}]}], "]"}], ";", 
    RowBox[{"Print", "[", 
     RowBox[{"\"\<stopped prematurely raise ires beyond \>\"", ",", "ires"}], 
     "]"}], ";", 
    RowBox[{"Label", "[", "pnt1", "]"}], ";"}], "\[IndentingNewLine]", 
   RowBox[{
    RowBox[{"vrs", "=", 
     RowBox[{"Flatten", "[", 
      RowBox[{"vrs", ",", "1"}], "]"}]}], ";"}], "\[IndentingNewLine]", 
   RowBox[{"Print", "[", 
    RowBox[{"\"\<Dimensions vrs \>\"", ",", 
     RowBox[{"Dimensions", "[", "vrs", "]"}]}], "]"}], "\n", 
   "\[IndentingNewLine]", 
   RowBox[{
    RowBox[{"vrs", "=", 
     RowBox[{"{", "}"}]}], ";"}], "\[IndentingNewLine]", 
   RowBox[{
    RowBox[{"vs", "=", 
     RowBox[{"ToString", "[", "pt", "]"}]}], ";"}], "\[IndentingNewLine]", 
   RowBox[{
    RowBox[{"Do", "[", 
     RowBox[{
      RowBox[{"AppendTo", "[", 
       RowBox[{"vrs", ",", 
        RowBox[{"StringPosition", "[", 
         RowBox[{"vs", ",", 
          RowBox[{"StringJoin", "[", 
           RowBox[{"\"\<{\>\"", ",", 
            RowBox[{"ToString", "[", "ires", "]"}], ",", "\"\<., rs\>\""}], 
           "]"}]}], "]"}]}], "]"}], ",", "\[IndentingNewLine]", 
      RowBox[{"{", 
       RowBox[{"ires", ",", "1", ",", "2000"}], "}"}]}], "]"}], ";"}], 
   "\[IndentingNewLine]", 
   RowBox[{
    RowBox[{"vrs", "=", 
     RowBox[{"Flatten", "[", 
      RowBox[{"vrs", ",", "1"}], "]"}]}], ";"}], "\[IndentingNewLine]", 
   RowBox[{"Print", "[", 
    RowBox[{"\"\<Dimensions vrs \>\"", ",", 
     RowBox[{"Dimensions", "[", "vrs", "]"}]}], "]"}], "\[IndentingNewLine]", 
   "\n", 
   RowBox[{
    RowBox[{"vrsc", "=", 
     RowBox[{"{", "}"}]}], ";", 
    RowBox[{"dm", "=", "30"}], ";", 
    RowBox[{"vsc", "=", 
     RowBox[{"Characters", "[", "vs", "]"}]}], ";"}], "\[IndentingNewLine]", 
   RowBox[{
    RowBox[{"Do", "[", 
     RowBox[{
      RowBox[{
       RowBox[{"stl1", "=", 
        RowBox[{
         RowBox[{"vrs", "[", 
          RowBox[{"[", 
           RowBox[{"krs", ",", "2"}], "]"}], "]"}], "+", "1"}]}], ";", 
       "\[IndentingNewLine]", 
       RowBox[{"stl", "=", "stl1"}], ";", "\[IndentingNewLine]", 
       RowBox[{"(*", 
        RowBox[{
         RowBox[{"Print", "[", 
          RowBox[{"IntegerLength", "[", "krs", "]"}], "]"}], ";"}], "*)"}], 
       "\[IndentingNewLine]", 
       RowBox[{"Do", "[", 
        RowBox[{
         RowBox[{
          RowBox[{"Label", "[", "pnt1", "]"}], ";", 
          RowBox[{"stl", "++"}], ";", "\[IndentingNewLine]", 
          RowBox[{"str", "=", 
           RowBox[{"StringJoin", "[", 
            RowBox[{"Take", "[", 
             RowBox[{"vsc", ",", 
              RowBox[{"{", 
               RowBox[{"stl", ",", 
                RowBox[{"UpTo", "[", "stl", "]"}]}], "}"}]}], "]"}], "]"}]}], 
          ";", "\[IndentingNewLine]", 
          RowBox[{"If", "[", 
           RowBox[{
            RowBox[{"StringMatchQ", "[", 
             RowBox[{"str", ",", "\"\<,\>\""}], "]"}], ",", 
            RowBox[{
             RowBox[{"stl2", "=", 
              RowBox[{"stl", "-", "1"}]}], ";", 
             RowBox[{"Goto", "[", "pnt2", "]"}]}]}], "]"}], ";"}], 
         "\[IndentingNewLine]", ",", 
         RowBox[{"{", 
          RowBox[{"j", ",", "1", ",", "dm"}], "}"}]}], "]"}], ";", 
       RowBox[{"Label", "[", "pnt2", "]"}], ";", "\[IndentingNewLine]", 
       RowBox[{"str", "=", 
        RowBox[{"StringJoin", "[", 
         RowBox[{"Take", "[", 
          RowBox[{"vsc", ",", 
           RowBox[{"{", 
            RowBox[{
             RowBox[{"stl2", "+", "1"}], ",", 
             RowBox[{"stl2", "+", "13"}]}], "}"}]}], "]"}], "]"}]}], ";", 
       RowBox[{"(*", 
        RowBox[{
         RowBox[{"Print", "[", "str", "]"}], ";"}], "*)"}], 
       "\[IndentingNewLine]", 
       RowBox[{"If", "[", 
        RowBox[{
         RowBox[{"StringMatchQ", "[", 
          RowBox[{"str", ",", "\"\<, has, merged\>\""}], "]"}], ",", 
         RowBox[{
          RowBox[{"Print", "[", 
           RowBox[{
            RowBox[{"StringJoin", "[", 
             RowBox[{"Take", "[", 
              RowBox[{"vsc", ",", 
               RowBox[{
                RowBox[{"vrs", "[", 
                 RowBox[{"[", "krs", "]"}], "]"}], "+", 
                RowBox[{"{", 
                 RowBox[{"5", ",", 
                  RowBox[{"5", "+", "40"}]}], "}"}]}]}], "]"}], "]"}], ",", 
            "\"\<; skip it\>\""}], "]"}], ";", 
          RowBox[{"Goto", "[", "pnt3", "]"}]}]}], "]"}], ";", 
       "\[IndentingNewLine]", 
       RowBox[{"str", "=", 
        RowBox[{"StringJoin", "[", 
         RowBox[{"Take", "[", 
          RowBox[{"vsc", ",", 
           RowBox[{"{", 
            RowBox[{"stl1", ",", "stl2"}], "}"}]}], "]"}], "]"}]}], ";", 
       RowBox[{"(*", 
        RowBox[{
         RowBox[{"Print", "[", "str", "]"}], ";"}], "*)"}], 
       "\[IndentingNewLine]", 
       RowBox[{"AppendTo", "[", 
        RowBox[{"vrsc", ",", "str"}], "]"}], ";", "\[IndentingNewLine]", 
       RowBox[{"Label", "[", "pnt3", "]"}]}], ",", 
      RowBox[{"{", 
       RowBox[{"krs", ",", "1", ",", 
        RowBox[{
         RowBox[{"Dimensions", "[", "vrs", "]"}], "[", 
         RowBox[{"[", "1", "]"}], "]"}]}], "}"}]}], "]"}], ";"}], 
   "\[IndentingNewLine]", 
   RowBox[{"Print", "[", 
    RowBox[{"\"\<Dimensions vrsc \>\"", ",", 
     RowBox[{"Dimensions", "[", "vrsc", "]"}]}], "]"}], "\[IndentingNewLine]", 
   RowBox[{"vrs", ";"}], "\[IndentingNewLine]", 
   RowBox[{"vrsc", ";"}], 
   RowBox[{"(*", " ", 
    RowBox[{"list", " ", "rs", "#"}], " ", "*)"}], 
   "\[IndentingNewLine]"}]}]], "Input",
 CellChangeTimes->{{3.7784363845729065`*^9, 3.778436385364907*^9}, {
   3.778436454663907*^9, 3.778436471347907*^9}, {3.778436555055907*^9, 
   3.778436635627907*^9}, {3.7784366695629067`*^9, 3.778436719922907*^9}, {
   3.778436974359907*^9, 3.778436992762907*^9}, {3.778437099849907*^9, 
   3.778437144906907*^9}, {3.7784424103824067`*^9, 3.778442423462407*^9}, {
   3.7784426723264065`*^9, 3.7784426834704065`*^9}, {3.7784431881254067`*^9, 
   3.7784431915744066`*^9}, {3.7784433327014065`*^9, 
   3.7784433332914066`*^9}, {3.7784434330934067`*^9, 3.778443486643407*^9}, {
   3.7784507590267067`*^9, 3.7784507655147066`*^9}, {3.778483930725707*^9, 
   3.7784839334177065`*^9}, 3.7784840413187065`*^9, {3.778484182357707*^9, 
   3.778484199215707*^9}, 3.778484253188707*^9, {3.7784844418657064`*^9, 
   3.778484500265707*^9}, {3.778484536895707*^9, 3.7784845566467066`*^9}, 
   3.7784846986257067`*^9, 3.7784847328887067`*^9, {3.778486090928707*^9, 
   3.7784861021187067`*^9}, {3.7784861678257065`*^9, 
   3.7784861915987067`*^9}, {3.778486338392807*^9, 3.778486379609807*^9}, {
   3.778486647517807*^9, 3.778486681423807*^9}, {3.7784867245618067`*^9, 
   3.7784867638838067`*^9}, {3.778486797937807*^9, 3.7784868141038065`*^9}, {
   3.7784869632648067`*^9, 3.778486980352807*^9}, {3.7784870181998067`*^9, 
   3.778487056104807*^9}, {3.778487109848807*^9, 3.778487115612807*^9}, 
   3.7785166327246065`*^9, 3.778519107776107*^9, 3.7785192160021067`*^9, 
   3.778519422895107*^9, 3.7785195174241066`*^9, {3.778519563774107*^9, 
   3.778519699742107*^9}, 3.7785198082911067`*^9, {3.778519861954107*^9, 
   3.778519886180107*^9}, 3.7785200098831067`*^9, {3.778520064737107*^9, 
   3.7785200937251067`*^9}, 3.778520140637107*^9, {3.7785201754431067`*^9, 
   3.778520205869107*^9}, 3.7785204590631065`*^9, 3.7785205229551067`*^9, 
   3.8300916728352995`*^9, {3.830238884760528*^9, 3.8302389100223255`*^9}, {
   3.8302390902176704`*^9, 3.8302390912666225`*^9}, {3.8302391358905506`*^9, 
   3.830239141123777*^9}, {3.8302391988717985`*^9, 3.830239280525414*^9}, {
   3.8302393880104494`*^9, 3.8302394357365046`*^9}, {3.830239531717022*^9, 
   3.830239608020256*^9}, {3.830239651465205*^9, 3.830239654377467*^9}, 
   3.8302398394807105`*^9, {3.8302408997103815`*^9, 3.830240900543153*^9}, {
   3.8302413937956233`*^9, 3.83024141690806*^9}, {3.8302565011961694`*^9, 
   3.830256507201226*^9}, {3.830495858365264*^9, 3.8304958717483273`*^9}, 
   3.8304961348019934`*^9, 3.8304970973074446`*^9, 3.830498450425063*^9, {
   3.830498531215858*^9, 3.830498549498798*^9}, {3.830498614821368*^9, 
   3.830498625212837*^9}, {3.83049969090417*^9, 3.830499700950574*^9}},
 CellLabel->"In[80]:=",ExpressionUUID->"8a90d4aa-1530-49cd-b208-434af1935c25"],

Cell[BoxData[
 RowBox[{
  RowBox[{"(*", " ", 
   RowBox[{"download", " ", "JSON", " ", "files"}], " ", "*)"}], 
  "\[IndentingNewLine]", 
  RowBox[{
   RowBox[{
    RowBox[{"pt", "=", 
     RowBox[{"{", "}"}]}], ";", 
    RowBox[{"v2", "=", 
     RowBox[{"{", "}"}]}], ";"}], "\[IndentingNewLine]", 
   RowBox[{
    RowBox[{"Do", "[", 
     RowBox[{"(*", " ", 
      RowBox[{"krs", "-", "loop"}], " ", "*)"}], "\[IndentingNewLine]", 
     RowBox[{
      RowBox[{
       RowBox[{"str", "=", 
        RowBox[{"StringJoin", "[", 
         RowBox[{"{", 
          RowBox[{
          "\"\<https://api.ncbi.nlm.nih.gov/variation/v0/beta/refsnp/\>\"", 
           ",", 
           RowBox[{"StringJoin", "[", 
            RowBox[{"Characters", "[", 
             RowBox[{"vrsc", "[", 
              RowBox[{"[", "krs", "]"}], "]"}], "]"}], "]"}]}], "}"}], 
         "]"}]}], ";", "\[IndentingNewLine]", 
       RowBox[{"strn", "=", 
        RowBox[{"Characters", "[", 
         RowBox[{"vrsc", "[", 
          RowBox[{"[", "krs", "]"}], "]"}], "]"}]}], ";", 
       "\[IndentingNewLine]", 
       RowBox[{"nd", "=", 
        RowBox[{
         RowBox[{"Dimensions", "[", "strn", "]"}], "[", 
         RowBox[{"[", "1", "]"}], "]"}]}], ";", "\[IndentingNewLine]", 
       "\[IndentingNewLine]", 
       RowBox[{"ic", "=", "0"}], ";", "\[IndentingNewLine]", 
       RowBox[{"Do", "[", 
        RowBox[{"(*", " ", 
         RowBox[{"j", "-", "loop"}], " ", "*)"}], "\[IndentingNewLine]", 
        RowBox[{
         RowBox[{
          RowBox[{"ic", "++"}], ";", "\[IndentingNewLine]", 
          RowBox[{"URLDownload", "[", 
           RowBox[{"str", ",", "\"\<fldownload.txt\>\""}], "]"}], ";", 
          "\[IndentingNewLine]", 
          RowBox[{"fle", "=", 
           RowBox[{"ReadString", "[", 
            RowBox[{"File", "[", 
             TemplateBox[{"\"fldownload.txt\""},
              "FileArgument"], "]"}], "]"}]}], ";", "\[IndentingNewLine]", 
          RowBox[{"v1", "=", 
           RowBox[{"Take", "[", 
            RowBox[{
             RowBox[{"Characters", "[", "fle", "]"}], ",", 
             RowBox[{"{", 
              RowBox[{"15", ",", 
               RowBox[{"14", "+", "nd"}]}], "}"}]}], "]"}]}], ";", 
          "\[IndentingNewLine]", 
          RowBox[{"If", "[", 
           RowBox[{
            RowBox[{"v1", "\[Equal]", 
             RowBox[{"Characters", "[", 
              RowBox[{"vrsc", "[", 
               RowBox[{"[", "krs", "]"}], "]"}], "]"}]}], ",", 
            "\[IndentingNewLine]", 
            RowBox[{"(*", 
             RowBox[{
              RowBox[{"Print", "[", 
               RowBox[{
               "\"\<krs \>\"", ",", "krs", ",", "\"\<; v1 \>\"", ",", "v1", 
                ",", "\"\<; strn \>\"", ",", "strn", ",", "\"\<; ic \>\"", 
                ",", "ic"}], "]"}], ";"}], "*)"}], 
            RowBox[{"Goto", "[", "pntURL", "]"}]}], "]"}], ";", 
          RowBox[{"If", "[", 
           RowBox[{
            RowBox[{
             RowBox[{"Mod", "[", 
              RowBox[{"ic", ",", "20"}], "]"}], "\[Equal]", "0"}], ",", 
            RowBox[{"Print", "[", 
             RowBox[{"\"\<try ic \>\"", ",", "ic"}], "]"}]}], "]"}], ";", 
          RowBox[{"Pause", "[", "2", "]"}]}], "\[IndentingNewLine]", ",", 
         RowBox[{"{", 
          RowBox[{"j", ",", "1", ",", "500"}], "}"}]}], "]"}], ";", 
       RowBox[{"Print", "[", 
        RowBox[{
        "\"\<krs \>\"", ",", "krs", ",", "\"\<; v1 \>\"", ",", "v1", ",", 
         "\"\<; strn \>\"", ",", "strn", ",", "\"\<; ic \>\"", ",", "ic"}], 
        "]"}], ";", 
       RowBox[{"Label", "[", "pntURL", "]"}], ";", "\[IndentingNewLine]", 
       "\[IndentingNewLine]", 
       RowBox[{"AppendTo", "[", 
        RowBox[{"pt", ",", 
         RowBox[{"{", "fle", "}"}]}], "]"}], ";", "\[IndentingNewLine]", 
       RowBox[{"AppendTo", "[", 
        RowBox[{"v2", ",", 
         RowBox[{"StringJoin", "[", "v1", "]"}]}], "]"}]}], ",", 
      RowBox[{"{", 
       RowBox[{"krs", ",", "1", ",", 
        RowBox[{
         RowBox[{"Dimensions", "[", "vrsc", "]"}], "[", 
         RowBox[{"[", "1", "]"}], "]"}]}], "}"}]}], "]"}], ";"}], 
   "\[IndentingNewLine]", 
   RowBox[{
    RowBox[{"If", "[", 
     RowBox[{
      RowBox[{
       RowBox[{"Complement", "[", 
        RowBox[{"v2", ",", "vrsc"}], "]"}], "\[NotEqual]", 
       RowBox[{"{", "}"}]}], ",", 
      RowBox[{"Print", "[", "\"\<Error in v2 collection of rs\>\"", "]"}], 
      ",", 
      RowBox[{"Print", "[", "\"\<no missing rs \>\"", "]"}]}], "]"}], 
    ";"}]}]}]], "Input",
 CellChangeTimes->{{3.7784443589154067`*^9, 3.778444372314407*^9}, 
   3.7784444424874067`*^9, {3.7784445415484066`*^9, 3.7784446983524065`*^9}, {
   3.778444764295407*^9, 3.7784447674094067`*^9}, 3.7784448485674067`*^9, {
   3.7784450705924067`*^9, 3.778445077886407*^9}, {3.7784451751124067`*^9, 
   3.778445183775407*^9}, {3.7784452577634068`*^9, 3.7784452669754066`*^9}, {
   3.778487246300807*^9, 3.778487250400807*^9}, {3.778487346432807*^9, 
   3.7784874141558065`*^9}, {3.778487448499807*^9, 3.7784874559688067`*^9}, 
   3.7784875047878065`*^9, 3.7784878163578067`*^9, 3.778488110102807*^9, {
   3.778516646133607*^9, 3.778516653407607*^9}, {3.7995120613274603`*^9, 
   3.7995120662184677`*^9}, {3.799513613803435*^9, 3.7995136182164016`*^9}, {
   3.830259685237258*^9, 3.8302597304283237`*^9}, 3.8302598835752926`*^9, {
   3.8302599706914454`*^9, 3.8302599726931257`*^9}, {3.8302600040243387`*^9, 
   3.8302600279565716`*^9}, {3.8302620110770626`*^9, 
   3.8302620140794764`*^9}, {3.830264396000781*^9, 3.830264399087375*^9}, {
   3.830265395243375*^9, 3.8302653956303425`*^9}, {3.830265611468742*^9, 
   3.8302657692390547`*^9}, {3.830265819660302*^9, 3.830265955560279*^9}, {
   3.8302660481526003`*^9, 3.8302660508406677`*^9}, {3.8302662106762543`*^9, 
   3.8302662160488563`*^9}, {3.830267143987256*^9, 3.8302672225204954`*^9}, {
   3.830267268812967*^9, 3.8302672709654326`*^9}, {3.830267517677619*^9, 
   3.830267527897081*^9}, {3.8302677881844263`*^9, 3.8302678277633066`*^9}, 
   3.830269807183643*^9, {3.8302698375154343`*^9, 3.8302698474968767`*^9}, {
   3.8302806777285767`*^9, 3.8302807959925165`*^9}, {3.8302897307752037`*^9, 
   3.830289833537286*^9}, {3.8302898841211276`*^9, 3.830289947125721*^9}, {
   3.8302901014108076`*^9, 3.8302901068709826`*^9}, {3.8302901411170964`*^9, 
   3.830290147907447*^9}, {3.830290408519247*^9, 3.8302904597700415`*^9}, {
   3.830290497888347*^9, 3.8302905830183525`*^9}, {3.830290641623237*^9, 
   3.8302907104867935`*^9}, {3.8302907453468075`*^9, 3.830290826217411*^9}, {
   3.8302909342633266`*^9, 3.8302909429894247`*^9}, {3.8302916074495983`*^9, 
   3.8302916542403946`*^9}, {3.8302921709066715`*^9, 
   3.8302921718267946`*^9}, {3.8302922260116253`*^9, 3.8302922433339667`*^9}, 
   3.830292310270156*^9, {3.8302923562741036`*^9, 3.83029239684139*^9}, {
   3.8302924667309914`*^9, 3.830292532939592*^9}, {3.8302925766903048`*^9, 
   3.8302927170523453`*^9}, 3.8302927631587505`*^9, {3.830292861220149*^9, 
   3.830292871210882*^9}, {3.8302930961658154`*^9, 3.830293099755024*^9}, {
   3.830320000866548*^9, 3.8303200619114656`*^9}, {3.8303201697134333`*^9, 
   3.8303202126726894`*^9}, 3.830359193869706*^9, {3.830499827274737*^9, 
   3.8304998409957285`*^9}, {3.830598187907948*^9, 3.8305981991914144`*^9}, {
   3.830598230649355*^9, 3.8305982877063675`*^9}, 
   3.830603109973587*^9},ExpressionUUID->"5b201257-6039-4168-ad83-\
b081bd0700ce"],

Cell[BoxData[
 RowBox[{"(*", 
  RowBox[{
   RowBox[{
   "SetDirectory", "[", 
    "\"\<K:/BURGHARDT/SEC/manu/manuscripts2020/machine5/sorting\>\"", "]"}], 
   ";", "\[IndentingNewLine]", 
   RowBox[{"fyl", "=", "\"\<snp_MAPT_missense_variant.dat\>\""}], ";", 
   "\[IndentingNewLine]", 
   RowBox[{"DeleteFile", "[", "fyl", "]"}], ";", "\[IndentingNewLine]", 
   RowBox[{"Export", "[", 
    RowBox[{"fyl", ",", "pt", ",", "\"\<Table\>\""}], "]"}], ";"}], 
  "*)"}]], "Input",
 CellChangeTimes->{{3.778449583193607*^9, 3.778449613285607*^9}, 
   3.778449676620607*^9, {3.778449722164607*^9, 3.7784497474846067`*^9}, {
   3.778449959266607*^9, 3.778449960994607*^9}, {3.7784500164866066`*^9, 
   3.778450023212607*^9}, {3.7784502076585655`*^9, 3.7784502398327065`*^9}, {
   3.7784503875027065`*^9, 3.7784503878497066`*^9}, {3.778482431907107*^9, 
   3.7784824333251066`*^9}, {3.778491342476907*^9, 3.778491345592907*^9}, 
   3.778524018248707*^9, {3.7790546899497633`*^9, 3.779054695004763*^9}, {
   3.782675093664445*^9, 3.782675124316445*^9}, {3.7826753383774447`*^9, 
   3.782675339398445*^9}, {3.791062284504258*^9, 3.7910622922856236`*^9}, {
   3.791066353076247*^9, 3.791066353560644*^9}, {3.7911069607381606`*^9, 
   3.7911069629413013`*^9}, {3.791108083778474*^9, 3.7911080839816027`*^9}, {
   3.791108240853156*^9, 3.791108241165662*^9}, {3.799509501622588*^9, 
   3.7995095183336244`*^9}, {3.8300948638880715`*^9, 3.8300948822265854`*^9}, 
   3.830263818728573*^9, 3.830264643752677*^9, 
   3.8303211936436224`*^9},ExpressionUUID->"65fccde3-2d1c-412a-b29a-\
45fa9a719cf3"],

Cell[BoxData[{
 RowBox[{
  RowBox[{
  "SetDirectory", "[", 
   "\"\<K:/BURGHARDT/SEC/manu/manuscripts2021/machine7/sorting\>\"", "]"}], 
  ";"}], "\[IndentingNewLine]", 
 RowBox[{
  RowBox[{
   RowBox[{"fyl", "=", "\"\<snp_MYL2_missense_variant.dat\>\""}], ";"}], 
  "\[IndentingNewLine]", 
  RowBox[{"(*", 
   RowBox[{
    RowBox[{"fyl", "=", "\"\<snp_MYL3_missense_variant.dat\>\""}], ";"}], 
   "*)"}], "\[IndentingNewLine]", 
  RowBox[{"(*", 
   RowBox[{
    RowBox[{"fyl", "=", "\"\<snp_MYH7_missense_variant.dat\>\""}], ";"}], 
   "*)"}]}], "\[IndentingNewLine]", 
 RowBox[{
  RowBox[{"fyl", "=", "\"\<snp_MYBPC3_missense_variant.dat\>\""}], 
  ";"}], "\[IndentingNewLine]", 
 RowBox[{
  RowBox[{"DeleteFile", "[", "fyl", "]"}], ";"}], "\[IndentingNewLine]", 
 RowBox[{
  RowBox[{"Export", "[", 
   RowBox[{"fyl", ",", "pt", ",", "\"\<Table\>\""}], "]"}], 
  ";"}], "\[IndentingNewLine]", 
 RowBox[{"Dimensions", "[", "pt", "]"}]}], "Input",
 CellChangeTimes->{{3.778449583193607*^9, 3.778449613285607*^9}, 
   3.778449676620607*^9, {3.778449722164607*^9, 3.7784497474846067`*^9}, {
   3.778449959266607*^9, 3.778449960994607*^9}, {3.7784500164866066`*^9, 
   3.778450023212607*^9}, {3.7784502076585655`*^9, 3.7784502398327065`*^9}, {
   3.7784503875027065`*^9, 3.7784503878497066`*^9}, {3.778482431907107*^9, 
   3.7784824333251066`*^9}, {3.778491342476907*^9, 3.778491345592907*^9}, 
   3.778524018248707*^9, {3.7790546899497633`*^9, 3.779054695004763*^9}, {
   3.782675093664445*^9, 3.782675124316445*^9}, {3.7826753383774447`*^9, 
   3.782675339398445*^9}, {3.791062284504258*^9, 3.7910622922856236`*^9}, {
   3.791066353076247*^9, 3.791066353560644*^9}, {3.7911069607381606`*^9, 
   3.7911069629413013`*^9}, {3.791108083778474*^9, 3.7911080839816027`*^9}, {
   3.791108240853156*^9, 3.791108241165662*^9}, {3.830094929996151*^9, 
   3.830094933105711*^9}, 3.8302645994676075`*^9, 3.8304520060265093`*^9, {
   3.830455492643139*^9, 3.8304555019453106`*^9}, {3.830464302587845*^9, 
   3.8304643291110353`*^9}, 3.830587296078387*^9},
 CellLabel->
  "In[105]:=",ExpressionUUID->"6539b953-523e-4d9b-b4f2-4a1ac972fdc2"],

Cell["\<\


labelsMYH7.nb:\trevised  20 May 2021\
\>", "Text",
 CellChangeTimes->{{3.6587837886485415`*^9, 3.6587838481165037`*^9}, 
   3.658823258703127*^9, 3.658921470456689*^9, 3.6591132901776137`*^9, 
   3.6591690766751375`*^9, {3.659312217782674*^9, 3.6593122715721636`*^9}, 
   3.6593624971231995`*^9, 3.6594691223624697`*^9, {3.659814125280122*^9, 
   3.6598141254205236`*^9}, 3.6598593586439466`*^9, 3.659963428543518*^9, 
   3.6600792812073536`*^9, 3.6602497477767577`*^9, {3.660412300731973*^9, 
   3.6604123012319784`*^9}, {3.66093191982086*^9, 3.660931929773724*^9}, 
   3.661071992082408*^9, {3.675149077265568*^9, 3.6751490835056076`*^9}, {
   3.676122227546571*^9, 3.6761222278741727`*^9}, {3.6763044901580133`*^9, 
   3.67630449022902*^9}, {3.676358196656883*^9, 3.6763582001825056`*^9}, {
   3.6801210095400424`*^9, 3.6801210175742483`*^9}, {3.6821829352505236`*^9, 
   3.6821829640795083`*^9}, 3.682183009210598*^9, 3.6823365513051414`*^9, 
   3.682428217534935*^9, {3.6825914394560757`*^9, 3.6825914397212763`*^9}, {
   3.688596978397509*^9, 3.688596988396819*^9}, {3.6952562317873173`*^9, 
   3.6952562419273825`*^9}, 3.695456591552102*^9, {3.69573585489883*^9, 
   3.695735855070433*^9}, 3.695976037650143*^9, 3.6961082166867237`*^9, {
   3.6985641117334146`*^9, 3.6985641165999017`*^9}, 3.698832397225603*^9, 
   3.6989480268583465`*^9, {3.6998750017733574`*^9, 3.699875035549734*^9}, {
   3.700087302916709*^9, 3.700087304804309*^9}, 3.700587072440466*^9, 
   3.7007367302385206`*^9, {3.7008960790431623`*^9, 3.700896084144329*^9}, 
   3.701342831271553*^9, 3.701619497608435*^9, {3.7083258918101473`*^9, 
   3.708325957626969*^9}, 3.7084418509432163`*^9, {3.709536637805089*^9, 
   3.7095366416270885`*^9}, {3.71146114722396*^9, 3.7114611545247593`*^9}, {
   3.7130121414233074`*^9, 3.713012176195484*^9}, {3.713027772222764*^9, 
   3.713027778899521*^9}, {3.7131002377932844`*^9, 3.713100249446559*^9}, {
   3.7131135362561703`*^9, 3.71311353645897*^9}, 3.713188173618576*^9, {
   3.7132867551214876`*^9, 3.7132867606282873`*^9}, 3.7133369141196136`*^9, 
   3.7135220295340853`*^9, 3.7135966441637735`*^9, 3.713712008813839*^9, 
   3.713769453005047*^9, 3.71389502144559*^9, {3.714154632213499*^9, 
   3.7141546324834967`*^9}, 3.7145079737847905`*^9, 3.7145513433331537`*^9, {
   3.7148234448794155`*^9, 3.7148234468918157`*^9}, {3.7154647660409136`*^9, 
   3.715464766430914*^9}, 3.715711782292508*^9, {3.7158952728852234`*^9, 
   3.715895281200023*^9}, {3.715967523485685*^9, 3.715967524505685*^9}, 
   3.7161492702576737`*^9, 3.716214418688571*^9, {3.716313299635474*^9, 
   3.7163133000254745`*^9}, {3.7188287140050097`*^9, 3.71882872188306*^9}, 
   3.718977377659884*^9, {3.718977814849584*^9, 3.718977814880784*^9}, {
   3.7191641629895387`*^9, 3.7191641664775386`*^9}, 3.7192183365747614`*^9, {
   3.7193021997135983`*^9, 3.719302199994398*^9}, 3.719664476182734*^9, {
   3.7200509764272933`*^9, 3.7200509791775684`*^9}, 3.7201023851050615`*^9, {
   3.7202114410546274`*^9, 3.720211441156637*^9}, 3.720340827732966*^9, 
   3.720527364674346*^9, 3.7208947290004663`*^9, 3.7209440473692575`*^9, {
   3.7210735106244617`*^9, 3.721073510920863*^9}, {3.7211341714986267`*^9, 
   3.7211341726842346`*^9}, 3.72159439742793*^9, 3.721761567945526*^9, 
   3.7218095417443824`*^9, {3.7275980485745673`*^9, 3.727598061974967*^9}, 
   3.727740164353091*^9, 3.727801491448574*^9, {3.7280279454777737`*^9, 
   3.7280279461329737`*^9}, {3.728159268011326*^9, 3.728159268186326*^9}, {
   3.729431754992535*^9, 3.7294317612875347`*^9}, 3.7294957735239315`*^9, {
   3.7407835497495327`*^9, 3.7407835524665327`*^9}, 3.7408139880656977`*^9, 
   3.740933755958541*^9, {3.7419773678623686`*^9, 3.741977368158774*^9}, 
   3.742022468473115*^9, {3.7425114758325834`*^9, 3.742511478780984*^9}, 
   3.742542208718495*^9, {3.7433733102091775`*^9, 3.7433733103183775`*^9}, 
   3.7434211181324425`*^9, 3.7434923965894356`*^9, 3.7435779958306103`*^9, {
   3.7437911325851507`*^9, 3.743791132990751*^9}, 3.7438388222243605`*^9, 
   3.744277599166424*^9, 3.744377855235118*^9, {3.7446610625267057`*^9, 
   3.7446610628567057`*^9}, {3.7448006493204083`*^9, 3.744800654359208*^9}, 
   3.744928069698484*^9, 3.7449671380859203`*^9, 3.7453930682199345`*^9, 
   3.745478067942935*^9, {3.7459261472621746`*^9, 3.7459261547657747`*^9}, 
   3.7461719434519987`*^9, 3.7463463859546185`*^9, {3.746462526588452*^9, 
   3.7464625268224516`*^9}, {3.74965888769586*^9, 3.7496588984138594`*^9}, 
   3.749837657532156*^9, {3.749888569927853*^9, 3.749888570241853*^9}, {
   3.7503642302747927`*^9, 3.750364234689593*^9}, 3.750580101275008*^9, 
   3.750751014117865*^9, {3.7508399577607746`*^9, 3.7508399579479747`*^9}, 
   3.7509735869029183`*^9, 3.75100980906365*^9, {3.7514486648856006`*^9, 
   3.7514486686764007`*^9}, 3.7515324146235*^9, {3.751616111453637*^9, 
   3.7516161124364367`*^9}, {3.751704100641678*^9, 3.751704101680678*^9}, 
   3.7519839358077865`*^9, 3.75209637162577*^9, 3.752136069616455*^9, {
   3.752244858607522*^9, 3.7522448588865223`*^9}, 3.7523921381306715`*^9, 
   3.7525043973527985`*^9, {3.7526524041701183`*^9, 3.752652407799118*^9}, {
   3.782459769643734*^9, 3.782459781513812*^9}, {3.782459894866521*^9, 
   3.782459901622613*^9}, {3.782459935438792*^9, 3.7824599741650996`*^9}, {
   3.7828250907051163`*^9, 3.782825091536112*^9}, {3.7862128043360214`*^9, 
   3.7862128098653545`*^9}, {3.788093121525776*^9, 3.7880931351177773`*^9}, {
   3.7887885734170837`*^9, 3.788788573745224*^9}, {3.789826124704234*^9, 
   3.789826128510227*^9}, {3.796202017377787*^9, 3.7962020235057497`*^9}, {
   3.8305000193182335`*^9, 3.8305000385908747`*^9}, {3.8308091989013653`*^9, 
   3.830809211957093*^9}},ExpressionUUID->"8795e1a9-1e09-4b7b-a841-\
364c2b6daeec"],

Cell[BoxData[
 RowBox[{
  RowBox[{"(*", " ", 
   RowBox[{"myosin", " ", "domains"}], " ", "*)"}], "\[IndentingNewLine]", 
  RowBox[{
   RowBox[{
    RowBox[{"ccd", "=", 
     RowBox[{"{", 
      RowBox[{
      "\"\<ab\>\"", ",", "\"\<ac\>\"", ",", "\"\<bh\>\"", ",", "\"\<cl\>\"", 
       ",", "\"\<cv\>\"", ",", "\"\<h3\>\"", ",", "\"\<k2\>\"", ",", 
       "\"\<k5\>\"", ",", "\"\<k7\>\"", ",", "\"\<la\>\"", ",", "\"\<lm\>\"", 
       ",", "\"\<l1\>\"", ",", "\"\<l2\>\"", ",", "\"\<l3\>\"", ",", 
       "\"\<me\>\"", ",", "\"\<ml\>\"", ",", "\"\<mr\>\"", ",", "\"\<m1\>\"", 
       ",", "\"\<m2\>\"", ",", "\"\<m3\>\"", ",", "\"\<m5\>\"", ",", 
       "\"\<om\>\"", ",", "\"\<qe\>\"", ",", "\"\<qr\>\"", ",", "\"\<sh\>\"", 
       ",", "\"\<sw\>\"", ",", "\"\<s2\>\"", ",", "\"\<t1\>\"", ",", 
       "\"\<y1\>\"", ",", "\"\<en\>\"", ",", "\"\<e1\>\"", ",", "\"\<el\>\"", 
       ",", "\"\<e2\>\"", ",", "\"\<e3\>\"", ",", "\"\<rn\>\"", ",", 
       "\"\<r1\>\"", ",", "\"\<rl\>\"", ",", "\"\<r2\>\"", ",", 
       "\"\<r3\>\""}], "}"}]}], ";"}], "  ", "\[IndentingNewLine]", 
   RowBox[{
    RowBox[{"ccdd", "=", 
     RowBox[{
      RowBox[{"Dimensions", "[", "ccd", "]"}], "[", 
      RowBox[{"[", "1", "]"}], "]"}]}], ";"}], "\[IndentingNewLine]", 
   RowBox[{
    RowBox[{"ccdc", "=", 
     RowBox[{"Table", "[", 
      RowBox[{"1", ",", 
       RowBox[{"{", 
        RowBox[{"i", ",", "1", ",", "ccdd"}], "}"}]}], "]"}]}], ";"}], 
   RowBox[{"(*", " ", 
    RowBox[{"other", " ", "domain", " ", "characteristic"}], " ", "*)"}], 
   "\[IndentingNewLine]", 
   RowBox[{
    RowBox[{"apdM7", "=", 
     RowBox[{"Table", "[", 
      RowBox[{
       RowBox[{
        RowBox[{"ccd", "[", 
         RowBox[{"[", "i", "]"}], "]"}], "\[Rule]", 
        RowBox[{
         RowBox[{"{", 
          RowBox[{
          "\"\<M7 actin binding (ab)\>\"", ",", "\"\<M7 active site (ac)\>\"",
            ",", "\"\<M7 Blocked Head/Converter (bh)\>\"", ",", 
           "\"\<M7 C-loop (cl)\>\"", ",", "\"\<M7 Converter (cv)\>\"", ",", 
           "\"\<M7 SH3 (h3)\>\"", ",", "\"\<M7 20k (k2)\>\"", ",", 
           "\"\<M7 50k (k5)\>\"", ",", "\"\<M7 27k (k7)\>\"", ",", 
           "\"\<M7 Lever-arm (la)\>\"", ",", "\"\<M7 LMM (lm)\>\"", ",", 
           "\"\<M7 Loop 1 (l1)\>\"", ",", "\"\<M7 Loop 2 (l2)\>\"", ",", 
           "\"\<M7 Loop 3 (l3)\>\"", ",", "\"\<M7 MESA (me)\>\"", ",", 
           "\"\<M7 Myopathy-loop (ml)\>\"", ",", "\"\<M7 MESA-trail (mr)\>\"",
            ",", "\"\<M7 S2-C1 mybpc3 (m1)\>\"", ",", 
           "\"\<M7 S2-LT mybpc3 (m2)\>\"", ",", 
           "\"\<M7 S2-C2 mybpc3 (m3)\>\"", ",", "\"\<M7 LMM-Cx (m5)\>\"", 
           ",", "\"\<M7 OM binding (om)\>\"", ",", "\"\<M7 IQ ELC (qe)\>\"", 
           ",", "\"\<M7 IQ RLC (qr)\>\"", ",", 
           "\"\<M7 SH1/SH2 hinge (sh)\>\"", ",", 
           "\"\<M7 Switch 2 helix (sw)\>\"", ",", 
           "\"\<M7 Subfragment 2 (s2)\>\"", ",", "\"\<M7 LMM-titin (t1)\>\"", 
           ",", "\"\<M7 LMM-myomesin (y1)\>\"", ",", 
           "\"\<M7 N-term ELC (en)\>\"", ",", "\"\<M7 EF1 ELC (e1)\>\"", ",", 
           "\"\<M7 linker ELC (el)\>\"", ",", "\"\<M7 EF2 ELC (e2)\>\"", ",", 
           "\"\<M7 EF3 ELC (e3)\>\"", ",", "\"\<M7 N-term RLC (rn)\>\"", ",", 
           "\"\<M7 EF1 RLC (r1)\>\"", ",", "\"\<M7 linker RLC (rl)\>\"", ",", 
           "\"\<M7 EF2 RLC (r2)\>\"", ",", "\"\<M7 EF3 RLC (r3)\>\""}], "}"}],
          "[", 
         RowBox[{"[", "i", "]"}], "]"}]}], ",", 
       RowBox[{"{", 
        RowBox[{"i", ",", "1", ",", "ccdd"}], "}"}]}], "]"}]}], ";"}], 
   "\[IndentingNewLine]", 
   RowBox[{
    RowBox[{"apdM6", "=", 
     RowBox[{"Table", "[", 
      RowBox[{
       RowBox[{
        RowBox[{"ccd", "[", 
         RowBox[{"[", "i", "]"}], "]"}], "\[Rule]", 
        RowBox[{
         RowBox[{"{", 
          RowBox[{
          "\"\<M6 actin binding (ab)\>\"", ",", "\"\<M6 active site (ac)\>\"",
            ",", "\"\<M6 Blocked Head/Converter (bh)\>\"", ",", 
           "\"\<M6 C-loop (cl)\>\"", ",", "\"\<M6 Converter (cv)\>\"", ",", 
           "\"\<M6 SH3 (h3)\>\"", ",", "\"\<M6 20k (k2)\>\"", ",", 
           "\"\<M6 50k (k5)\>\"", ",", "\"\<M6 27k (k7)\>\"", ",", 
           "\"\<M6 Lever-arm (la)\>\"", ",", "\"\<M6 LMM (lm)\>\"", ",", 
           "\"\<M6 Loop 1 (l1)\>\"", ",", "\"\<M6 Loop 2 (l2)\>\"", ",", 
           "\"\<M6 Loop 3 (l3)\>\"", ",", "\"\<M6 MESA (me)\>\"", ",", 
           "\"\<M6 Myopathy-loop (ml)\>\"", ",", "\"\<M6 MESA-trail (mr)\>\"",
            ",", "\"\<M6 S2-C1 mybpc3 (m1)\>\"", ",", 
           "\"\<M6 S2-LT mybpc3 (m2)\>\"", ",", 
           "\"\<M6 S2-C2 mybpc3 (m3)\>\"", ",", "\"\<M6 LMM-Cx (m5)\>\"", 
           ",", "\"\<M6 OM binding (om)\>\"", ",", "\"\<M6 IQ ELC (qe)\>\"", 
           ",", "\"\<M6 IQ RLC (qr)\>\"", ",", 
           "\"\<M6 SH1/SH2 hinge (sh)\>\"", ",", 
           "\"\<M6 Switch 2 helix (sw)\>\"", ",", 
           "\"\<M6 Subfragment 2 (s2)\>\"", ",", "\"\<M6 LMM-titin (t1)\>\"", 
           ",", "\"\<M6 LMM-myomesin (y1)\>\"", ",", 
           "\"\<M6 N-term ELC (en)\>\"", ",", "\"\<M6 EF1 ELC (e1)\>\"", ",", 
           "\"\<M6 linker ELC (el)\>\"", ",", "\"\<M6 EF2 ELC (e2)\>\"", ",", 
           "\"\<M6 EF3 ELC (e3)\>\"", ",", "\"\<M6 N-term RLC (rn)\>\"", ",", 
           "\"\<M6 EF1 RLC (r1)\>\"", ",", "\"\<M6 linker RLC (rl)\>\"", ",", 
           "\"\<M6 EF2 RLC (r2)\>\"", ",", "\"\<M6 EF3 RLC (r3)\>\""}], "}"}],
          "[", 
         RowBox[{"[", "i", "]"}], "]"}]}], ",", 
       RowBox[{"{", 
        RowBox[{"i", ",", "1", ",", "ccdd"}], "}"}]}], "]"}]}], ";"}], 
   "\[IndentingNewLine]", 
   RowBox[{
    RowBox[{"apsM7", "=", 
     RowBox[{"Table", "[", 
      RowBox[{
       RowBox[{
        RowBox[{"ccd", "[", 
         RowBox[{"[", "i", "]"}], "]"}], "\[Rule]", 
        RowBox[{
         RowBox[{"{", 
          RowBox[{
          "\"\<<525-563, 647-655>\>\"", ",", 
           "\"\<<114-125, 167-178, \\n244-253, 260-267, \\n453-465, \
666-673>\>\"", ",", "\"\<various 295-397\>\"", ",", "\"\<359-377\>\"", ",", 
           "\"\<711-768\>\"", ",", "\"\<28-78\>\"", ",", "\"\<634-843\>\"", 
           ",", "\"\<209-633\>\"", ",", "\"\<Nterm-208\>\"", ",", 
           "\"\<769-843\>\"", ",", "\"\<1357-Cterm\>\"", ",", 
           "\"\<202-212\>\"", ",", "\"\<622-646\>\"", ",", "\"\<564-576\>\"", 
           ",", "\"\<various 168-664\>\"", ",", "\"\<400-414\>\"", ",", 
           "\"\<various 172-917\>\"", ",", "\"\<844-857\>\"", ",", 
           "\"\<924-936\>\"", ",", "\"\<858-870\>\"", ",", 
           "\"\<1554-1581\>\"", ",", "\"\<various 91-712\>\"", ",", 
           "\"\<788-798\>\"", ",", "\"\<814-824\>\"", ",", "\"\<683-710\>\"", 
           ",", "\"\<466-505\>\"", ",", "\"\<844-1356\>\"", ",", 
           "\"\<1815-1831\>\"", ",", "\"\<1506-1674\>\"", ",", 
           "\"\<Nterm-60\>\"", ",", "\"\<49-86\>\"", ",", "\"\<87-127\>\"", 
           ",", "\"\<128-163\>\"", ",", "\"\<164-Cterm\>\"", ",", 
           "\"\<Nterm-23\>\"", ",", "\"\<24-59\>\"", ",", "\"\<60-94\>\"", 
           ",", "\"\<95-129\>\"", ",", "\"\<130-166\>\""}], "}"}], "[", 
         RowBox[{"[", "i", "]"}], "]"}]}], ",", 
       RowBox[{"{", 
        RowBox[{"i", ",", "1", ",", "ccdd"}], "}"}]}], "]"}]}], ";"}], 
   "\[IndentingNewLine]", "\n", 
   RowBox[{
    RowBox[{"cdstringM7", "=", 
     RowBox[{"ccd", "/.", "apdM7"}]}], ";"}], "\[IndentingNewLine]", 
   RowBox[{
    RowBox[{"cdstringM6", "=", 
     RowBox[{"ccd", "/.", "apdM6"}]}], ";"}], "\[IndentingNewLine]", 
   RowBox[{
    RowBox[{"ccdseqM7", "=", 
     RowBox[{"ccd", "/.", "apsM7"}]}], ";"}], "\[IndentingNewLine]", 
   "\[IndentingNewLine]", 
   RowBox[{
    RowBox[{"cdlegendM7", "=", 
     RowBox[{"Join", "[", 
      RowBox[{
       RowBox[{"{", 
        RowBox[{"{", 
         RowBox[{
         "\"\<MYH7\>\"", ",", "\"\<code\>\"", ",", "\"\<Sequence\>\"", ",", 
          "\"\<index\>\""}], "}"}], "}"}], ",", 
       RowBox[{"{", 
        RowBox[{"{", 
         RowBox[{
         "\"\<domain\>\"", ",", "\"\< \>\"", ",", "\"\< \>\"", ",", 
          "\"\< \>\""}], "}"}], "}"}], ",", 
       RowBox[{"{", 
        RowBox[{"{", 
         RowBox[{
         "\"\< \>\"", ",", "\"\< \>\"", ",", "\"\< \>\"", ",", "\"\< \>\""}], 
         "}"}], "}"}], ",", 
       RowBox[{"Table", "[", 
        RowBox[{
         RowBox[{"{", 
          RowBox[{
           RowBox[{"cdstringM7", "[", 
            RowBox[{"[", "i", "]"}], "]"}], ",", 
           RowBox[{"ccd", "[", 
            RowBox[{"[", "i", "]"}], "]"}], ",", 
           RowBox[{"ccdseqM7", "[", 
            RowBox[{"[", "i", "]"}], "]"}], ",", "i"}], "}"}], ",", 
         RowBox[{"{", 
          RowBox[{"i", ",", "1", ",", 
           RowBox[{
            RowBox[{"Dimensions", "[", "cdstringM7", "]"}], "[", 
            RowBox[{"[", "1", "]"}], "]"}]}], "}"}]}], "]"}]}], "]"}]}], 
    ";"}], "\[IndentingNewLine]", "\[IndentingNewLine]", 
   RowBox[{"(*", " ", 
    RowBox[{"choose", " ", "the", " ", "legend", " ", "for", " ", "MYH6"}], 
    " ", "*)"}], "\[IndentingNewLine]", 
   RowBox[{
    RowBox[{"cseq6to7", "=", 
     RowBox[{"Join", "[", 
      RowBox[{
       RowBox[{"Table", "[", 
        RowBox[{
         RowBox[{"{", 
          RowBox[{"i6", ",", "i6"}], "}"}], ",", 
         RowBox[{"{", 
          RowBox[{"i6", ",", "1", ",", "210"}], "}"}]}], "]"}], ",", 
       RowBox[{"Table", "[", 
        RowBox[{
         RowBox[{"{", 
          RowBox[{"i6", ",", 
           RowBox[{"i6", "-", "1"}]}], "}"}], ",", 
         RowBox[{"{", 
          RowBox[{"i6", ",", "211", ",", "633"}], "}"}]}], "]"}], ",", 
       RowBox[{"Table", "[", 
        RowBox[{
         RowBox[{"{", 
          RowBox[{"i6", ",", 
           RowBox[{"i6", "-", "2"}]}], "}"}], ",", 
         RowBox[{"{", 
          RowBox[{"i6", ",", "634", ",", "1934"}], "}"}]}], "]"}], ",", 
       RowBox[{"Table", "[", 
        RowBox[{
         RowBox[{"{", 
          RowBox[{"i6", ",", 
           RowBox[{"i6", "-", "3"}]}], "}"}], ",", 
         RowBox[{"{", 
          RowBox[{"i6", ",", "1935", ",", "1935"}], "}"}]}], "]"}], ",", 
       RowBox[{"Table", "[", 
        RowBox[{
         RowBox[{"{", 
          RowBox[{"i6", ",", 
           RowBox[{"i6", "-", "4"}]}], "}"}], ",", 
         RowBox[{"{", 
          RowBox[{"i6", ",", "1936", ",", "1939"}], "}"}]}], "]"}]}], "]"}]}],
     ";"}], "\[IndentingNewLine]", 
   RowBox[{
    RowBox[{"cseq7to6", "=", 
     RowBox[{"Join", "[", 
      RowBox[{
       RowBox[{"Table", "[", 
        RowBox[{
         RowBox[{"{", 
          RowBox[{"i7", ",", "i7"}], "}"}], ",", 
         RowBox[{"{", 
          RowBox[{"i7", ",", "1", ",", "210"}], "}"}]}], "]"}], ",", 
       RowBox[{"Table", "[", 
        RowBox[{
         RowBox[{"{", 
          RowBox[{"i7", ",", 
           RowBox[{"i7", "+", "1"}]}], "}"}], ",", 
         RowBox[{"{", 
          RowBox[{"i7", ",", "210", ",", "632"}], "}"}]}], "]"}], ",", 
       RowBox[{"Table", "[", 
        RowBox[{
         RowBox[{"{", 
          RowBox[{"i7", ",", 
           RowBox[{"i7", "+", "2"}]}], "}"}], ",", 
         RowBox[{"{", 
          RowBox[{"i7", ",", "633", ",", "1932"}], "}"}]}], "]"}], ",", 
       RowBox[{"Table", "[", 
        RowBox[{
         RowBox[{"{", 
          RowBox[{"i7", ",", 
           RowBox[{"i7", "+", "4"}]}], "}"}], ",", 
         RowBox[{"{", 
          RowBox[{"i7", ",", "1933", ",", "1935"}], "}"}]}], "]"}]}], "]"}]}],
     ";"}], "\[IndentingNewLine]", 
   RowBox[{
    RowBox[{"pos7", "=", "1934"}], ";"}], 
   RowBox[{"(*", " ", 
    RowBox[{"give", " ", "residue", " ", "in", " ", "MYH7", " ", "sequence"}],
     " ", "*)"}], "\[IndentingNewLine]", 
   RowBox[{
    RowBox[{"pos6", "=", 
     RowBox[{
      RowBox[{"cseq7to6", "[", 
       RowBox[{"[", 
        RowBox[{"Flatten", "[", 
         RowBox[{"Position", "[", 
          RowBox[{
           RowBox[{"Flatten", "[", 
            RowBox[{"Take", "[", 
             RowBox[{"cseq7to6", ",", "All", ",", 
              RowBox[{"{", "1", "}"}]}], "]"}], "]"}], ",", "pos7"}], "]"}], 
         "]"}], "]"}], "]"}], "[", 
      RowBox[{"[", 
       RowBox[{"1", ",", "2"}], "]"}], "]"}]}], ";"}], "\[IndentingNewLine]", 
   RowBox[{
    RowBox[{"p6", "[", "x7_", "]"}], ":=", 
    RowBox[{"ToString", "[", 
     RowBox[{
      RowBox[{"cseq7to6", "[", 
       RowBox[{"[", 
        RowBox[{"Flatten", "[", 
         RowBox[{"Position", "[", 
          RowBox[{
           RowBox[{"Flatten", "[", 
            RowBox[{"Take", "[", 
             RowBox[{"cseq7to6", ",", "All", ",", 
              RowBox[{"{", "1", "}"}]}], "]"}], "]"}], ",", "x7"}], "]"}], 
         "]"}], "]"}], "]"}], "[", 
      RowBox[{"[", 
       RowBox[{"1", ",", "2"}], "]"}], "]"}], "]"}]}], "\n", 
   "\[IndentingNewLine]", 
   RowBox[{
    RowBox[{"apsM6", "=", 
     RowBox[{"Table", "[", 
      RowBox[{
       RowBox[{
        RowBox[{"ccd", "[", 
         RowBox[{"[", "i", "]"}], "]"}], "\[Rule]", 
        RowBox[{
         RowBox[{"{", 
          RowBox[{
           RowBox[{"StringJoin", "[", 
            RowBox[{"\"\<<\>\"", ",", 
             RowBox[{"p6", "[", "525", "]"}], ",", "\"\<-\>\"", ",", 
             RowBox[{"p6", "[", "563", "]"}], ",", "\"\<, \>\"", ",", " ", 
             RowBox[{"p6", "[", "647", "]"}], ",", " ", "\"\<-\>\"", ",", 
             RowBox[{"p6", "[", "655", "]"}], ",", "\"\<>\>\""}], "]"}], ",", 
           RowBox[{"StringJoin", "[", 
            RowBox[{"\"\<<\>\"", ",", 
             RowBox[{"p6", "[", "114", "]"}], ",", "\"\<-\>\"", ",", 
             RowBox[{"p6", "[", "125", "]"}], ",", "\"\<, \>\"", ",", 
             RowBox[{"p6", "[", "167", "]"}], ",", "\"\<-\>\"", ",", 
             RowBox[{"p6", "[", "178", "]"}], ",", "\"\<,\>\"", ",", 
             "\"\<\\n\>\"", ",", 
             RowBox[{"p6", "[", "244", "]"}], ",", "\"\<-\>\"", ",", 
             RowBox[{"p6", "[", "253", "]"}], ",", "\"\<, \>\"", ",", 
             RowBox[{"p6", "[", "260", "]"}], ",", "\"\<-\>\"", ",", 
             RowBox[{"p6", "[", "267", "]"}], ",", "\"\<,\\n\>\"", ",", 
             RowBox[{"p6", "[", "453", "]"}], ",", "\"\<-\>\"", ",", 
             RowBox[{"p6", "[", "465", "]"}], ",", "\"\<, \>\"", ",", 
             RowBox[{"p6", "[", "666", "]"}], ",", "\"\<-\>\"", ",", 
             RowBox[{"p6", "[", "673", "]"}], ",", "\"\<>\>\""}], "]"}], ",", 
           RowBox[{"StringJoin", "[", 
            RowBox[{"\"\<various \>\"", ",", 
             RowBox[{"p6", "[", "295", "]"}], ",", "\"\<-\>\"", ",", 
             RowBox[{"p6", "[", "397", "]"}]}], "]"}], ",", 
           RowBox[{"StringJoin", "[", 
            RowBox[{
             RowBox[{"p6", "[", "359", "]"}], ",", "\"\<-\>\"", ",", 
             RowBox[{"p6", "[", "377", "]"}]}], "]"}], ",", 
           RowBox[{"StringJoin", "[", 
            RowBox[{
             RowBox[{"p6", "[", "711", "]"}], ",", "\"\<-\>\"", ",", 
             RowBox[{"p6", "[", "768", "]"}]}], "]"}], ",", 
           RowBox[{"StringJoin", "[", 
            RowBox[{
             RowBox[{"p6", "[", "28", "]"}], ",", "\"\<-\>\"", ",", 
             RowBox[{"p6", "[", "78", "]"}]}], "]"}], ",", 
           RowBox[{"StringJoin", "[", 
            RowBox[{
             RowBox[{"p6", "[", "634", "]"}], ",", "\"\<-\>\"", ",", 
             RowBox[{"p6", "[", "843", "]"}]}], "]"}], ",", 
           RowBox[{"StringJoin", "[", 
            RowBox[{
             RowBox[{"p6", "[", "209", "]"}], ",", "\"\<-\>\"", ",", 
             RowBox[{"p6", "[", "633", "]"}]}], "]"}], ",", 
           RowBox[{"StringJoin", "[", 
            RowBox[{"\"\<Nterm-\>\"", ",", 
             RowBox[{"p6", "[", "208", "]"}]}], "]"}], ",", 
           RowBox[{"StringJoin", "[", 
            RowBox[{
             RowBox[{"p6", "[", "769", "]"}], ",", "\"\<-\>\"", ",", 
             RowBox[{"p6", "[", "843", "]"}]}], "]"}], ",", 
           RowBox[{"StringJoin", "[", 
            RowBox[{
             RowBox[{"p6", "[", "1357", "]"}], ",", "\"\<-Cterm\>\""}], "]"}],
            ",", 
           RowBox[{"StringJoin", "[", 
            RowBox[{
             RowBox[{"p6", "[", "202", "]"}], ",", "\"\<-\>\"", ",", 
             RowBox[{"p6", "[", "212", "]"}]}], "]"}], ",", 
           RowBox[{"StringJoin", "[", 
            RowBox[{
             RowBox[{"p6", "[", "622", "]"}], ",", "\"\<-\>\"", ",", 
             RowBox[{"p6", "[", "646", "]"}]}], "]"}], ",", 
           RowBox[{"StringJoin", "[", 
            RowBox[{
             RowBox[{"p6", "[", "564", "]"}], ",", "\"\<-\>\"", ",", 
             RowBox[{"p6", "[", "576", "]"}]}], "]"}], ",", 
           RowBox[{"StringJoin", "[", 
            RowBox[{"\"\<various \>\"", ",", 
             RowBox[{"p6", "[", "168", "]"}], ",", "\"\<-\>\"", ",", 
             RowBox[{"p6", "[", "664", "]"}]}], "]"}], ",", 
           RowBox[{"StringJoin", "[", 
            RowBox[{
             RowBox[{"p6", "[", "400", "]"}], ",", "\"\<-\>\"", ",", 
             RowBox[{"p6", "[", "414", "]"}]}], "]"}], ",", 
           RowBox[{"StringJoin", "[", 
            RowBox[{"\"\<various \>\"", ",", 
             RowBox[{"p6", "[", "172", "]"}], ",", "\"\<-\>\"", ",", 
             RowBox[{"p6", "[", "917", "]"}]}], "]"}], ",", 
           RowBox[{"StringJoin", "[", 
            RowBox[{
             RowBox[{"p6", "[", "844", "]"}], ",", "\"\<-\>\"", ",", 
             RowBox[{"p6", "[", "857", "]"}]}], "]"}], ",", 
           RowBox[{"StringJoin", "[", 
            RowBox[{
             RowBox[{"p6", "[", "924", "]"}], ",", "\"\<-\>\"", ",", 
             RowBox[{"p6", "[", "936", "]"}]}], "]"}], ",", 
           RowBox[{"StringJoin", "[", 
            RowBox[{
             RowBox[{"p6", "[", "858", "]"}], ",", "\"\<-\>\"", ",", 
             RowBox[{"p6", "[", "870", "]"}]}], "]"}], ",", 
           RowBox[{"StringJoin", "[", 
            RowBox[{
             RowBox[{"p6", "[", "1554", "]"}], ",", "\"\<-\>\"", ",", 
             RowBox[{"p6", "[", "1581", "]"}]}], "]"}], ",", 
           RowBox[{"StringJoin", "[", 
            RowBox[{"\"\<various \>\"", ",", 
             RowBox[{"p6", "[", "91", "]"}], ",", "\"\<-\>\"", ",", " ", 
             RowBox[{"p6", "[", "712", "]"}]}], "]"}], ",", 
           RowBox[{"StringJoin", "[", 
            RowBox[{
             RowBox[{"p6", "[", "788", "]"}], ",", "\"\<-\>\"", ",", 
             RowBox[{"p6", "[", "798", "]"}]}], "]"}], ",", 
           RowBox[{"StringJoin", "[", 
            RowBox[{
             RowBox[{"p6", "[", "814", "]"}], ",", "\"\<-\>\"", ",", 
             RowBox[{"p6", "[", "824", "]"}]}], "]"}], ",", 
           RowBox[{"StringJoin", "[", 
            RowBox[{
             RowBox[{"p6", "[", "683", "]"}], ",", "\"\<-\>\"", ",", 
             RowBox[{"p6", "[", "710", "]"}]}], "]"}], ",", 
           RowBox[{"StringJoin", "[", 
            RowBox[{
             RowBox[{"p6", "[", "466", "]"}], ",", "\"\<-\>\"", ",", 
             RowBox[{"p6", "[", "505", "]"}]}], "]"}], ",", 
           RowBox[{"StringJoin", "[", 
            RowBox[{
             RowBox[{"p6", "[", "844", "]"}], ",", "\"\<-\>\"", ",", 
             RowBox[{"p6", "[", "1356", "]"}]}], "]"}], ",", 
           RowBox[{"StringJoin", "[", 
            RowBox[{
             RowBox[{"p6", "[", "1815", "]"}], ",", "\"\<-\>\"", ",", 
             RowBox[{"p6", "[", "1831", "]"}]}], "]"}], ",", 
           RowBox[{"StringJoin", "[", 
            RowBox[{
             RowBox[{"p6", "[", "1506", "]"}], ",", "\"\<-\>\"", ",", 
             RowBox[{"p6", "[", "1674", "]"}]}], "]"}], ",", 
           "\"\<Nterm-60\>\"", ",", "\"\<49-86\>\"", ",", "\"\<87-127\>\"", 
           ",", "\"\<128-163\>\"", ",", "\"\<164-Cterm\>\"", ",", 
           "\"\<Nterm-23\>\"", ",", "\"\<24-59\>\"", ",", "\"\<60-94\>\"", 
           ",", "\"\<95-129\>\"", ",", "\"\<130-166\>\""}], "}"}], "[", 
         RowBox[{"[", "i", "]"}], "]"}]}], ",", 
       RowBox[{"{", 
        RowBox[{"i", ",", "1", ",", "ccdd"}], "}"}]}], "]"}]}], ";"}], 
   "\[IndentingNewLine]", "\[IndentingNewLine]", 
   RowBox[{
    RowBox[{"ccdseqM6", "=", 
     RowBox[{"ccd", "/.", "apsM6"}]}], ";"}], "\[IndentingNewLine]", 
   "\[IndentingNewLine]", 
   RowBox[{
    RowBox[{"cdlegendM6", "=", 
     RowBox[{"Join", "[", 
      RowBox[{
       RowBox[{"{", 
        RowBox[{
         RowBox[{"{", 
          RowBox[{
          "\"\<MYH6\>\"", ",", "\"\< \>\"", ",", "\"\< \>\"", ",", 
           "\"\< \>\""}], "}"}], ",", 
         RowBox[{"{", 
          RowBox[{
          "\"\<domain\>\"", ",", "\"\<code\>\"", ",", "\"\<Sequence\>\"", 
           ",", "\"\<index\>\""}], "}"}]}], "}"}], ",", 
       RowBox[{"{", 
        RowBox[{"{", 
         RowBox[{
         "\"\< \>\"", ",", "\"\< \>\"", ",", "\"\< \>\"", ",", "\"\< \>\""}], 
         "}"}], "}"}], ",", 
       RowBox[{"Table", "[", 
        RowBox[{
         RowBox[{"{", 
          RowBox[{
           RowBox[{"cdstringM6", "[", 
            RowBox[{"[", "i", "]"}], "]"}], ",", 
           RowBox[{"ccd", "[", 
            RowBox[{"[", "i", "]"}], "]"}], ",", 
           RowBox[{"ccdseqM6", "[", 
            RowBox[{"[", "i", "]"}], "]"}], ",", "i"}], "}"}], ",", 
         RowBox[{"{", 
          RowBox[{"i", ",", "1", ",", 
           RowBox[{
            RowBox[{"Dimensions", "[", "cdstringM6", "]"}], "[", 
            RowBox[{"[", "1", "]"}], "]"}]}], "}"}]}], "]"}]}], "]"}]}], 
    ";"}], "\[IndentingNewLine]", "\[IndentingNewLine]", 
   RowBox[{
    RowBox[{
     RowBox[{"Table", "[", 
      RowBox[{
       RowBox[{"{", 
        RowBox[{
         RowBox[{"ccdseqM7", "[", 
          RowBox[{"[", "i", "]"}], "]"}], ",", 
         RowBox[{"ccdseqM6", "[", 
          RowBox[{"[", "i", "]"}], "]"}], ",", 
         RowBox[{"ccd", "[", 
          RowBox[{"[", "i", "]"}], "]"}]}], "}"}], ",", 
       RowBox[{"{", 
        RowBox[{"i", ",", "1", ",", 
         RowBox[{
          RowBox[{"Dimensions", "[", "ccdseqM7", "]"}], "[", 
          RowBox[{"[", "1", "]"}], "]"}]}], "}"}]}], "]"}], "//", 
     "TraditionalForm"}], ";"}], "\[IndentingNewLine]", "\n", 
   RowBox[{
    RowBox[{"vj", "=", 
     RowBox[{"{", 
      RowBox[{"ccd", ",", "cre", ",", "cpo", ",", "cph", ",", "cpa"}], 
      "}"}]}], ";"}], "\[IndentingNewLine]", 
   RowBox[{
    RowBox[{"Do", "[", 
     RowBox[{
      RowBox[{"Do", "[", 
       RowBox[{
        RowBox[{
         RowBox[{"vi", "=", 
          RowBox[{"Intersection", "[", 
           RowBox[{
            RowBox[{"vj", "[", 
             RowBox[{"[", "i", "]"}], "]"}], ",", 
            RowBox[{"vj", "[", 
             RowBox[{"[", "j", "]"}], "]"}]}], "]"}]}], ";", 
         "\[IndentingNewLine]", 
         RowBox[{"If", "[", 
          RowBox[{
           RowBox[{
            RowBox[{"vi", "\[NotEqual]", 
             RowBox[{"{", "}"}]}], "&&", 
            RowBox[{
             RowBox[{"vi", "[", 
              RowBox[{"[", "1", "]"}], "]"}], "\[NotEqual]", "\"\<uk\>\""}]}],
            ",", 
           RowBox[{"Print", "[", 
            RowBox[{"\"\<Error: Intersection between \>\"", ",", 
             RowBox[{"Which", "[", 
              RowBox[{
               RowBox[{"i", "\[Equal]", "1"}], ",", "\"\<ccd\>\"", ",", 
               RowBox[{"i", "\[Equal]", "2"}], ",", "\"\<cre\>\"", ",", 
               RowBox[{"i", "\[Equal]", "3"}], ",", "\"\<cpo\>\"", ",", 
               RowBox[{"i", "\[Equal]", "4"}], ",", "\"\<cph\>\"", ",", 
               RowBox[{"i", "\[Equal]", "5"}], ",", "\"\<cpa\>\""}], "]"}], 
             ",", "\"\< and \>\"", ",", 
             RowBox[{"Which", "[", 
              RowBox[{
               RowBox[{"i", "\[Equal]", "j"}], ",", "\"\<ccd\>\"", ",", 
               RowBox[{"j", "\[Equal]", "2"}], ",", "\"\<cre\>\"", ",", 
               RowBox[{"j", "\[Equal]", "3"}], ",", "\"\<cpo\>\"", ",", 
               RowBox[{"j", "\[Equal]", "4"}], ",", "\"\<cph\>\"", ",", 
               RowBox[{"j", "\[Equal]", "5"}], ",", "\"\<cpa\>\""}], "]"}], 
             ",", "\"\< gives \>\"", ",", "vi"}], "]"}]}], "]"}]}], ",", 
        RowBox[{"{", 
         RowBox[{"j", ",", 
          RowBox[{"i", "+", "1"}], ",", 
          RowBox[{
           RowBox[{"Dimensions", "[", "vj", "]"}], "[", 
           RowBox[{"[", "1", "]"}], "]"}]}], "}"}]}], "]"}], ",", 
      RowBox[{"{", 
       RowBox[{"i", ",", "1", ",", 
        RowBox[{
         RowBox[{"Dimensions", "[", "vj", "]"}], "[", 
         RowBox[{"[", "1", "]"}], "]"}]}], "}"}]}], "]"}], ";"}], 
   "\[IndentingNewLine]", "\n", 
   RowBox[{
    RowBox[{"Print", "[", 
     RowBox[{
      RowBox[{"cdlegendM7", "//", "TraditionalForm"}], ",", 
      RowBox[{"cdlegendM6", "//", "TraditionalForm"}]}], "]"}], ";"}], 
   "\[IndentingNewLine]"}]}]], "Input",
 CellChangeTimes->{{3.770728350595776*^9, 3.770728373902776*^9}, 
   3.770731456683776*^9, {3.770731521426776*^9, 3.770731615705776*^9}, 
   3.7707316653027763`*^9, 3.770731818290176*^9, {3.770731872888176*^9, 
   3.770731899710176*^9}, {3.770731954996176*^9, 3.770732056592176*^9}, {
   3.7707321239771757`*^9, 3.7707321957271757`*^9}, {3.770732326091176*^9, 
   3.770732359990176*^9}, {3.7707324533451757`*^9, 3.770732509907176*^9}, 
   3.770764924682076*^9, {3.770764967964076*^9, 3.770765041833076*^9}, {
   3.770765151464076*^9, 3.770765207063076*^9}, {3.770765243669076*^9, 
   3.7707652552650757`*^9}, {3.7707924838472757`*^9, 3.770792538752276*^9}, {
   3.7708269694393954`*^9, 3.7708269983113956`*^9}, {3.7708270296743956`*^9, 
   3.7708270671253953`*^9}, {3.770827099010395*^9, 3.7708271029003954`*^9}, {
   3.770827253482395*^9, 3.7708272951243954`*^9}, {3.770896653377095*^9, 
   3.7708967020780954`*^9}, {3.7709304105156956`*^9, 
   3.7709305010326953`*^9}, {3.7709305398526955`*^9, 
   3.7709306138766956`*^9}, {3.7709307182116957`*^9, 
   3.7709307556896954`*^9}, {3.7709308039656954`*^9, 
   3.7709308116266956`*^9}, {3.7709308931686954`*^9, 
   3.7709309572986956`*^9}, {3.7709309978506956`*^9, 
   3.7709310356376953`*^9}, {3.7709310928676953`*^9, 
   3.7709311262566957`*^9}, {3.770931167783695*^9, 3.7709311679636955`*^9}, {
   3.770931907717695*^9, 3.7709319496376953`*^9}, {3.7709366042055955`*^9, 
   3.770936640441595*^9}, {3.7709366822255955`*^9, 3.7709367226035957`*^9}, {
   3.7709370103922954`*^9, 3.7709370658342953`*^9}, {3.7709672845949955`*^9, 
   3.7709673455509953`*^9}, {3.7709679617649956`*^9, 
   3.7709680539499955`*^9}, {3.7709681535999956`*^9, 
   3.7709682132089953`*^9}, {3.7709684830789957`*^9, 
   3.7709685546299953`*^9}, {3.7709686357669954`*^9, 3.770968662532995*^9}, {
   3.7709833678562956`*^9, 3.7709834216292953`*^9}, {3.7709860203351955`*^9, 
   3.7709861141611958`*^9}, {3.7710024922776957`*^9, 3.771002535882695*^9}, {
   3.771005228415695*^9, 3.7710052360466957`*^9}, {3.7710053344136953`*^9, 
   3.7710053832406955`*^9}, {3.7710054656513953`*^9, 
   3.7710054976633954`*^9}, {3.7710061710393953`*^9, 
   3.7710062117213955`*^9}, {3.7710063081623955`*^9, 
   3.7710063450783954`*^9}, {3.7710117440046954`*^9, 3.771011791783695*^9}, {
   3.7710118419986954`*^9, 3.771011878191695*^9}, {3.7710119118146954`*^9, 
   3.7710119397946954`*^9}, {3.7710120268196955`*^9, 3.771012054000695*^9}, {
   3.7710121186876955`*^9, 3.7710121422366953`*^9}, {3.7710136891385956`*^9, 
   3.771013730196595*^9}, 3.7710138981995955`*^9, {3.7710140704685955`*^9, 
   3.7710141611285954`*^9}, {3.7710143534915953`*^9, 
   3.7710144252805953`*^9}, {3.7710144710965953`*^9, 
   3.7710144940895953`*^9}, {3.7710145933385954`*^9, 3.771014623625595*^9}, {
   3.7710146840175953`*^9, 3.771014845380595*^9}, 3.7710150275375957`*^9, {
   3.771092705376395*^9, 3.7710927096193953`*^9}, {3.7713522381771545`*^9, 
   3.7713522858111544`*^9}, {3.7713523310391545`*^9, 
   3.7713523591041546`*^9}, {3.779629028493614*^9, 3.7796290688256145`*^9}, {
   3.779629758764614*^9, 3.7796297637226143`*^9}, {3.7796298107516146`*^9, 
   3.779629830533614*^9}, {3.779735234352827*^9, 3.779735247885808*^9}, {
   3.7797353000378194`*^9, 3.7797353016088157`*^9}, {3.779735340334816*^9, 
   3.779735367185822*^9}, {3.77973541261683*^9, 3.77973556573203*^9}, {
   3.779735597275233*^9, 3.779735994116804*^9}, {3.779738211488494*^9, 
   3.7797382158284903`*^9}, {3.779780778523519*^9, 3.779780802790581*^9}, {
   3.7797808693085833`*^9, 3.7797808762955885`*^9}, {3.779780964106591*^9, 
   3.7797809684755907`*^9}, {3.779781125579877*^9, 3.779781144767973*^9}, {
   3.7797812714297943`*^9, 3.7797812987409716`*^9}, 3.779781333669203*^9, 
   3.77978276567345*^9, {3.7797829309967394`*^9, 3.779782933662799*^9}, {
   3.779782984314087*^9, 3.7797830338694563`*^9}, {3.7797830871497884`*^9, 
   3.7797831075598917`*^9}, {3.7797831916044383`*^9, 
   3.7797832156625977`*^9}, {3.7797832475348043`*^9, 3.7797832689169426`*^9}, 
   3.7797834857683487`*^9, 3.7798320505810337`*^9, 3.7798321359476223`*^9, {
   3.779832349319006*^9, 3.779832403626379*^9}, {3.77983245957367*^9, 
   3.7798324761117177`*^9}, {3.779832515714715*^9, 3.779832693227725*^9}, {
   3.779918643243577*^9, 3.779918728312133*^9}, 3.779918801263343*^9, {
   3.779918910781353*^9, 3.7799189323613887`*^9}, {3.7799191039096756`*^9, 
   3.7799191210928125`*^9}, 3.779919278088807*^9, {3.7799484249406567`*^9, 
   3.779948499689152*^9}, {3.7799485965433054`*^9, 3.7799485994453344`*^9}, {
   3.779948639967346*^9, 3.7799486483913116`*^9}, {3.779948773032353*^9, 
   3.779948866697607*^9}, {3.77994964652028*^9, 3.7799496501812477`*^9}, {
   3.7799496991812873`*^9, 3.779949713385302*^9}, {3.7799886525979877`*^9, 
   3.779988656513019*^9}, {3.779988701286304*^9, 3.779988779410781*^9}, {
   3.7799888859859033`*^9, 3.7799888937599406`*^9}, {3.779996305811447*^9, 
   3.779996338859666*^9}, {3.779996381102935*^9, 3.779996406108102*^9}, {
   3.7799964667364917`*^9, 3.7799964972346916`*^9}, {3.779996602835338*^9, 
   3.7799966970343466`*^9}, {3.7799967558553543`*^9, 3.779996758451352*^9}, {
   3.7799967940053234`*^9, 3.7799968252883587`*^9}, {3.7799968574043546`*^9, 
   3.779996931770589*^9}, {3.7799974688921003`*^9, 3.7799977570353823`*^9}, {
   3.779997794985377*^9, 3.7799978733598757`*^9}, {3.7799979193741765`*^9, 
   3.779997991274643*^9}, {3.779998031243902*^9, 3.7799980884992747`*^9}, {
   3.780003605176061*^9, 3.780003611239095*^9}, {3.7801641151688585`*^9, 
   3.7801643565877943`*^9}, {3.7801643883807964`*^9, 3.780164444752844*^9}, {
   3.7801644991198072`*^9, 3.780164597654848*^9}, 3.7801649276558743`*^9, {
   3.78016496353188*^9, 3.78016497638288*^9}, {3.780165315511913*^9, 
   3.7801653665164337`*^9}, {3.780165446505435*^9, 3.7801654769464397`*^9}, {
   3.780165507920413*^9, 3.7801655486534214`*^9}, {3.780210076107394*^9, 
   3.7802101802260985`*^9}, {3.7802974806998243`*^9, 
   3.7802977951658807`*^9}, {3.780297843563857*^9, 3.780297859603896*^9}, {
   3.7802980443458757`*^9, 3.7802980808858776`*^9}, {3.7802981371939144`*^9, 
   3.7802981405168824`*^9}, {3.7802981720188856`*^9, 3.78029818286792*^9}, {
   3.7802982388948913`*^9, 3.7802982753838964`*^9}, {3.780298360206902*^9, 
   3.7802983922979045`*^9}, {3.780298493513915*^9, 3.7802985789049244`*^9}, {
   3.7802986132899246`*^9, 3.7802986242169266`*^9}, {3.7802986561129293`*^9, 
   3.780298708060933*^9}, {3.7802990061749907`*^9, 3.780299021478962*^9}, {
   3.7802990523299646`*^9, 3.7802990696109667`*^9}, {3.780299102410967*^9, 
   3.780299142307973*^9}, {3.780299182458007*^9, 3.7802992443160152`*^9}, {
   3.7802993136503067`*^9, 3.7802993855943146`*^9}, {3.7802994199103155`*^9, 
   3.780299453032319*^9}, {3.780299518218092*^9, 3.780299536760091*^9}, {
   3.780299805395114*^9, 3.7802998479441175`*^9}, {3.7802999154120536`*^9, 
   3.780299976244029*^9}, {3.7803010431089053`*^9, 3.7803011772988873`*^9}, {
   3.7803013024801545`*^9, 3.7803014274101973`*^9}, {3.780301600823181*^9, 
   3.780301622712184*^9}, {3.780301695708189*^9, 3.7803017001451893`*^9}, {
   3.7803017549551954`*^9, 3.7803017764621983`*^9}, 3.780310044929703*^9, 
   3.7803100991980553`*^9, {3.7803101604364853`*^9, 3.780310199069708*^9}, {
   3.781941961245232*^9, 3.78194197416724*^9}, 3.7819420128962097`*^9, {
   3.7819423827642565`*^9, 3.7819424181582127`*^9}, {3.7819424564672213`*^9, 
   3.7819424641212535`*^9}, {3.781942551052238*^9, 3.7819425567892694`*^9}, {
   3.781957879458188*^9, 3.781958005526039*^9}, 3.781962482326925*^9, {
   3.781963880582049*^9, 3.7819639081732287`*^9}, {3.781963962039585*^9, 
   3.781963990556774*^9}, {3.781994740229459*^9, 3.781994743499428*^9}, 
   3.7819950751661873`*^9, {3.782131329871277*^9, 3.782131385321294*^9}, {
   3.782131420575325*^9, 3.782131426226297*^9}, {3.7821314633553343`*^9, 
   3.782131502297311*^9}, {3.7821319772160845`*^9, 3.7821320261424084`*^9}, {
   3.782132099182892*^9, 3.7821322480883107`*^9}, {3.7821322809963164`*^9, 
   3.7821323101753225`*^9}, {3.7821323405743284`*^9, 
   3.7821323432563286`*^9}, {3.782132387706339*^9, 3.7821323998083405`*^9}, {
   3.7821324748594527`*^9, 3.7821325102426877`*^9}, {3.7821325724921284`*^9, 
   3.782132596595284*^9}, {3.782132627801489*^9, 3.782132685644853*^9}, {
   3.782132721550085*^9, 3.7821328525339766`*^9}, {3.782132892065215*^9, 
   3.782132910400335*^9}, {3.7821329720257425`*^9, 3.782132976751774*^9}, 
   3.782133078804374*^9, {3.782133439628586*^9, 3.782133446809593*^9}, {
   3.782133499237937*^9, 3.782133504173997*^9}, 3.7821341998920445`*^9, {
   3.7821345519480247`*^9, 3.782134578181187*^9}, {3.7821346101793876`*^9, 
   3.782134652699647*^9}, {3.7821346832318487`*^9, 3.7821346835738516`*^9}, {
   3.7821347800744867`*^9, 3.782134834625851*^9}, {3.7821348868090215`*^9, 
   3.782134982866072*^9}, {3.7821350467040834`*^9, 3.7821350553200955`*^9}, {
   3.7821351250321026`*^9, 3.7821352700768075`*^9}, {3.7821358398460608`*^9, 
   3.782135852612064*^9}, {3.7821358961860723`*^9, 3.7821358993940864`*^9}, {
   3.782135931582079*^9, 3.782135944595087*^9}, {3.7821359753600893`*^9, 
   3.782136048604102*^9}, {3.7821361055084095`*^9, 3.782136185933942*^9}, {
   3.7821362354342737`*^9, 3.782136321808839*^9}, {3.782136408321411*^9, 
   3.78213645348071*^9}, {3.782136502756036*^9, 3.782136659722074*^9}, {
   3.7821367129020877`*^9, 3.7821367910351553`*^9}, 3.7821368514521136`*^9, {
   3.782136900724131*^9, 3.782136928603133*^9}, {3.7821369625021534`*^9, 
   3.782137173263553*^9}, 3.7821372301949244`*^9, {3.7821373588647795`*^9, 
   3.7821374357292843`*^9}, {3.78213748185159*^9, 3.7821374831845984`*^9}, 
   3.7821528618745756`*^9, {3.782157621949223*^9, 3.782157642016356*^9}, 
   3.7821576731345615`*^9, {3.7821577098608365`*^9, 3.782157852160696*^9}, {
   3.7821578913827353`*^9, 3.782157937044711*^9}, {3.7821579683197527`*^9, 
   3.782158090406741*^9}, {3.782158122664748*^9, 3.7821584725519285`*^9}, {
   3.78220673569273*^9, 3.7822067579879203`*^9}, {3.782459885937498*^9, 
   3.7824598861415057`*^9}, 3.782894283421941*^9, {3.782895034554042*^9, 
   3.782895060978016*^9}, {3.7828951330810213`*^9, 3.7828952582380695`*^9}, {
   3.7828952934790373`*^9, 3.782895425780078*^9}, 3.782896324901127*^9, 
   3.7828966237111874`*^9, {3.782915628711409*^9, 3.782915723745442*^9}, {
   3.782915763886445*^9, 3.782915776626419*^9}, {3.786212370317164*^9, 
   3.786212371838211*^9}, {3.7862125951038303`*^9, 3.7862126292740684`*^9}, 
   3.7862127164344387`*^9, {3.7862127498559265`*^9, 3.78621275904221*^9}, 
   3.7862128977721434`*^9, {3.7862130150004005`*^9, 3.786213035337516*^9}, {
   3.78621306803259*^9, 3.7862131448580008`*^9}, 3.7862188954292946`*^9, 
   3.788093107223775*^9, {3.7887860207236357`*^9, 3.788786023551783*^9}, {
   3.78878605789579*^9, 3.7887860585053005`*^9}, {3.7887861923497686`*^9, 
   3.7887863890698175`*^9}, {3.788786502304922*^9, 3.788786545555179*^9}, {
   3.7887866380213366`*^9, 3.788786639708783*^9}, {3.7887876842576447`*^9, 
   3.788787698898162*^9}, {3.7887877293358507`*^9, 3.788787729742058*^9}, {
   3.788787796979875*^9, 3.7887878129370527`*^9}, {3.7887878456557093`*^9, 
   3.788787882799021*^9}, {3.788787921589082*^9, 3.788787943870748*^9}, {
   3.788788213513877*^9, 3.7887882200448947`*^9}, 3.788788308931361*^9, {
   3.788788381836479*^9, 3.7887884851662016`*^9}, {3.788788542088482*^9, 
   3.788788563354492*^9}, {3.7898126796530023`*^9, 3.7898126859400053`*^9}, {
   3.789825472433383*^9, 3.789825472812385*^9}, {3.789924721873481*^9, 
   3.7899247887484307`*^9}, {3.789924819201561*^9, 3.789925209435929*^9}, {
   3.789925245842442*^9, 3.789925641625288*^9}, 3.796201931716761*^9, {
   3.796209828997358*^9, 3.796209844081396*^9}},
 CellLabel->"In[64]:=",ExpressionUUID->"7e8fb90e-a4a8-473d-9e4d-368d164ee856"],

Cell["\<\


labelsMYBPC3.nb:\trevised 21 May 2021 \
\>", "Text",
 CellChangeTimes->{{3.6587837886485415`*^9, 3.6587838481165037`*^9}, 
   3.658823258703127*^9, 3.658921470456689*^9, 3.6591132901776137`*^9, 
   3.6591690766751375`*^9, {3.659312217782674*^9, 3.6593122715721636`*^9}, 
   3.6593624971231995`*^9, 3.6594691223624697`*^9, {3.659814125280122*^9, 
   3.6598141254205236`*^9}, 3.6598593586439466`*^9, 3.659963428543518*^9, 
   3.6600792812073536`*^9, 3.6602497477767577`*^9, {3.660412300731973*^9, 
   3.6604123012319784`*^9}, {3.66093191982086*^9, 3.660931929773724*^9}, 
   3.661071992082408*^9, {3.675149077265568*^9, 3.6751490835056076`*^9}, {
   3.676122227546571*^9, 3.6761222278741727`*^9}, {3.6763044901580133`*^9, 
   3.67630449022902*^9}, {3.676358196656883*^9, 3.6763582001825056`*^9}, {
   3.6801210095400424`*^9, 3.6801210175742483`*^9}, {3.6821829352505236`*^9, 
   3.6821829640795083`*^9}, 3.682183009210598*^9, 3.6823365513051414`*^9, 
   3.682428217534935*^9, {3.6825914394560757`*^9, 3.6825914397212763`*^9}, {
   3.688596978397509*^9, 3.688596988396819*^9}, {3.6952562317873173`*^9, 
   3.6952562419273825`*^9}, 3.695456591552102*^9, {3.69573585489883*^9, 
   3.695735855070433*^9}, 3.695976037650143*^9, 3.6961082166867237`*^9, {
   3.6985641117334146`*^9, 3.6985641165999017`*^9}, 3.698832397225603*^9, 
   3.6989480268583465`*^9, {3.6998750017733574`*^9, 3.699875035549734*^9}, {
   3.700087302916709*^9, 3.700087304804309*^9}, 3.700587072440466*^9, 
   3.7007367302385206`*^9, {3.7008960790431623`*^9, 3.700896084144329*^9}, 
   3.701342831271553*^9, 3.701619497608435*^9, {3.7083258918101473`*^9, 
   3.708325957626969*^9}, 3.7084418509432163`*^9, {3.709536637805089*^9, 
   3.7095366416270885`*^9}, {3.71146114722396*^9, 3.7114611545247593`*^9}, {
   3.7130121414233074`*^9, 3.713012176195484*^9}, {3.713027772222764*^9, 
   3.713027778899521*^9}, {3.7131002377932844`*^9, 3.713100249446559*^9}, {
   3.7131135362561703`*^9, 3.71311353645897*^9}, 3.713188173618576*^9, {
   3.7132867551214876`*^9, 3.7132867606282873`*^9}, 3.7133369141196136`*^9, 
   3.7135220295340853`*^9, 3.7135966441637735`*^9, 3.713712008813839*^9, 
   3.713769453005047*^9, 3.71389502144559*^9, {3.714154632213499*^9, 
   3.7141546324834967`*^9}, 3.7145079737847905`*^9, 3.7145513433331537`*^9, {
   3.7148234448794155`*^9, 3.7148234468918157`*^9}, {3.7154647660409136`*^9, 
   3.715464766430914*^9}, 3.715711782292508*^9, {3.7158952728852234`*^9, 
   3.715895281200023*^9}, {3.715967523485685*^9, 3.715967524505685*^9}, 
   3.7161492702576737`*^9, 3.716214418688571*^9, {3.716313299635474*^9, 
   3.7163133000254745`*^9}, {3.7188287140050097`*^9, 3.71882872188306*^9}, 
   3.718977377659884*^9, {3.718977814849584*^9, 3.718977814880784*^9}, {
   3.7191641629895387`*^9, 3.7191641664775386`*^9}, 3.7192183365747614`*^9, {
   3.7193021997135983`*^9, 3.719302199994398*^9}, 3.719664476182734*^9, {
   3.7200509764272933`*^9, 3.7200509791775684`*^9}, 3.7201023851050615`*^9, {
   3.7202114410546274`*^9, 3.720211441156637*^9}, 3.720340827732966*^9, 
   3.720527364674346*^9, 3.7208947290004663`*^9, 3.7209440473692575`*^9, {
   3.7210735106244617`*^9, 3.721073510920863*^9}, {3.7211341714986267`*^9, 
   3.7211341726842346`*^9}, 3.72159439742793*^9, 3.721761567945526*^9, 
   3.7218095417443824`*^9, {3.7275980485745673`*^9, 3.727598061974967*^9}, 
   3.727740164353091*^9, 3.727801491448574*^9, {3.7280279454777737`*^9, 
   3.7280279461329737`*^9}, {3.728159268011326*^9, 3.728159268186326*^9}, {
   3.729431754992535*^9, 3.7294317612875347`*^9}, 3.7294957735239315`*^9, {
   3.7407835497495327`*^9, 3.7407835524665327`*^9}, 3.7408139880656977`*^9, 
   3.740933755958541*^9, {3.7419773678623686`*^9, 3.741977368158774*^9}, 
   3.742022468473115*^9, {3.7425114758325834`*^9, 3.742511478780984*^9}, 
   3.742542208718495*^9, {3.7433733102091775`*^9, 3.7433733103183775`*^9}, 
   3.7434211181324425`*^9, 3.7434923965894356`*^9, 3.7435779958306103`*^9, {
   3.7437911325851507`*^9, 3.743791132990751*^9}, 3.7438388222243605`*^9, 
   3.744277599166424*^9, 3.744377855235118*^9, {3.7446610625267057`*^9, 
   3.7446610628567057`*^9}, {3.7448006493204083`*^9, 3.744800654359208*^9}, 
   3.744928069698484*^9, 3.7449671380859203`*^9, 3.7453930682199345`*^9, 
   3.745478067942935*^9, {3.7459261472621746`*^9, 3.7459261547657747`*^9}, 
   3.7461719434519987`*^9, 3.7463463859546185`*^9, {3.746462526588452*^9, 
   3.7464625268224516`*^9}, {3.74965888769586*^9, 3.7496588984138594`*^9}, 
   3.749837657532156*^9, {3.749888569927853*^9, 3.749888570241853*^9}, {
   3.7503642302747927`*^9, 3.750364234689593*^9}, 3.750580101275008*^9, 
   3.750751014117865*^9, {3.7508399577607746`*^9, 3.7508399579479747`*^9}, 
   3.7509735869029183`*^9, 3.75100980906365*^9, {3.7514486648856006`*^9, 
   3.7514486686764007`*^9}, 3.7515324146235*^9, {3.751616111453637*^9, 
   3.7516161124364367`*^9}, {3.751704100641678*^9, 3.751704101680678*^9}, 
   3.7519839358077865`*^9, 3.75209637162577*^9, 3.752136069616455*^9, {
   3.752244858607522*^9, 3.7522448588865223`*^9}, 3.7523921381306715`*^9, 
   3.7525043973527985`*^9, {3.7526524041701183`*^9, 3.752652407799118*^9}, {
   3.782459769643734*^9, 3.782459781513812*^9}, {3.782459894866521*^9, 
   3.782459901622613*^9}, {3.782459935438792*^9, 3.7824599741650996`*^9}, {
   3.782824955511898*^9, 3.7828249687368507`*^9}, {3.783253776009345*^9, 
   3.783253776281345*^9}, {3.7962028189678125`*^9, 3.7962028286617975`*^9}, {
   3.8306085720163794`*^9, 3.830608598660683*^9}, {3.830809304801594*^9, 
   3.8308093113594646`*^9}},ExpressionUUID->"657c9d4f-af5f-452d-8841-\
194c3dc239da"],

Cell[BoxData[{
 RowBox[{
  RowBox[{"ccd", "=", 
   RowBox[{"{", 
    RowBox[{
    "\"\<s1\>\"", ",", "\"\<c0\>\"", ",", "\"\<pr\>\"", ",", "\"\<z1\>\"", 
     ",", "\"\<c1\>\"", ",", "\"\<st\>\"", ",", "\"\<s3\>\"", ",", 
     "\"\<s4\>\"", ",", "\"\<s5\>\"", ",", "\"\<lt\>\"", ",", "\"\<s6\>\"", 
     ",", "\"\<c2\>\"", ",", "\"\<c3\>\"", ",", "\"\<s7\>\"", ",", 
     "\"\<s8\>\"", ",", "\"\<c4\>\"", ",", "\"\<l5\>\"", ",", "\"\<c5\>\"", 
     ",", "\"\<l6\>\"", ",", "\"\<f6\>\"", ",", "\"\<f7\>\"", ",", 
     "\"\<l8\>\"", ",", "\"\<c8\>\"", ",", "\"\<f9\>\"", ",", "\"\<lx\>\"", 
     ",", "\"\<cx\>\""}], "}"}]}], ";"}], "\[IndentingNewLine]", 
 RowBox[{
  RowBox[{
   RowBox[{"ccdd", "=", 
    RowBox[{
     RowBox[{"Dimensions", "[", "ccd", "]"}], "[", 
     RowBox[{"[", "1", "]"}], "]"}]}], ";"}], 
  RowBox[{"(*", 
   RowBox[{
    RowBox[{"Print", "[", 
     RowBox[{"\"\<ccd dimensions \>\"", ",", "ccdd"}], "]"}], ";"}], 
   "*)"}]}], "\[IndentingNewLine]", 
 RowBox[{
  RowBox[{
   RowBox[{"ccdc", "=", 
    RowBox[{"Table", "[", 
     RowBox[{"1", ",", 
      RowBox[{"{", 
       RowBox[{"i", ",", "1", ",", "ccdd"}], "}"}]}], "]"}]}], ";"}], 
  RowBox[{"(*", " ", 
   RowBox[{"other", " ", "domain", " ", "characteristic"}], " ", 
   "*)"}]}], "\[IndentingNewLine]", 
 RowBox[{
  RowBox[{"apd", "=", 
   RowBox[{"Table", "[", 
    RowBox[{
     RowBox[{
      RowBox[{"ccd", "[", 
       RowBox[{"[", "i", "]"}], "]"}], "\[Rule]", 
      RowBox[{
       RowBox[{"{", 
        RowBox[{
        "\"\<C3 phospho Ser 1 (s1)\>\"", ",", "\"\<C3 c0-Ig like (c0)\>\"", 
         ",", "\"\<C3 proline rich (pr)\>\"", ",", 
         "\"\<C3 zinc site 1 (z1)\>\"", ",", "\"\<C3 c1-Ig like (c1)\>\"", 
         ",", "\"\<C3 phospho Ser 2 (st)\>\"", ",", 
         "\"\<C3 phospho Ser 3 (s3)\>\"", ",", 
         "\"\<C3 phospho Ser 4 (s4)\>\"", ",", 
         "\"\<C3 phospho Ser 5 (s5)\>\"", ",", "\"\<C3 linker c1-c2 (lt)\>\"",
          ",", "\"\<C3 phospho Ser 6 (s6)\>\"", ",", 
         "\"\<C3 c2-Ig like (c2)\>\"", ",", "\"\<C3 c3-Ig like (c3)\>\"", 
         ",", "\"\<C3 phospho Ser 7 (s7)\>\"", ",", 
         "\"\<C3 phospho Thr 8 (s8)\>\"", ",", "\"\<C3 c4-Ig like (c4)\>\"", 
         ",", "\"\<C3 linker c4-c5 (l5)\>\"", ",", 
         "\"\<C3 c5-Ig like (c5)\>\"", ",", "\"\<C3 linker c5-f6 (l6)\>\"", 
         ",", "\"\<C3 c6-Fibronectin (f6)\>\"", ",", 
         "\"\<C3 c7-Fibronectin (f7)\>\"", ",", 
         "\"\<C3 linker c7-c8 (l8)\>\"", ",", "\"\<C3 c8-Ig like (c8)\>\"", 
         ",", "\"\<C3 c9-Fibronectin (f9)\>\"", ",", 
         "\"\<C3 linker c9-c10 (lx)\>\"", ",", 
         "\"\<C3 c10-Ig like (cx)\>\""}], "}"}], "[", 
       RowBox[{"[", "i", "]"}], "]"}]}], ",", 
     RowBox[{"{", 
      RowBox[{"i", ",", "1", ",", "ccdd"}], "}"}]}], "]"}]}], 
  ";"}], "\[IndentingNewLine]", 
 RowBox[{
  RowBox[{"ccdseq", "=", 
   RowBox[{"{", 
    RowBox[{
    "\"\<43-51\>\"", ",", "\"\<1-101\>\"", ",", "\"\<102-152\>\"", ",", 
     "\"\<<208, 210, \\n223, 225>\>\"", ",", "\"\<153-256\>\"", ",", 
     "\"\<271-279\>\"", ",", "\"\<280-288\>\"", ",", "\"\<300-307\>\"", ",", 
     "\"\<308-315\>\"", ",", "\"\<257-361\>\"", ",", "\"\<423-431\>\"", ",", 
     "\"\<362-452\>\"", ",", "\"\<453-543\>\"", ",", "\"\<546-554\>\"", ",", 
     "\"\<603-611\>\"", ",", "\"\<544-633\>\"", ",", "\"\<634-644\>\"", ",", 
     "\"\<645-711\>\"", ",", "\"\<712-743\>\"", ",", "\"\<744-870\>\"", ",", 
     "\"\<871-967\>\"", ",", "\"\<968-970\>\"", ",", "\"\<971-1065\>\"", ",", 
     "\"\<1066-1163\>\"", ",", "\"\<1164-1180\>\"", ",", 
     "\"\<1181-1274\>\""}], "}"}]}], ";"}], "\[IndentingNewLine]", 
 RowBox[{
  RowBox[{"apsC3", "=", 
   RowBox[{"Table", "[", 
    RowBox[{
     RowBox[{
      RowBox[{"ccd", "[", 
       RowBox[{"[", "i", "]"}], "]"}], "\[Rule]", 
      RowBox[{"ccdseq", "[", 
       RowBox[{"[", "i", "]"}], "]"}]}], ",", 
     RowBox[{"{", 
      RowBox[{"i", ",", "1", ",", "ccdd"}], "}"}]}], "]"}]}], 
  ";"}], "\[IndentingNewLine]", 
 RowBox[{
  RowBox[{
   RowBox[{"cdlegend", "=", 
    RowBox[{"Join", "[", 
     RowBox[{
      RowBox[{"{", 
       RowBox[{"{", 
        RowBox[{
        "\"\<MYBPC3\>\"", ",", "\"\< \>\"", ",", "\"\< \>\"", ",", 
         "\"\< \>\""}], "}"}], "}"}], ",", 
      RowBox[{"{", 
       RowBox[{"{", 
        RowBox[{
        "\"\<domain\>\"", ",", "\"\<code\>\"", ",", "\"\<Sequence\>\"", ",", 
         "\"\<index\>\""}], "}"}], "}"}], ",", 
      RowBox[{"{", 
       RowBox[{"{", 
        RowBox[{
        "\"\< \>\"", ",", "\"\< \>\"", ",", "\"\< \>\"", ",", "\"\< \>\""}], 
        "}"}], "}"}], ",", 
      RowBox[{"Table", "[", 
       RowBox[{
        RowBox[{"{", 
         RowBox[{
          RowBox[{
           RowBox[{"ccd", "[", 
            RowBox[{"[", "i", "]"}], "]"}], "/.", "apd"}], ",", 
          RowBox[{"ccd", "[", 
           RowBox[{"[", "i", "]"}], "]"}], ",", 
          RowBox[{
           RowBox[{"ccd", "[", 
            RowBox[{"[", "i", "]"}], "]"}], "/.", "apsC3"}], ",", "i"}], 
         "}"}], ",", 
        RowBox[{"{", 
         RowBox[{"i", ",", "1", ",", "ccdd"}], "}"}]}], "]"}]}], "]"}]}], 
   ";"}], "\[IndentingNewLine]"}], "\[IndentingNewLine]", 
 RowBox[{
  RowBox[{"vj", "=", 
   RowBox[{"{", 
    RowBox[{"ccd", ",", "cre", ",", "cpo", ",", "cph", ",", "cpa"}], "}"}]}], 
  ";"}], "\[IndentingNewLine]", 
 RowBox[{
  RowBox[{
   RowBox[{"Do", "[", 
    RowBox[{
     RowBox[{"Do", "[", 
      RowBox[{
       RowBox[{
        RowBox[{"vi", "=", 
         RowBox[{"Intersection", "[", 
          RowBox[{
           RowBox[{"vj", "[", 
            RowBox[{"[", "i", "]"}], "]"}], ",", 
           RowBox[{"vj", "[", 
            RowBox[{"[", "j", "]"}], "]"}]}], "]"}]}], ";", 
        "\[IndentingNewLine]", 
        RowBox[{"If", "[", 
         RowBox[{
          RowBox[{
           RowBox[{"vi", "\[NotEqual]", 
            RowBox[{"{", "}"}]}], "&&", 
           RowBox[{
            RowBox[{"vi", "[", 
             RowBox[{"[", "1", "]"}], "]"}], "\[NotEqual]", "\"\<uk\>\""}]}], 
          ",", 
          RowBox[{"Print", "[", 
           RowBox[{"\"\<Error: Intersection between \>\"", ",", 
            RowBox[{"Which", "[", 
             RowBox[{
              RowBox[{"i", "\[Equal]", "1"}], ",", "\"\<ccd\>\"", ",", 
              RowBox[{"i", "\[Equal]", "2"}], ",", "\"\<cre\>\"", ",", 
              RowBox[{"i", "\[Equal]", "3"}], ",", "\"\<cpo\>\"", ",", 
              RowBox[{"i", "\[Equal]", "4"}], ",", "\"\<cph\>\"", ",", 
              RowBox[{"i", "\[Equal]", "5"}], ",", "\"\<cpa\>\""}], "]"}], 
            ",", "\"\< and \>\"", ",", 
            RowBox[{"Which", "[", 
             RowBox[{
              RowBox[{"i", "\[Equal]", "j"}], ",", "\"\<ccd\>\"", ",", 
              RowBox[{"j", "\[Equal]", "2"}], ",", "\"\<cre\>\"", ",", 
              RowBox[{"j", "\[Equal]", "3"}], ",", "\"\<cpo\>\"", ",", 
              RowBox[{"j", "\[Equal]", "4"}], ",", "\"\<cph\>\"", ",", 
              RowBox[{"j", "\[Equal]", "5"}], ",", "\"\<cpa\>\""}], "]"}], 
            ",", "\"\< gives \>\"", ",", "vi"}], "]"}]}], "]"}]}], ",", 
       RowBox[{"{", 
        RowBox[{"j", ",", 
         RowBox[{"i", "+", "1"}], ",", 
         RowBox[{
          RowBox[{"Dimensions", "[", "vj", "]"}], "[", 
          RowBox[{"[", "1", "]"}], "]"}]}], "}"}]}], "]"}], ",", 
     RowBox[{"{", 
      RowBox[{"i", ",", "1", ",", 
       RowBox[{
        RowBox[{"Dimensions", "[", "vj", "]"}], "[", 
        RowBox[{"[", "1", "]"}], "]"}]}], "}"}]}], "]"}], ";"}], 
  "\n"}], "\[IndentingNewLine]", 
 RowBox[{
  RowBox[{"Print", "[", 
   RowBox[{"cdlegend", "//", "TraditionalForm"}], "]"}], ";"}]}], "Input",
 CellChangeTimes->{{3.711380514467143*^9, 3.7113805646211433`*^9}, {
   3.711382349050719*^9, 3.7113824420735188`*^9}, {3.711382474864719*^9, 
   3.711382474989519*^9}, {3.711384888730519*^9, 3.711384891897319*^9}, {
   3.711385003187719*^9, 3.711385066086919*^9}, {3.7113851020605187`*^9, 
   3.711385115304919*^9}, {3.711385146520519*^9, 3.7113854445131226`*^9}, {
   3.7113854816255226`*^9, 3.7113854877407227`*^9}, {3.711385523355523*^9, 
   3.711385536163123*^9}, {3.7113855692975225`*^9, 3.711385633819123*^9}, {
   3.711386586011923*^9, 3.7113865997555227`*^9}, {3.7117157376019626`*^9, 
   3.7117157395051503`*^9}, {3.711715789672835*^9, 3.711715804367941*^9}, {
   3.7117158554420133`*^9, 3.7117159299627357`*^9}, {3.7117287542035847`*^9, 
   3.7117287743898554`*^9}, {3.7117288282095103`*^9, 3.711728829644701*^9}, 
   3.712268932335619*^9, {3.7141510382939*^9, 3.7141510958735*^9}, {
   3.7141511496467*^9, 3.7141511838107*^9}, {3.7141512459767*^9, 
   3.7141513629611*^9}, {3.7141514358287*^9, 3.7141514891338997`*^9}, {
   3.714759443400052*^9, 3.7147594465050516`*^9}, {3.714759493551052*^9, 
   3.714759520495052*^9}, {3.714759556989052*^9, 3.7147595591180515`*^9}, {
   3.714761202105052*^9, 3.714761270162052*^9}, 3.7147613379670515`*^9, {
   3.714761392930052*^9, 3.714761511579052*^9}, {3.7147615487670517`*^9, 
   3.7147615734980516`*^9}, {3.714761637945052*^9, 3.714761667162052*^9}, {
   3.7147617615040517`*^9, 3.7147617760360518`*^9}, {3.7147618116440516`*^9, 
   3.714761814204052*^9}, {3.714761844353052*^9, 3.714762004447052*^9}, {
   3.714762046426052*^9, 3.7147620548330517`*^9}, {3.714762655115552*^9, 
   3.714762720226552*^9}, {3.7147627738505516`*^9, 3.7147628219165516`*^9}, {
   3.714763108373552*^9, 3.714763354648552*^9}, {3.7147633884305515`*^9, 
   3.7147634195275517`*^9}, {3.7147634532865515`*^9, 
   3.7147635098765516`*^9}, {3.714763601136552*^9, 3.714763640149552*^9}, {
   3.714763673183552*^9, 3.7147637265435514`*^9}, {3.714763780932552*^9, 
   3.7147638692985516`*^9}, {3.714763901109552*^9, 3.714763950837552*^9}, {
   3.7147639829685516`*^9, 3.714764105554552*^9}, {3.714764152712552*^9, 
   3.714764283774552*^9}, {3.714764317084552*^9, 3.7147644028645515`*^9}, 
   3.714764915257552*^9, 3.7147650387795515`*^9, {3.7147671247821913`*^9, 
   3.7147671375273914`*^9}, {3.714829431482252*^9, 3.714829436625252*^9}, {
   3.714829507730252*^9, 3.7148295214092517`*^9}, {3.7148295600992517`*^9, 
   3.7148295660732517`*^9}, {3.7148309990145655`*^9, 
   3.7148310043809657`*^9}, {3.7215813145298023`*^9, 3.721581321674648*^9}, 
   3.754037971981806*^9, 3.7540517541994247`*^9, 3.7540517965904245`*^9, {
   3.754051826761424*^9, 3.7540518461354246`*^9}, {3.7540518837324247`*^9, 
   3.7540518925914245`*^9}, {3.754851977232154*^9, 3.754852000317154*^9}, {
   3.7828941440069585`*^9, 3.782894245671938*^9}, 3.78289659749519*^9, {
   3.782896642351156*^9, 3.7828966498231897`*^9}, 3.7829159284054637`*^9, 
   3.782916277809723*^9, 3.783253792426345*^9, 3.783253879018345*^9, 
   3.787438928146308*^9, 3.7884287305964108`*^9, {3.788428770056443*^9, 
   3.788428806319416*^9}, {3.788788877583861*^9, 3.788788979116621*^9}, {
   3.7899257259066176`*^9, 3.7899257565162635`*^9}, {3.7899261843139305`*^9, 
   3.789926419330448*^9}, {3.7962024958937445`*^9, 3.7962025090097218`*^9}, {
   3.7962025397957506`*^9, 3.796202556813721*^9}, {3.7962026257737336`*^9, 
   3.7962026637017612`*^9}, {3.79620270171774*^9, 3.796202724953774*^9}},
 CellLabel->
  "In[1094]:=",ExpressionUUID->"e895a27c-52e0-4009-a503-5527d47d1220"],

Cell["\<\


machinelearning.nb:\trevised  21 May 2021 \
\>", "Text",
 CellChangeTimes->{{3.6587837886485415`*^9, 3.6587838481165037`*^9}, 
   3.658823258703127*^9, 3.658921470456689*^9, 3.6591132901776137`*^9, 
   3.6591690766751375`*^9, {3.659312217782674*^9, 3.6593122715721636`*^9}, 
   3.6593624971231995`*^9, 3.6594691223624697`*^9, {3.659814125280122*^9, 
   3.6598141254205236`*^9}, 3.6598593586439466`*^9, 3.659963428543518*^9, 
   3.6600792812073536`*^9, 3.6602497477767577`*^9, {3.660412300731973*^9, 
   3.6604123012319784`*^9}, {3.66093191982086*^9, 3.660931929773724*^9}, 
   3.661071992082408*^9, {3.675149077265568*^9, 3.6751490835056076`*^9}, {
   3.676122227546571*^9, 3.6761222278741727`*^9}, {3.6763044901580133`*^9, 
   3.67630449022902*^9}, {3.676358196656883*^9, 3.6763582001825056`*^9}, {
   3.6801210095400424`*^9, 3.6801210175742483`*^9}, {3.6821829352505236`*^9, 
   3.6821829640795083`*^9}, 3.682183009210598*^9, 3.6823365513051414`*^9, 
   3.682428217534935*^9, {3.6825914394560757`*^9, 3.6825914397212763`*^9}, {
   3.688596978397509*^9, 3.688596988396819*^9}, {3.6952562317873173`*^9, 
   3.6952562419273825`*^9}, 3.695456591552102*^9, {3.69573585489883*^9, 
   3.695735855070433*^9}, 3.695976037650143*^9, 3.6961082166867237`*^9, {
   3.6985641117334146`*^9, 3.6985641165999017`*^9}, 3.698832397225603*^9, 
   3.6989480268583465`*^9, {3.701257610064841*^9, 3.7012576144952126`*^9}, {
   3.7090172056582255`*^9, 3.7090172110402255`*^9}, 3.7091056776415496`*^9, {
   3.7096411095972652`*^9, 3.7096411098468666`*^9}, 3.7098814945243597`*^9, {
   3.710756690146718*^9, 3.7107566947947183`*^9}, 3.710843828636061*^9, {
   3.7123560591280956`*^9, 3.712356060230096*^9}, 3.712503402516348*^9, {
   3.714079693364167*^9, 3.7140797052181673`*^9}, 3.7147668531009912`*^9, {
   3.7160560309778724`*^9, 3.716056033433118*^9}, {3.718955869764898*^9, 
   3.718955874600929*^9}, {3.7202102434068747`*^9, 3.7202102443749714`*^9}, 
   3.7204007419605913`*^9, 3.720428458427637*^9, 3.720528544519041*^9, 
   3.7207929326523848`*^9, {3.72113323681559*^9, 3.7211332429776297`*^9}, {
   3.7405540756545057`*^9, 3.7405540845895057`*^9}, {3.7453057607276077`*^9, 
   3.7453057673420076`*^9}, {3.746944536965191*^9, 3.746944537015191*^9}, 
   3.7561498863202047`*^9, {3.764916641899887*^9, 3.7649166540678873`*^9}, 
   3.7655778766057763`*^9, {3.7705883441256285`*^9, 3.7705883863116283`*^9}, {
   3.7796250080559144`*^9, 3.7796250158399143`*^9}, {3.7796252551359143`*^9, 
   3.7796252595839148`*^9}, {3.781961149319499*^9, 3.781961157183501*^9}, {
   3.812396226689109*^9, 3.812396231458123*^9}, 3.812436240787479*^9, {
   3.815855521372009*^9, 3.815855528586918*^9}, {3.830095618368052*^9, 
   3.830095634224852*^9}, 3.8304103154961824`*^9, {3.8304116668972607`*^9, 
   3.830411668704177*^9}, {3.8305360378678856`*^9, 3.8305360391314*^9}, 
   3.8306176679162087`*^9, {3.8308093675152416`*^9, 
   3.8308093729439287`*^9}},ExpressionUUID->"5bbdeea6-ac8e-46c5-8d21-\
d022edf59af8"],

Cell[BoxData[
 RowBox[{
  RowBox[{"(*", " ", "initialize", " ", "*)"}], "\[IndentingNewLine]", 
  RowBox[{
   RowBox[{
    RowBox[{"ep", "=", "$MachineEpsilon"}], ";"}], "\[IndentingNewLine]", 
   "\[IndentingNewLine]", 
   RowBox[{"(*", " ", 
    RowBox[{"residue", " ", "codes"}], " ", "*)"}], "\[IndentingNewLine]", 
   RowBox[{
    RowBox[{"abb", "=", 
     RowBox[{"{", 
      RowBox[{
       RowBox[{"\"\<A\>\"", "\[Rule]", "\"\<Ala\>\""}], ",", 
       RowBox[{"\"\<R\>\"", "\[Rule]", "\"\<Arg\>\""}], ",", 
       RowBox[{"\"\<N\>\"", "\[Rule]", "\"\<Asn\>\""}], ",", 
       RowBox[{"\"\<D\>\"", "\[Rule]", "\"\<Asp\>\""}], ",", 
       RowBox[{"\"\<C\>\"", "\[Rule]", "\"\<Cys\>\""}], ",", 
       RowBox[{"\"\<E\>\"", "\[Rule]", "\"\<Glu\>\""}], ",", 
       RowBox[{"\"\<Q\>\"", "\[Rule]", "\"\<Gln\>\""}], ",", 
       RowBox[{"\"\<G\>\"", "\[Rule]", "\"\<Gly\>\""}], ",", 
       RowBox[{"\"\<H\>\"", "\[Rule]", "\"\<His\>\""}], ",", 
       RowBox[{"\"\<I\>\"", "\[Rule]", "\"\<Ile\>\""}], ",", 
       RowBox[{"\"\<L\>\"", "\[Rule]", "\"\<Leu\>\""}], ",", 
       RowBox[{"\"\<K\>\"", "\[Rule]", "\"\<Lys\>\""}], ",", 
       RowBox[{"\"\<M\>\"", "\[Rule]", "\"\<Met\>\""}], ",", 
       RowBox[{"\"\<F\>\"", "\[Rule]", "\"\<Phe\>\""}], ",", 
       RowBox[{"\"\<P\>\"", "\[Rule]", "\"\<Pro\>\""}], ",", 
       RowBox[{"\"\<S\>\"", "\[Rule]", "\"\<Ser\>\""}], ",", 
       RowBox[{"\"\<T\>\"", "\[Rule]", "\"\<Thr\>\""}], ",", 
       RowBox[{"\"\<W\>\"", "\[Rule]", "\"\<Trp\>\""}], ",", 
       RowBox[{"\"\<Y\>\"", "\[Rule]", "\"\<Tyr\>\""}], ",", 
       RowBox[{"\"\<V\>\"", "\[Rule]", "\"\<Val\>\""}], ",", 
       RowBox[{"\"\<U\>\"", "\[Rule]", "\"\<Sec\>\""}], ",", 
       RowBox[{"\"\<O\>\"", "\[Rule]", "\"\<Glp\>\""}]}], "}"}]}], ";"}], 
   "\[IndentingNewLine]", "\[IndentingNewLine]", 
   RowBox[{
    RowBox[{"abbr", "=", 
     RowBox[{"{", 
      RowBox[{
       RowBox[{"\"\<Ala\>\"", "\[Rule]", "\"\<A\>\""}], ",", 
       RowBox[{"\"\<Arg\>\"", "\[Rule]", "\"\<R\>\""}], ",", 
       RowBox[{"\"\<Asn\>\"", "\[Rule]", "\"\<N\>\""}], ",", 
       RowBox[{"\"\<Asp\>\"", "\[Rule]", "\"\<D\>\""}], ",", 
       RowBox[{"\"\<Cys\>\"", "\[Rule]", "\"\<C\>\""}], ",", 
       RowBox[{"\"\<Glu\>\"", "\[Rule]", "\"\<E\>\""}], ",", 
       RowBox[{"\"\<Gln\>\"", "\[Rule]", "\"\<Q\>\""}], ",", 
       RowBox[{"\"\<Gly\>\"", "\[Rule]", "\"\<G\>\""}], ",", 
       RowBox[{"\"\<His\>\"", "\[Rule]", "\"\<H\>\""}], ",", 
       RowBox[{"\"\<Ile\>\"", "\[Rule]", "\"\<I\>\""}], ",", 
       RowBox[{"\"\<Leu\>\"", "\[Rule]", "\"\<L\>\""}], ",", 
       RowBox[{"\"\<Lys\>\"", "\[Rule]", "\"\<K\>\""}], ",", 
       RowBox[{"\"\<Met\>\"", "\[Rule]", "\"\<M\>\""}], ",", 
       RowBox[{"\"\<Phe\>\"", "\[Rule]", "\"\<F\>\""}], ",", 
       RowBox[{"\"\<Pro\>\"", "\[Rule]", "\"\<P\>\""}], ",", 
       RowBox[{"\"\<Ser\>\"", "\[Rule]", "\"\<S\>\""}], ",", 
       RowBox[{"\"\<Thr\>\"", "\[Rule]", "\"\<T\>\""}], ",", 
       RowBox[{"\"\<Trp\>\"", "\[Rule]", "\"\<W\>\""}], ",", 
       RowBox[{"\"\<Tyr\>\"", "\[Rule]", "\"\<Y\>\""}], ",", 
       RowBox[{"\"\<Val\>\"", "\[Rule]", "\"\<V\>\""}], ",", 
       RowBox[{"\"\<Sec\>\"", "\[Rule]", "\"\<U\>\""}], ",", 
       RowBox[{"\"\<Glp\>\"", "\[Rule]", "\"\<O\>\""}]}], "}"}]}], ";"}], 
   "\[IndentingNewLine]", "\[IndentingNewLine]", 
   RowBox[{
    RowBox[{"abbs", "=", 
     RowBox[{"{", 
      RowBox[{
       RowBox[{"\"\<Ala\>\"", "\[Rule]", "\"\<Alanine\>\""}], ",", 
       RowBox[{"\"\<Arg\>\"", "\[Rule]", "\"\<Arginine\>\""}], ",", 
       RowBox[{"\"\<Asn\>\"", "\[Rule]", "\"\<Asparagine\>\""}], ",", 
       RowBox[{"\"\<Asp\>\"", "\[Rule]", "\"\<Aspartic Acid\>\""}], ",", 
       RowBox[{"\"\<Cys\>\"", "\[Rule]", "\"\<Cysteine\>\""}], ",", 
       RowBox[{"\"\<Glu\>\"", "\[Rule]", "\"\<Glutamin Acid\>\""}], ",", 
       RowBox[{"\"\<Gln\>\"", "\[Rule]", "\"\<Glutamine\>\""}], ",", 
       RowBox[{"\"\<Gly\>\"", "\[Rule]", "\"\<Glycine\>\""}], ",", 
       RowBox[{"\"\<His\>\"", "\[Rule]", "\"\<Histidine\>\""}], ",", 
       RowBox[{"\"\<Ile\>\"", "\[Rule]", "\"\<Isoleucine\>\""}], ",", 
       RowBox[{"\"\<Leu\>\"", "\[Rule]", "\"\<L\>\""}], ",", 
       RowBox[{"\"\<Lys\>\"", "\[Rule]", "\"\<Lysine\>\""}], ",", 
       RowBox[{"\"\<Met\>\"", "\[Rule]", "\"\<M\>\""}], ",", 
       RowBox[{"\"\<Phe\>\"", "\[Rule]", "\"\<F\>\""}], ",", 
       RowBox[{"\"\<Pro\>\"", "\[Rule]", "\"\<P\>\""}], ",", 
       RowBox[{"\"\<Ser\>\"", "\[Rule]", "\"\<Serine\>\""}], ",", 
       RowBox[{"\"\<Thr\>\"", "\[Rule]", "\"\<Threinine\>\""}], ",", 
       RowBox[{"\"\<Trp\>\"", "\[Rule]", "\"\<W\>\""}], ",", 
       RowBox[{"\"\<Tyr\>\"", "\[Rule]", "\"\<Y\>\""}], ",", 
       RowBox[{"\"\<Val\>\"", "\[Rule]", "\"\<V\>\""}], ",", 
       RowBox[{"\"\<Sec\>\"", "\[Rule]", "\"\<Selenocysteine\>\""}], ",", 
       RowBox[{"\"\<Glp\>\"", "\[Rule]", "\"\<O\>\""}]}], "}"}]}], ";"}], 
   "\[IndentingNewLine]", "\[IndentingNewLine]", 
   RowBox[{
    RowBox[{"ahb", "=", 
     RowBox[{"{", 
      RowBox[{
       RowBox[{"\"\<A\>\"", "\[Rule]", "\"\<m\>\""}], ",", 
       RowBox[{"\"\<R\>\"", "\[Rule]", "\"\<p\>\""}], ",", 
       RowBox[{"\"\<N\>\"", "\[Rule]", "\"\<p\>\""}], ",", 
       RowBox[{"\"\<D\>\"", "\[Rule]", "\"\<p\>\""}], ",", 
       RowBox[{"\"\<C\>\"", "\[Rule]", "\"\<m\>\""}], ",", 
       RowBox[{"\"\<E\>\"", "\[Rule]", "\"\<p\>\""}], ",", 
       RowBox[{"\"\<Q\>\"", "\[Rule]", "\"\<n\>\""}], ",", 
       RowBox[{"\"\<G\>\"", "\[Rule]", "\"\<n\>\""}], ",", 
       RowBox[{"\"\<H\>\"", "\[Rule]", "\"\<n\>\""}], ",", 
       RowBox[{"\"\<I\>\"", "\[Rule]", "\"\<h\>\""}], ",", 
       RowBox[{"\"\<L\>\"", "\[Rule]", "\"\<h\>\""}], ",", 
       RowBox[{"\"\<K\>\"", "\[Rule]", "\"\<p\>\""}], ",", 
       RowBox[{"\"\<M\>\"", "\[Rule]", "\"\<h\>\""}], ",", 
       RowBox[{"\"\<F\>\"", "\[Rule]", "\"\<h\>\""}], ",", 
       RowBox[{"\"\<P\>\"", "\[Rule]", "\"\<p\>\""}], ",", 
       RowBox[{"\"\<S\>\"", "\[Rule]", "\"\<n\>\""}], ",", 
       RowBox[{"\"\<T\>\"", "\[Rule]", "\"\<n\>\""}], ",", 
       RowBox[{"\"\<W\>\"", "\[Rule]", "\"\<h\>\""}], ",", 
       RowBox[{"\"\<Y\>\"", "\[Rule]", "\"\<m\>\""}], ",", 
       RowBox[{"\"\<V\>\"", "\[Rule]", "\"\<h\>\""}], ",", 
       RowBox[{"\"\<U\>\"", "\[Rule]", "\"\<m\>\""}], ",", 
       RowBox[{"\"\<O\>\"", "\[Rule]", "\"\<p\>\""}]}], "}"}]}], ";"}], 
   "\[IndentingNewLine]", "\[IndentingNewLine]", 
   RowBox[{
    RowBox[{"ahc", "=", 
     RowBox[{"{", 
      RowBox[{
       RowBox[{"\"\<Ala\>\"", "\[Rule]", "\"\<m\>\""}], ",", 
       RowBox[{"\"\<Arg\>\"", "\[Rule]", "\"\<p\>\""}], ",", 
       RowBox[{"\"\<Asn\>\"", "\[Rule]", "\"\<p\>\""}], ",", 
       RowBox[{"\"\<Asp\>\"", "\[Rule]", "\"\<p\>\""}], ",", 
       RowBox[{"\"\<Cys\>\"", "\[Rule]", "\"\<m\>\""}], ",", 
       RowBox[{"\"\<Glu\>\"", "\[Rule]", "\"\<p\>\""}], ",", 
       RowBox[{"\"\<Gln\>\"", "\[Rule]", "\"\<n\>\""}], ",", 
       RowBox[{"\"\<Gly\>\"", "\[Rule]", "\"\<n\>\""}], ",", 
       RowBox[{"\"\<His\>\"", "\[Rule]", "\"\<n\>\""}], ",", 
       RowBox[{"\"\<Ile\>\"", "\[Rule]", "\"\<h\>\""}], ",", 
       RowBox[{"\"\<Leu\>\"", "\[Rule]", "\"\<h\>\""}], ",", 
       RowBox[{"\"\<Lys\>\"", "\[Rule]", "\"\<p\>\""}], ",", 
       RowBox[{"\"\<Met\>\"", "\[Rule]", "\"\<h\>\""}], ",", 
       RowBox[{"\"\<Phe\>\"", "\[Rule]", "\"\<h\>\""}], ",", 
       RowBox[{"\"\<Pro\>\"", "\[Rule]", "\"\<p\>\""}], ",", 
       RowBox[{"\"\<Ser\>\"", "\[Rule]", "\"\<n\>\""}], ",", 
       RowBox[{"\"\<Thr\>\"", "\[Rule]", "\"\<n\>\""}], ",", 
       RowBox[{"\"\<Trp\>\"", "\[Rule]", "\"\<h\>\""}], ",", 
       RowBox[{"\"\<Tyr\>\"", "\[Rule]", "\"\<m\>\""}], ",", 
       RowBox[{"\"\<Val\>\"", "\[Rule]", "\"\<h\>\""}], ",", 
       RowBox[{"\"\<Sec\>\"", "\[Rule]", "\"\<m\>\""}], ",", 
       RowBox[{"\"\<Glp\>\"", "\[Rule]", "\"\<p\>\""}]}], "}"}]}], ";"}], 
   "\[IndentingNewLine]", "\[IndentingNewLine]", 
   RowBox[{
    RowBox[{"ahd", "=", 
     RowBox[{"{", 
      RowBox[{
       RowBox[{"\"\<h\>\"", "\[Rule]", "\"\<very hydrophobic\>\""}], ",", 
       RowBox[{"\"\<m\>\"", "\[Rule]", "\"\<hydrophobic\>\""}], ",", 
       RowBox[{"\"\<n\>\"", "\[Rule]", " ", "\"\<neutral\>\""}], ",", 
       RowBox[{"\"\<p\>\"", "\[Rule]", "\"\<hydrophilic\>\""}]}], "}"}]}], 
    ";"}], "\[IndentingNewLine]", 
   RowBox[{"(*", " ", 
    RowBox[{
     RowBox[{"from", " ", 
      RowBox[{"https", ":"}]}], "//", 
     RowBox[{
      RowBox[{
       RowBox[{"www", ".", "sigmaaldrich", ".", "com"}], "/", "life"}], "-", 
      RowBox[{
       RowBox[{"science", "/", "metabolomics"}], "/", "learning"}], "-", 
      RowBox[{"center", "/", "amino"}], "-", "acid", "-", "reference", "-", 
      RowBox[{"chart", ".", "html"}]}]}], "*)"}], "\[IndentingNewLine]", 
   "\[IndentingNewLine]", 
   RowBox[{
    RowBox[{"ahe", "=", 
     RowBox[{"{", 
      RowBox[{
       RowBox[{"\"\<Ala\>\"", "\[Rule]", "\"\<hydrophobic\>\""}], ",", 
       RowBox[{"\"\<Arg\>\"", "\[Rule]", "\"\<hydrophilic\>\""}], ",", 
       RowBox[{"\"\<Asn\>\"", "\[Rule]", "\"\<hydrophilic\>\""}], ",", 
       RowBox[{"\"\<Asp\>\"", "\[Rule]", "\"\<hydrophilic\>\""}], ",", 
       RowBox[{"\"\<Cys\>\"", "\[Rule]", "\"\<hydrophobic\>\""}], ",", 
       RowBox[{"\"\<Glu\>\"", "\[Rule]", "\"\<hydrophilic\>\""}], ",", 
       RowBox[{"\"\<Gln\>\"", "\[Rule]", "\"\<neutral\>\""}], ",", 
       RowBox[{"\"\<Gly\>\"", "\[Rule]", "\"\<neutral\>\""}], ",", 
       RowBox[{"\"\<His\>\"", "\[Rule]", "\"\<neutral\>\""}], ",", 
       RowBox[{"\"\<Ile\>\"", "\[Rule]", "\"\<very hydrophobic\>\""}], ",", 
       RowBox[{"\"\<Leu\>\"", "\[Rule]", "\"\<very hydrophobic\>\""}], ",", 
       RowBox[{"\"\<Lys\>\"", "\[Rule]", "\"\<hydrophilic\>\""}], ",", 
       RowBox[{"\"\<Met\>\"", "\[Rule]", "\"\<very hydrophobic\>\""}], ",", 
       RowBox[{"\"\<Phe\>\"", "\[Rule]", "\"\<very hydrophobic\>\""}], ",", 
       RowBox[{"\"\<Pro\>\"", "\[Rule]", "\"\<hydrophilic\>\""}], ",", 
       RowBox[{"\"\<Ser\>\"", "\[Rule]", "\"\<neutral\>\""}], ",", 
       RowBox[{"\"\<Thr\>\"", "\[Rule]", "\"\<neutral\>\""}], ",", 
       RowBox[{"\"\<Trp\>\"", "\[Rule]", "\"\<very hydrophobic\>\""}], ",", 
       RowBox[{"\"\<Tyr\>\"", "\[Rule]", "\"\<hydrophobic\>\""}], ",", 
       RowBox[{"\"\<Val\>\"", "\[Rule]", "\"\<very hydrophobic\>\""}], ",", 
       RowBox[{"\"\<Sec\>\"", "\[Rule]", "\"\<hydrophobic\>\""}], ",", 
       RowBox[{"\"\<Glp\>\"", "\[Rule]", "\"\<hydrophilic\>\""}]}], "}"}]}], 
    ";"}], "\[IndentingNewLine]", "\[IndentingNewLine]", 
   RowBox[{
    RowBox[{"ahs", "=", 
     RowBox[{"{", 
      RowBox[{
       RowBox[{"\"\<Ala\>\"", "\[Rule]", "\"\<+1\>\""}], ",", 
       RowBox[{"\"\<Arg\>\"", "\[Rule]", "\"\<-1\>\""}], ",", 
       RowBox[{"\"\<Asn\>\"", "\[Rule]", "\"\<-1\>\""}], ",", 
       RowBox[{"\"\<Asp\>\"", "\[Rule]", "\"\<-1\>\""}], ",", 
       RowBox[{"\"\<Cys\>\"", "\[Rule]", "\"\<+1\>\""}], ",", 
       RowBox[{"\"\<Glu\>\"", "\[Rule]", "\"\<-1\>\""}], ",", 
       RowBox[{"\"\<Gln\>\"", "\[Rule]", "\"\<0\>\""}], ",", 
       RowBox[{"\"\<Gly\>\"", "\[Rule]", "\"\<0\>\""}], ",", 
       RowBox[{"\"\<His\>\"", "\[Rule]", "\"\<0\>\""}], ",", 
       RowBox[{"\"\<Ile\>\"", "\[Rule]", "\"\<+2\>\""}], ",", 
       RowBox[{"\"\<Leu\>\"", "\[Rule]", "\"\<+2\>\""}], ",", 
       RowBox[{"\"\<Lys\>\"", "\[Rule]", "\"\<-1\>\""}], ",", 
       RowBox[{"\"\<Met\>\"", "\[Rule]", "\"\<+2\>\""}], ",", 
       RowBox[{"\"\<Phe\>\"", "\[Rule]", "\"\<+2\>\""}], ",", 
       RowBox[{"\"\<Pro\>\"", "\[Rule]", "\"\<-1\>\""}], ",", 
       RowBox[{"\"\<Ser\>\"", "\[Rule]", "\"\<0\>\""}], ",", 
       RowBox[{"\"\<Thr\>\"", "\[Rule]", "\"\<0\>\""}], ",", 
       RowBox[{"\"\<Trp\>\"", "\[Rule]", "\"\<+2\>\""}], ",", 
       RowBox[{"\"\<Tyr\>\"", "\[Rule]", "\"\<+1\>\""}], ",", 
       RowBox[{"\"\<Val\>\"", "\[Rule]", "\"\<+2\>\""}], ",", 
       RowBox[{"\"\<Sec\>\"", "\[Rule]", "\"\<+1\>\""}], ",", 
       RowBox[{"\"\<Glp\>\"", "\[Rule]", "\"\<-1\>\""}]}], "}"}]}], ";"}], 
   "\[IndentingNewLine]", "\[IndentingNewLine]", 
   RowBox[{
    RowBox[{"abph", "=", 
     RowBox[{"{", 
      RowBox[{
       RowBox[{"\"\<mm\>\"", "\[Rule]", "0"}], ",", 
       RowBox[{"\"\<mp\>\"", "\[Rule]", "2"}], ",", 
       RowBox[{"\"\<mn\>\"", "\[Rule]", "1"}], ",", 
       RowBox[{"\"\<mh\>\"", "\[Rule]", 
        RowBox[{"-", "1"}]}], ",", 
       RowBox[{"\"\<pm\>\"", "\[Rule]", 
        RowBox[{"-", "2"}]}], ",", 
       RowBox[{"\"\<pp\>\"", "\[Rule]", "0"}], ",", 
       RowBox[{"\"\<pn\>\"", "\[Rule]", 
        RowBox[{"-", "1"}]}], ",", 
       RowBox[{"\"\<ph\>\"", "\[Rule]", 
        RowBox[{"-", "3"}]}], ",", 
       RowBox[{"\"\<nm\>\"", "\[Rule]", 
        RowBox[{"-", "1"}]}], ",", 
       RowBox[{"\"\<np\>\"", "\[Rule]", "1"}], ",", 
       RowBox[{"\"\<nn\>\"", "\[Rule]", "0"}], ",", 
       RowBox[{"\"\<nh\>\"", "\[Rule]", 
        RowBox[{"-", "2"}]}], ",", 
       RowBox[{"\"\<hm\>\"", "\[Rule]", "1"}], ",", 
       RowBox[{"\"\<hp\>\"", "\[Rule]", "3"}], ",", 
       RowBox[{"\"\<hn\>\"", "\[Rule]", "2"}], ",", 
       RowBox[{"\"\<hh\>\"", "\[Rule]", "0"}]}], "}"}]}], ";"}], 
   "\[IndentingNewLine]", "\[IndentingNewLine]", "\[IndentingNewLine]", 
   RowBox[{"(*", " ", 
    RowBox[{"complementary", " ", "base", " ", "pairs"}], " ", "*)"}], 
   "\[IndentingNewLine]", 
   RowBox[{
    RowBox[{"anb", "=", 
     RowBox[{"{", 
      RowBox[{
       RowBox[{"\"\<A\>\"", "\[Rule]", "\"\<T\>\""}], ",", 
       RowBox[{"\"\<C\>\"", "\[Rule]", "\"\<G\>\""}], ",", 
       RowBox[{"\"\<T\>\"", "\[Rule]", "\"\<A\>\""}], ",", 
       RowBox[{"\"\<G\>\"", "\[Rule]", "\"\<C\>\""}]}], "}"}]}], ";"}], 
   "\[IndentingNewLine]", 
   RowBox[{"(*", " ", 
    RowBox[{"complementary", " ", "base", " ", "pairs"}], " ", "*)"}], 
   "\[IndentingNewLine]", 
   RowBox[{
    RowBox[{"anc", "=", 
     RowBox[{"{", 
      RowBox[{
       RowBox[{"\"\<GCT\>\"", "\[Rule]", "\"\<Ala\>\""}], ",", 
       RowBox[{"\"\<GCC\>\"", "\[Rule]", "\"\<Ala\>\""}], ",", 
       RowBox[{"\"\<GCA\>\"", "\[Rule]", "\"\<Ala\>\""}], ",", 
       RowBox[{"\"\<GCG\>\"", "\[Rule]", "\"\<Ala\>\""}], ",", 
       "\[IndentingNewLine]", 
       RowBox[{"\"\<CGT\>\"", "\[Rule]", "\"\<Arg\>\""}], ",", 
       RowBox[{"\"\<CGC\>\"", "\[Rule]", "\"\<Arg\>\""}], ",", 
       RowBox[{"\"\<CGA\>\"", "\[Rule]", "\"\<Arg\>\""}], ",", 
       RowBox[{"\"\<CGG\>\"", "\[Rule]", "\"\<Arg\>\""}], ",", 
       RowBox[{"\"\<AGA\>\"", "\[Rule]", "\"\<Arg\>\""}], ",", 
       RowBox[{"\"\<AGG\>\"", "\[Rule]", "\"\<Arg\>\""}], ",", 
       "\[IndentingNewLine]", 
       RowBox[{"\"\<AAT\>\"", "\[Rule]", "\"\<Asn\>\""}], ",", 
       RowBox[{"\"\<AAC\>\"", "\[Rule]", "\"\<Asn\>\""}], ",", 
       "\[IndentingNewLine]", 
       RowBox[{"\"\<GAT\>\"", "\[Rule]", "\"\<Asp\>\""}], ",", 
       RowBox[{"\"\<GAC\>\"", "\[Rule]", "\"\<Asp\>\""}], ",", 
       "\[IndentingNewLine]", 
       RowBox[{"\"\<TGT\>\"", "\[Rule]", "\"\<Cys\>\""}], ",", 
       RowBox[{"\"\<TGC\>\"", "\[Rule]", "\"\<Cys\>\""}], ",", 
       "\[IndentingNewLine]", 
       RowBox[{"\"\<CAA\>\"", "\[Rule]", "\"\<Gln\>\""}], ",", 
       RowBox[{"\"\<CAG\>\"", "\[Rule]", "\"\<Gln\>\""}], ",", 
       "\[IndentingNewLine]", 
       RowBox[{"\"\<GAA\>\"", "\[Rule]", "\"\<Glu\>\""}], ",", 
       RowBox[{"\"\<GAG\>\"", "\[Rule]", "\"\<Glu\>\""}], ",", 
       "\[IndentingNewLine]", 
       RowBox[{"\"\<GGT\>\"", "\[Rule]", "\"\<Gly\>\""}], ",", 
       RowBox[{"\"\<GGC\>\"", "\[Rule]", "\"\<Gly\>\""}], ",", 
       RowBox[{"\"\<GGA\>\"", "\[Rule]", "\"\<Gly\>\""}], ",", 
       RowBox[{"\"\<GGG\>\"", "\[Rule]", "\"\<Gly\>\""}], ",", 
       "\[IndentingNewLine]", 
       RowBox[{"\"\<CAT\>\"", "\[Rule]", "\"\<His\>\""}], ",", 
       RowBox[{"\"\<CAC\>\"", "\[Rule]", "\"\<His\>\""}], ",", 
       "\[IndentingNewLine]", 
       RowBox[{"\"\<ATT\>\"", "\[Rule]", "\"\<Ile\>\""}], ",", 
       RowBox[{"\"\<ATC\>\"", "\[Rule]", "\"\<Ile\>\""}], ",", 
       RowBox[{"\"\<ATA\>\"", "\[Rule]", "\"\<Ile\>\""}], ",", 
       "\[IndentingNewLine]", 
       RowBox[{"\"\<TTA\>\"", "\[Rule]", "\"\<Leu\>\""}], ",", 
       RowBox[{"\"\<TTG\>\"", "\[Rule]", "\"\<Leu\>\""}], ",", 
       RowBox[{"\"\<CTT\>\"", "\[Rule]", "\"\<Leu\>\""}], ",", 
       RowBox[{"\"\<CTC\>\"", "\[Rule]", "\"\<Leu\>\""}], ",", 
       RowBox[{"\"\<CTA\>\"", "\[Rule]", "\"\<Leu\>\""}], ",", 
       RowBox[{"\"\<CTG\>\"", "\[Rule]", "\"\<Leu\>\""}], ",", 
       "\[IndentingNewLine]", 
       RowBox[{"\"\<AAA\>\"", "\[Rule]", "\"\<Lys\>\""}], ",", 
       RowBox[{"\"\<AAG\>\"", "\[Rule]", "\"\<Lys\>\""}], ",", 
       "\[IndentingNewLine]", 
       RowBox[{"\"\<ATG\>\"", "\[Rule]", "\"\<Met\>\""}], ",", 
       "\[IndentingNewLine]", 
       RowBox[{"\"\<TTT\>\"", "\[Rule]", "\"\<Phe\>\""}], ",", 
       RowBox[{"\"\<TTC\>\"", "\[Rule]", "\"\<Phe\>\""}], ",", 
       "\[IndentingNewLine]", 
       RowBox[{"\"\<CCT\>\"", "\[Rule]", "\"\<Pro\>\""}], ",", 
       RowBox[{"\"\<CCC\>\"", "\[Rule]", "\"\<Pro\>\""}], ",", 
       RowBox[{"\"\<CCA\>\"", "\[Rule]", "\"\<Pro\>\""}], ",", 
       RowBox[{"\"\<CCG\>\"", "\[Rule]", "\"\<Pro\>\""}], ",", 
       "\[IndentingNewLine]", 
       RowBox[{"\"\<TCT\>\"", "\[Rule]", "\"\<Ser\>\""}], ",", 
       RowBox[{"\"\<TCC\>\"", "\[Rule]", "\"\<Ser\>\""}], ",", 
       RowBox[{"\"\<TCA\>\"", "\[Rule]", "\"\<Ser\>\""}], ",", 
       RowBox[{"\"\<TCG\>\"", "\[Rule]", "\"\<Ser\>\""}], ",", 
       RowBox[{"\"\<AGC\>\"", "\[Rule]", "\"\<Ser\>\""}], ",", 
       RowBox[{"\"\<AGT\>\"", "\[Rule]", "\"\<Ser\>\""}], ",", 
       "\[IndentingNewLine]", 
       RowBox[{"\"\<ACT\>\"", "\[Rule]", "\"\<Thr\>\""}], ",", 
       RowBox[{"\"\<ACC\>\"", "\[Rule]", "\"\<Thr\>\""}], ",", 
       RowBox[{"\"\<ACA\>\"", "\[Rule]", "\"\<Thr\>\""}], ",", 
       RowBox[{"\"\<ACG\>\"", "\[Rule]", "\"\<Thr\>\""}], ",", 
       "\[IndentingNewLine]", 
       RowBox[{"\"\<TGG\>\"", "\[Rule]", "\"\<Trp\>\""}], ",", 
       "\[IndentingNewLine]", 
       RowBox[{"\"\<TAT\>\"", "\[Rule]", "\"\<Tyr\>\""}], ",", 
       RowBox[{"\"\<TAC\>\"", "\[Rule]", "\"\<Tyr\>\""}], ",", 
       "\[IndentingNewLine]", 
       RowBox[{"\"\<GTT\>\"", "\[Rule]", "\"\<Val\>\""}], ",", 
       RowBox[{"\"\<GTC\>\"", "\[Rule]", "\"\<Val\>\""}], ",", 
       RowBox[{"\"\<GTA\>\"", "\[Rule]", "\"\<Val\>\""}], ",", 
       RowBox[{"\"\<GTG\>\"", "\[Rule]", "\"\<Val\>\""}]}], "}"}]}], ";"}], 
   "\[IndentingNewLine]", "\[IndentingNewLine]", "\[IndentingNewLine]", 
   RowBox[{"(*", " ", "pathogenicity", " ", "*)"}], "\[IndentingNewLine]", 
   RowBox[{
    RowBox[{"cpa", "=", 
     RowBox[{"{", 
      RowBox[{
      "\"\<pt\>\"", ",", "\"\<lp\>\"", ",", "\"\<be\>\"", ",", "\"\<lb\>\"", 
       ",", "\"\<uk\>\""}], "}"}]}], ";"}], "\[IndentingNewLine]", 
   RowBox[{
    RowBox[{"cpad", "=", 
     RowBox[{
      RowBox[{"Dimensions", "[", "cpa", "]"}], "[", 
      RowBox[{"[", "1", "]"}], "]"}]}], ";"}], "\[IndentingNewLine]", 
   RowBox[{
    RowBox[{"cpac", "=", 
     RowBox[{"Table", "[", 
      RowBox[{"1", ",", 
       RowBox[{"{", 
        RowBox[{"i", ",", "1", ",", "cpad"}], "}"}]}], "]"}]}], ";"}], 
   RowBox[{"(*", " ", 
    RowBox[{"other", " ", "pathogenicity", " ", "characteristic"}], " ", 
    "*)"}], "\[IndentingNewLine]", 
   RowBox[{
    RowBox[{"lpa", "=", 
     RowBox[{"{", 
      RowBox[{
       RowBox[{"\"\<pt\>\"", "\[Rule]", "\"\<pathogenic\>\""}], ",", 
       RowBox[{
       "\"\<pt\>\"", "\[Rule]", "\"\<pathogenic-likely-pathogenic\>\""}], ",", 
       RowBox[{"\"\<lp\>\"", "\[Rule]", "\"\<likely-pathogenic\>\""}], ",", 
       RowBox[{"\"\<be\>\"", "\[Rule]", "\"\<benign\>\""}], ",", 
       RowBox[{"\"\<be\>\"", "\[Rule]", "\"\<benign-likely-benign\>\""}], ",", 
       RowBox[{"\"\<lb\>\"", "\[Rule]", "\"\<likely-benign\>\""}], ",", 
       RowBox[{"\"\<uk\>\"", "\[Rule]", "\"\<uncertain-significance\>\""}], 
       ",", 
       RowBox[{
       "\"\<uk\>\"", "\[Rule]", 
        "\"\<conflicting-interpretations-of-pathogenicity\>\""}], ",", 
       RowBox[{"\"\<uk\>\"", "\[Rule]", "\"\<not-provided\>\""}], ",", 
       RowBox[{"\"\<uk\>\"", "\[Rule]", "\"\<NA\>\""}]}], "}"}]}], ";"}], 
   "\[IndentingNewLine]", 
   RowBox[{
    RowBox[{"apa", "=", 
     RowBox[{"{", 
      RowBox[{
       RowBox[{"\"\<pathogenic\>\"", "\[Rule]", "\"\<pt\>\""}], ",", 
       RowBox[{
       "\"\<pathogenic-likely-pathogenic\>\"", "\[Rule]", "\"\<pt\>\""}], ",", 
       RowBox[{"\"\<likely-pathogenic\>\"", "\[Rule]", "\"\<lp\>\""}], ",", 
       RowBox[{"\"\<benign\>\"", "\[Rule]", "\"\<be\>\""}], ",", 
       RowBox[{"\"\<benign-likely-benign\>\"", "\[Rule]", "\"\<be\>\""}], ",", 
       RowBox[{"\"\<likely-benign\>\"", "\[Rule]", "\"\<lb\>\""}], ",", 
       RowBox[{"\"\<uncertain-significance\>\"", "\[Rule]", "\"\<uk\>\""}], 
       ",", 
       RowBox[{
       "\"\<conflicting-interpretations-of-pathogenicity\>\"", "\[Rule]", 
        "\"\<uk\>\""}], ",", 
       RowBox[{"\"\<not-provided\>\"", "\[Rule]", "\"\<uk\>\""}], ",", 
       RowBox[{"\"\<NA\>\"", "\[Rule]", "\"\<uk\>\""}]}], "}"}]}], ";"}], 
   "\[IndentingNewLine]", 
   RowBox[{
    RowBox[{"palegend", "=", 
     RowBox[{"Join", "[", 
      RowBox[{
       RowBox[{"{", 
        RowBox[{"{", 
         RowBox[{"\"\<pathogenicity\>\"", ",", "\"\<code\>\""}], "}"}], "}"}],
        ",", 
       RowBox[{"{", 
        RowBox[{"{", 
         RowBox[{"\"\< \>\"", ",", "\"\< \>\""}], "}"}], "}"}], ",", 
       RowBox[{"Table", "[", 
        RowBox[{
         RowBox[{"{", 
          RowBox[{
           RowBox[{
            RowBox[{"cpa", "[", 
             RowBox[{"[", "i", "]"}], "]"}], "/.", "lpa"}], ",", 
           RowBox[{"cpa", "[", 
            RowBox[{"[", "i", "]"}], "]"}]}], "}"}], ",", 
         RowBox[{"{", 
          RowBox[{"i", ",", "1", ",", 
           RowBox[{
            RowBox[{"Dimensions", "[", "cpa", "]"}], "[", 
            RowBox[{"[", "1", "]"}], "]"}]}], "}"}]}], "]"}]}], "]"}]}], 
    ";"}], "\[IndentingNewLine]", "\[IndentingNewLine]", 
   "\[IndentingNewLine]", 
   RowBox[{"(*", " ", "phenotype", " ", "*)"}], "\[IndentingNewLine]", 
   RowBox[{
    RowBox[{"cph", "=", 
     RowBox[{"{", 
      RowBox[{
      "\"\<ai\>\"", ",", "\"\<af\>\"", ",", "\"\<al\>\"", ",", "\"\<am\>\"", 
       ",", "\"\<ar\>\"", ",", "\"\<at\>\"", ",", "\"\<au\>\"", ",", 
       "\"\<av\>\"", ",", "\"\<az\>\"", ",", "\"\<bs\>\"", ",", "\"\<ca\>\"", 
       ",", "\"\<cc\>\"", ",", "\"\<ci\>\"", ",", "\"\<cm\>\"", ",", 
       "\"\<cn\>\"", ",", "\"\<co\>\"", ",", "\"\<cp\>\"", ",", "\"\<cr\>\"", 
       ",", "\"\<cs\>\"", ",", "\"\<dc\>\"", ",", "\"\<dg\>\"", ",", 
       "\"\<dm\>\"", ",", "\"\<dp\>\"", ",", "\"\<ds\>\"", ",", "\"\<d1\>\"", 
       ",", "\"\<fd\>\"", ",", "\"\<ft\>\"", ",", "\"\<gn\>\"", ",", 
       "\"\<hb\>\"", ",", "\"\<hc\>\"", ",", "\"\<hs\>\"", ",", "\"\<hx\>\"", 
       ",", "\"\<h1\>\"", ",", "\"\<h4\>\"", ",", "\"\<h8\>\"", ",", 
       "\"\<id\>\"", ",", "\"\<ig\>\"", ",", "\"\<lc\>\"", ",", "\"\<lv\>\"", 
       ",", "\"\<lw\>\"", ",", "\"\<ly\>\"", ",", "\"\<md\>\"", ",", 
       "\"\<mp\>\"", ",", "\"\<ms\>\"", ",", "\"\<mt\>\"", ",", "\"\<mv\>\"", 
       ",", "\"\<my\>\"", ",", "\"\<m7\>\"", ",", "\"\<nd\>\"", ",", 
       "\"\<pd\>\"", ",", "\"\<pl\>\"", ",", "\"\<ps\>\"", ",", "\"\<pu\>\"", 
       ",", "\"\<px\>\"", ",", "\"\<qt\>\"", ",", "\"\<rc\>\"", ",", 
       "\"\<sc\>\"", ",", "\"\<sd\>\"", ",", "\"\<sg\>\"", ",", "\"\<so\>\"", 
       ",", "\"\<ss\>\"", ",", "\"\<ta\>\"", ",", "\"\<tf\>\"", ",", 
       "\"\<tp\>\"", ",", "\"\<vc\>\"", ",", "\"\<ve\>\"", ",", "\"\<vf\>\"", 
       ",", "\"\<wp\>\"", ",", "\"\<uk\>\""}], "}"}]}], ";"}], " ", 
   "\[IndentingNewLine]", 
   RowBox[{
    RowBox[{"cphd", "=", 
     RowBox[{
      RowBox[{"Dimensions", "[", "cph", "]"}], "[", 
      RowBox[{"[", "1", "]"}], "]"}]}], ";"}], "\[IndentingNewLine]", 
   RowBox[{
    RowBox[{"cphc", "=", 
     RowBox[{"Table", "[", 
      RowBox[{"1", ",", 
       RowBox[{"{", 
        RowBox[{"i", ",", "1", ",", "cphd"}], "}"}]}], "]"}]}], ";"}], 
   RowBox[{"(*", " ", 
    RowBox[{"other", " ", "phenotype", " ", "characteristic"}], " ", "*)"}], 
   "\[IndentingNewLine]", 
   RowBox[{
    RowBox[{"aph", "=", 
     RowBox[{"{", 
      RowBox[{
       RowBox[{
       "\"\<Abnormality of cellular immune system\>\"", "\[InvisibleSpace]", 
        "\[Rule]", "\"\<ai\>\""}], ",", 
       RowBox[{
       "\"\<Atrial flutter\>\"", "\[InvisibleSpace]", "\[Rule]", 
        "\"\<af\>\""}], ",", 
       RowBox[{"\"\<Atrial fibrillation\>\"", "\[Rule]", "\"\<af\>\""}], ",", 
       RowBox[{
       "\"\<Abnormal morphology of left ventricular trabeculae\>\"", 
        "\[Rule]", "\"\<al\>\""}], ",", 
       RowBox[{
       "\"\<Amyloidogenic transthyretin amyloidosis (MAPT)\>\"", "\[Rule]", 
        "\"\<am\>\""}], "\[InvisibleSpace]", ",", 
       RowBox[{"\"\<Arrhythmia\>\"", "\[Rule]", "\"\<ar\>\""}], 
       "\[InvisibleSpace]", ",", 
       RowBox[{
       "\"\<Abnormality of T cell physiology\>\"", "\[Rule]", "\"\<at\>\""}], 
       ",", 
       RowBox[{
       "\"\<Arrhythmogenic right ventricular cardiomyopathy, type 9\>\"", 
        "\[InvisibleSpace]", "\[Rule]", "\"\<av\>\""}], ",", 
       "\[InvisibleSpace]", 
       RowBox[{
       "\"\<Arrhythmogenic right ventricular cardiomyopathy\>\"", 
        "\[InvisibleSpace]", "\[Rule]", "\"\<av\>\""}], ",", 
       RowBox[{
       "\"\<Autosomal dominant MYH7-related disorder\>\"", 
        "\[InvisibleSpace]", "\[Rule]", "\"\<au\>\""}], ",", 
       "\[InvisibleSpace]", 
       RowBox[{
       "\"\<Alzheimer disease (MAPT)\>\"", "\[InvisibleSpace]", "\[Rule]", 
        "\"\<az\>\""}], ",", 
       RowBox[{"\"\<Brugada syndrome\>\"", "\[Rule]", "\"\<bs\>\""}], ",", 
       RowBox[{"\"\<Camptocormia\>\"", "\[Rule]", "\"\<ca\>\""}], ",", 
       RowBox[{
       "\"\<Catecholaminergic polymorphic ventricular tachycardia type 1\>\"",
         "\[InvisibleSpace]", "\[Rule]", "\"\<cc\>\""}], ",", 
       RowBox[{
       "\"\<Catecholaminergic polymorphic ventricular tachycardia\>\"", 
        "\[InvisibleSpace]", "\[Rule]", "\"\<cc\>\""}], ",", 
       RowBox[{
       "\"\<Ventricular tachycardia\>\"", "\[InvisibleSpace]", "\[Rule]", 
        "\"\<cc\>\""}], ",", 
       RowBox[{
       "\"\<Combined immunodeficiency\>\"", "\[InvisibleSpace]", "\[Rule]", 
        "\"\<ci\>\""}], ",", 
       RowBox[{
       "\"\<Severe combined immunodeficiency disease\>\"", 
        "\[InvisibleSpace]", "\[Rule]", "\"\<ci\>\""}], ",", 
       RowBox[{"\"\<Cardiomyopathy\>\"", "\[Rule]", "\"\<cm\>\""}], ",", 
       RowBox[{"\"\<Familial cardiomyopathy\>\"", "\[Rule]", "\"\<cm\>\""}], 
       ",", 
       RowBox[{
       "\"\<Chest pain\>\"", "\[InvisibleSpace]", "\[Rule]", "\"\<cn\>\""}], 
       ",", "\[InvisibleSpace]", 
       RowBox[{
       "\"\<Congenital myopathy\>\"", "\[InvisibleSpace]", "\[Rule]", 
        "\"\<co\>\""}], ",", 
       RowBox[{
       "\"\<Congenital myopathy with fiber type disproportion\>\"", 
        "\[InvisibleSpace]", "\[Rule]", "\"\<co\>\""}], ",", 
       RowBox[{"\"\<Cardiovascular phenotype\>\"", "\[Rule]", "\"\<cp\>\""}], 
       ",", 
       RowBox[{"\"\<Cardiac arrest\>\"", "\[Rule]", "\"\<cr\>\""}], ",", 
       RowBox[{
       "\"\<Conduction disorder of the heart\>\"", "\[Rule]", "\"\<cs\>\""}], 
       ",", 
       RowBox[{
       "\"\<Primary dilated cardiomyopathy\>\"", "\[Rule]", "\"\<dc\>\""}], 
       ",", 
       RowBox[{
       "\"\<Familial dilated cardiomyopathy\>\"", "\[Rule]", "\"\<dc\>\""}], 
       ",", 
       RowBox[{"\"\<Dilated cardiomyopathy\>\"", "\[Rule]", "\"\<dc\>\""}], 
       ",", 
       RowBox[{
       "\"\<Dilated Cardiomyopathy, Dominant\>\"", "\[Rule]", "\"\<dc\>\""}], 
       ",", "\[InvisibleSpace]", 
       RowBox[{
       "\"\<Delayed gross motor development\>\"", "\[InvisibleSpace]", 
        "\[Rule]", "\"\<dg\>\""}], ",", "\[InvisibleSpace]", 
       RowBox[{
       "\"\<Delayed speech and language development\>\"", "\[InvisibleSpace]",
         "\[Rule]", "\"\<dg\>\""}], ",", 
       RowBox[{"\"\<Epicanthus\>\"", "\[Rule]", "\"\<dg\>\""}], ",", 
       RowBox[{"\"\<Myopathy, distal, 1\>\"", "\[Rule]", "\"\<dm\>\""}], ",", 
       RowBox[{
       "\"\<Dyspnea\>\"", "\[InvisibleSpace]", "\[Rule]", "\"\<dp\>\""}], ",", 
       RowBox[{"\"\<Dilated cardiomyopathy 1S\>\"", "\[Rule]", "\"\<ds\>\""}],
        ",", 
       RowBox[{"\"\<Dilated cardiomyopathy 1A\>\"", "\[Rule]", "\"\<d1\>\""}],
        ",", 
       RowBox[{
       "\"\<First degree atrioventricular block\>\"", "\[Rule]", 
        "\"\<fd\>\""}], ",", 
       RowBox[{
       "\"\<Frontotemporal dementia (MAPT)\>\"", "\[InvisibleSpace]", 
        "\[Rule]", "\"\<ft\>\""}], ",", 
       RowBox[{
       "\"\<Amyloidogenic transthyretin amyloidosis\>\"", "\[Rule]", 
        "\"\<gn\>\""}], ",", 
       RowBox[{"\"\<Hyaline body myopathy\>\"", "\[Rule]", "\"\<hb\>\""}], 
       ",", 
       RowBox[{
       "\"\<Familial hypertrophic cardiomyopathy\>\"", "\[Rule]", 
        "\"\<hc\>\""}], ",", 
       RowBox[{
       "\"\<Primary familial hypertrophic cardiomyopathy\>\"", "\[Rule]", 
        "\"\<hc\>\""}], ",", 
       RowBox[{
       "\"\<Hypertrophic cardiomyopathy\>\"", "\[Rule]", "\"\<hc\>\""}], ",", 
       RowBox[{
       "\"\<Cardiomyopathy, hypertrophic, midventricular, digenic\>\"", 
        "\[InvisibleSpace]", "\[Rule]", "\"\<hc\>\""}], ",", 
       RowBox[{
       "\"\<Increased left ventricular wall thickness\>\"", "\[Rule]", 
        "\"\<hc\>\""}], ",", 
       RowBox[{
       "\"\<Left ventricular hypertrophy\>\"", "\[InvisibleSpace]", 
        "\[Rule]", "\"\<hc\>\""}], ",", 
       RowBox[{"\"\<Hirschsprung disease\>\"", "\[Rule]", "\"\<hs\>\""}], ",", 
       RowBox[{
       "\"\<Familial hypertrophic cardiomyopathy 10\>\"", "\[Rule]", 
        "\"\<hx\>\""}], ",", 
       RowBox[{
       "\"\<Familial hypertrophic cardiomyopathy 1\>\"", "\[Rule]", 
        "\"\<h1\>\""}], ",", 
       RowBox[{
       "\"\<Familial hypertrophic cardiomyopathy 4\>\"", "\[Rule]", 
        "\"\<h4\>\""}], ",", 
       RowBox[{
       "\"\<Familial hypertrophic cardiomyopathy 8\>\"", "\[Rule]", 
        "\"\<h8\>\""}], ",", 
       RowBox[{"\"\<Immunodeficiency\>\"", "\[Rule]", "\"\<id\>\""}], ",", 
       RowBox[{
       "\"\<Inborn genetic diseases\>\"", "\[InvisibleSpace]", "\[Rule]", 
        "\"\<ig\>\""}], ",", 
       RowBox[{
       "\"\<Left ventricular noncompaction 10\>\"", "\[Rule]", "\"\<lc\>\""}],
        "\[InvisibleSpace]", ",", 
       RowBox[{
       "\"\<Left ventricular noncompaction cardiomyopathy\>\"", "\[Rule]", 
        "\"\<lv\>\""}], ",", 
       RowBox[{
       "\"\<Left ventricular noncompaction\>\"", "\[Rule]", "\"\<lv\>\""}], 
       ",", 
       RowBox[{
       "\"\<Left ventricular noncompaction 5\>\"", "\[Rule]", "\"\<lw\>\""}], 
       ",", 
       RowBox[{"\"\<Lymphopenia\>\"", "\[Rule]", "\"\<ly\>\""}], ",", 
       RowBox[{
       "\"\<Muscular Diseases\>\"", "\[InvisibleSpace]", "\[Rule]", 
        "\"\<md\>\""}], ",", 
       RowBox[{
       "\"\<MAPT-Related Spectrum Disorders\>\"", "\[Rule]", "\"\<mp\>\""}], 
       ",", 
       RowBox[{"\"\<Myosin storage myopathy\>\"", "\[Rule]", "\"\<ms\>\""}], 
       ",", 
       RowBox[{
       "\"\<Myopathy, myosin storage, autosomal recessive\>\"", "\[Rule]", 
        "\"\<ms\>\""}], ",", 
       RowBox[{"\"\<MYL2-Related Disorders\>\"", "\[Rule]", "\"\<mt\>\""}], 
       ",", 
       RowBox[{
       "\"\<Muscular ventricular septal defect\>\"", "\[Rule]", 
        "\"\<mv\>\""}], "\[InvisibleSpace]", ",", "\[InvisibleSpace]", 
       RowBox[{"\"\<MYBPC3-Related Disorders\>\"", "\[Rule]", "\"\<my\>\""}], 
       ",", 
       RowBox[{
       "\"\<MYH7-Related Disorders\>\"", "\[InvisibleSpace]", "\[Rule]", 
        "\"\<m7\>\""}], ",", 
       RowBox[{"\"\<Neuromuscular Diseases\>\"", "\[Rule]", "\"\<nd\>\""}], 
       ",", 
       RowBox[{
       "\"\<Pick's disease (MAPT)\>\"", "\[InvisibleSpace]", "\[Rule]", 
        "\"\<pd\>\""}], ",", 
       RowBox[{
       "\"\<Parkinson disease, late-onset (MAPT)\>\"", "\[InvisibleSpace]", 
        "\[Rule]", "\"\<pl\>\""}], ",", "\[InvisibleSpace]", 
       RowBox[{
       "\"\<Parkinson-dementia syndrome (MAPT)\>\"", "\[InvisibleSpace]", 
        "\[Rule]", "\"\<ps\>\""}], ",", 
       RowBox[{"\"\<Peripheral neuropathy\>\"", "\[Rule]", "\"\<pu\>\""}], 
       "\[InvisibleSpace]", ",", 
       RowBox[{
       "\"\<Paroxysmal atrial fibrillation\>\"", "\[Rule]", "\"\<px\>\""}], 
       "\[InvisibleSpace]", ",", 
       RowBox[{"\"\<Prolonged QT interval\>\"", "\[Rule]", "\"\<qt\>\""}], 
       ",", 
       RowBox[{
       "\"\<Long QT syndrome\>\"", "\[InvisibleSpace]", "\[Rule]", 
        "\"\<qt\>\""}], ",", 
       RowBox[{
       "\"\<Restrictive cardiomyopathy\>\"", "\[Rule]", "\"\<rc\>\""}], ",", 
       RowBox[{
       "\"\<Familial isolated restrictive cardiomyopathy\>\"", "\[Rule]", 
        "\"\<rc\>\""}], ",", 
       RowBox[{
       "\"\<Familial restrictive cardiomyopathy 1\>\"", "\[Rule]", 
        "\"\<rc\>\""}], ",", 
       RowBox[{
       "\"\<Familial restrictive cardiomyopathy\>\"", "\[Rule]", 
        "\"\<rc\>\""}], ",", 
       RowBox[{
       "\"\<Cardiomyopathy, restrictive\>\"", "\[Rule]", "\"\<rc\>\""}], ",", 
       RowBox[{"\"\<Scapuloperoneal myopathy\>\"", "\[Rule]", "\"\<sc\>\""}], 
       ",", 
       RowBox[{
       "\"\<Scapuloperoneal myopathy, MYH7-related\>\"", "\[Rule]", 
        "\"\<sc\>\""}], ",", 
       RowBox[{"\"\<Death in infancy\>\"", "\[Rule]", "\"\<sd\>\""}], ",", 
       RowBox[{"\"\<Death in early adulthood\>\"", "\[Rule]", "\"\<sd\>\""}], 
       ",", "\[InvisibleSpace]", 
       RowBox[{"\"\<Sudden unexplained death\>\"", "\[Rule]", "\"\<sd\>\""}], 
       ",", 
       RowBox[{"\"\<Sagittal craniosynostosis\>\"", "\[Rule]", "\"\<sg\>\""}],
        ",", 
       RowBox[{
       "\"\<Lambdoidal craniosynostosis\>\"", "\[InvisibleSpace]", "\[Rule]", 
        "\"\<sg\>\""}], ",", 
       RowBox[{
       "\"\<Premature ventricular contraction\>\"", "\[Rule]", "\"\<vc\>\""}],
        ",", 
       RowBox[{
       "\"\<Progressive supranuclear ophthalmoplegia (MAPT)\>\"", "\[Rule]", 
        "\"\<so\>\""}], ",", 
       RowBox[{
       "\"\<Shy-Drager syndrome (MAPT)\>\"", "\[InvisibleSpace]", "\[Rule]", 
        "\"\<ss\>\""}], ",", 
       RowBox[{
       "\"\<Tachycardia\>\"", "\[InvisibleSpace]", "\[Rule]", "\"\<ta\>\""}], 
       ",", 
       RowBox[{"\"\<Tetralogy of Fallot\>\"", "\[Rule]", "\"\<tf\>\""}], ",", 
       RowBox[{
       "\"\<Malignant tumor of prostate (MAPT)\>\"", "\[Rule]", 
        "\"\<tp\>\""}], ",", 
       RowBox[{"\"\<Ventricular extrasystoles\>\"", "\[Rule]", "\"\<ve\>\""}],
        ",", 
       RowBox[{"\"\<Ventricular fibrillation\>\"", "\[Rule]", "\"\<vf\>\""}], 
       ",", 
       RowBox[{
       "\"\<Wolff-Parkinson-White pattern\>\"", "\[Rule]", "\"\<wp\>\""}], 
       ",", 
       RowBox[{
       "\"\<Wolff-Parkinson-White syndrome\>\"", "\[InvisibleSpace]", 
        "\[Rule]", "\"\<wp\>\""}], ",", 
       RowBox[{
       "\"\<conflicting-interpretations-of-pathogenicity\>\"", "\[Rule]", 
        "\"\<uk\>\""}], ",", 
       RowBox[{"\"\<not specified\>\"", "\[Rule]", "\"\<uk\>\""}], ",", 
       RowBox[{"\"\<not provided\>\"", "\[Rule]", "\"\<uk\>\""}], ",", 
       RowBox[{"\"\<not-provided\>\"", "\[Rule]", "\"\<uk\>\""}], ",", 
       RowBox[{"\"\<uncertain-significance\>\"", "\[Rule]", "\"\<uk\>\""}], 
       ",", 
       RowBox[{"\"\<NA\>\"", "\[Rule]", "\"\<uk\>\""}]}], "}"}]}], ";"}], 
   "\[IndentingNewLine]", "\[IndentingNewLine]", 
   RowBox[{
    RowBox[{"lph", "=", 
     RowBox[{"{", 
      RowBox[{
       RowBox[{
       "\"\<ai\>\"", "\[Rule]", 
        "\"\<Abnormality of cellular immune system\>\""}], 
       "\[InvisibleSpace]", ",", 
       RowBox[{
       "\"\<af\>\"", "\[Rule]", "\[InvisibleSpace]", 
        "\"\<Atrial flutter\>\""}], "\[InvisibleSpace]", ",", 
       RowBox[{
       "\"\<af\>\"", "\[Rule]", "\[InvisibleSpace]", 
        "\"\<Atrial fibrillation\>\""}], ",", 
       RowBox[{
       "\"\<al\>\"", "\[Rule]", 
        "\"\<Abnormal morphology of left ventricular trabeculae\>\""}], ",", 
       RowBox[{
       "\"\<am\>\"", "\[Rule]", 
        "\"\<Amyloidogenic transthyretin amyloidosis (MAPT)\>\""}], 
       "\[InvisibleSpace]", ",", 
       RowBox[{"\"\<ar\>\"", "\[Rule]", "\"\<Arrhythmia\>\""}], ",", 
       RowBox[{
       "\"\<at\>\"", "\[Rule]", "\"\<Abnormality of T cell physiology\>\""}], 
       ",", 
       RowBox[{
       "\"\<au\>\"", "\[Rule]", 
        "\"\<Autosomal dominant MYH7-related disorder\>\""}], 
       "\[InvisibleSpace]", ",", 
       RowBox[{
       "\"\<au\>\"", "\[Rule]", 
        "\"\<Autosomal dominant MYH7-related disorder\>\""}], 
       "\[InvisibleSpace]", ",", "\[InvisibleSpace]", 
       RowBox[{
       "\"\<av\>\"", "\[Rule]", 
        "\"\<Arrhythmogenic right ventricular cardiomyopathy, type 9\>\""}], 
       "\[InvisibleSpace]", ",", "\[InvisibleSpace]", 
       RowBox[{
       "\"\<av\>\"", "\[Rule]", 
        "\"\<Arrhythmogenic right ventricular cardiomyopathy\>\""}], ",", 
       RowBox[{
       "\"\<az\>\"", "\[Rule]", "\[InvisibleSpace]", 
        "\"\<Alzheimer disease (MAPT)\>\""}], "\[InvisibleSpace]", ",", 
       RowBox[{"\"\<bs\>\"", "\[Rule]", "\"\<Brugada syndrome\>\""}], ",", 
       RowBox[{"\"\<ca\>\"", "\[Rule]", "\"\<Camptocormia\>\""}], ",", 
       RowBox[{
       "\"\<cc\>\"", "\[Rule]", 
        "\"\<Catecholaminergic polymorphic ventricular tachycardia type \
1\>\""}], "\[InvisibleSpace]\[InvisibleSpace]", ",", 
       RowBox[{
       "\"\<cc\>\"", "\[Rule]", 
        "\"\<Catecholaminergic polymorphic ventricular tachycardia\>\""}], 
       "\[InvisibleSpace]\[InvisibleSpace]", ",", 
       RowBox[{
       "\"\<cc\>\"", "\[InvisibleSpace]", "\[Rule]", 
        "\"\<Ventricular tachycardia\>\""}], ",", 
       RowBox[{"\"\<ci\>\"", "\[Rule]", "\"\<Combined immunodeficiency\>\""}],
        "\[InvisibleSpace]", ",", 
       RowBox[{
       "\"\<ci\>\"", "\[Rule]", 
        "\"\<Severe combined immunodeficiency disease\>\""}], 
       "\[InvisibleSpace]\[InvisibleSpace]", ",", 
       RowBox[{"\"\<cm\>\"", "\[Rule]", "\"\<Cardiomyopathy\>\""}], ",", 
       RowBox[{"\"\<cm\>\"", "\[Rule]", "\"\<Familial cardiomyopathy\>\""}], 
       "\[InvisibleSpace]", ",", "\[InvisibleSpace]", 
       RowBox[{"\"\<cn\>\"", "\[Rule]", "\"\<Chest pain\>\""}], ",", 
       RowBox[{"\"\<co\>\"", "\[Rule]", "\"\<Congenital myopathy\>\""}], 
       "\[InvisibleSpace]", ",", 
       RowBox[{
       "\"\<co\>\"", "\[Rule]", 
        "\"\<Congenital myopathy with fiber type disproportion\>\""}], 
       "\[InvisibleSpace]", ",", 
       RowBox[{"\"\<cp\>\"", "\[Rule]", "\"\<Cardiovascular phenotype\>\""}], 
       ",", "\[InvisibleSpace]", 
       RowBox[{"\"\<cr\>\"", "\[Rule]", "\"\<Cardiac arrest\>\""}], ",", 
       RowBox[{
       "\"\<cs\>\"", "\[Rule]", "\"\<Conduction disorder of the heart\>\""}], 
       ",", 
       RowBox[{
       "\"\<dc\>\"", "\[Rule]", "\"\<Primary dilated cardiomyopathy\>\""}], 
       ",", 
       RowBox[{
       "\"\<dc\>\"", "\[Rule]", "\"\<Familial dilated cardiomyopathy\>\""}], 
       ",", 
       RowBox[{"\"\<dc\>\"", "\[Rule]", "\"\<Dilated cardiomyopathy\>\""}], 
       ",", 
       RowBox[{
       "\"\<dc\>\"", "\[Rule]", "\"\<Dilated Cardiomyopathy, Dominant\>\""}], 
       ",", 
       RowBox[{
       "\"\<dg\>\"", "\[Rule]", "\"\<Delayed gross motor development\>\""}], 
       "\[InvisibleSpace]", ",", 
       RowBox[{
       "\"\<dg\>\"", "\[Rule]", 
        "\"\<Delayed speech and language development\>\""}], 
       "\[InvisibleSpace]", ",", 
       RowBox[{"\"\<dg\>\"", "\[Rule]", "\"\<Epicanthus\>\""}], ",", 
       RowBox[{
       "\"\<dm\>\"", "\[Rule]", "\"\<Myopathy, distal, 1 (MYH7)\>\""}], 
       "\[InvisibleSpace]", ",", 
       RowBox[{"\"\<dp\>\"", "\[Rule]", "\"\<Dyspnea\>\""}], ",", 
       RowBox[{
       "\"\<ds\>\"", "\[Rule]", "\"\<Dilated cardiomyopathy 1S (MYH7)\>\""}], 
       ",", "\[InvisibleSpace]", 
       RowBox[{
       "\"\<d1\>\"", "\[Rule]", 
        "\"\<Dilated cardiomyopathy 1A (MyBPC3)\>\""}], ",", 
       RowBox[{
       "\"\<fd\>\"", "\[Rule]", 
        "\"\<First degree atrioventricular block\>\""}], ",", 
       RowBox[{
       "\"\<ft\>\"", "\[Rule]", "\"\<Frontotemporal dementia (MAPT)\>\""}], 
       "\[InvisibleSpace]", ",", 
       RowBox[{
       "\"\<gn\>\"", "\[Rule]", 
        "\"\<Amyloidogenic transthyretin amyloidosis\>\""}], ",", 
       RowBox[{"\"\<hb\>\"", "\[Rule]", "\"\<Hyaline body myopathy\>\""}], 
       ",", 
       RowBox[{
       "\"\<hc\>\"", "\[Rule]", 
        "\"\<Familial hypertrophic cardiomyopathy\>\""}], ",", 
       RowBox[{
       "\"\<hc\>\"", "\[Rule]", 
        "\"\<Primary familial hypertrophic cardiomyopathy\>\""}], ",", 
       RowBox[{
       "\"\<hc\>\"", "\[Rule]", "\"\<Hypertrophic cardiomyopathy\>\""}], ",", 
       RowBox[{
       "\"\<hc\>\"", "\[Rule]", 
        "\"\<Cardiomyopathy, hypertrophic, midventricular, digenic\>\""}], 
       "\[InvisibleSpace]", ",", 
       RowBox[{
       "\"\<hc\>\"", "\[Rule]", 
        "\"\<Increased left ventricular wall thickness\>\""}], ",", 
       "\[InvisibleSpace]", 
       RowBox[{
       "\"\<hc\>\"", "\[Rule]", "\"\<Left ventricular hypertrophy\>\""}], 
       "\[InvisibleSpace]", ",", 
       RowBox[{"\"\<hs\>\"", "\[Rule]", "\"\<Hirschsprung disease\>\""}], ",", 
       RowBox[{
       "\"\<hx\>\"", "\[Rule]", 
        "\"\<Familial hypertrophic cardiomyopathy 10 (MYL2)\>\""}], ",", 
       RowBox[{
       "\"\<h1\>\"", "\[Rule]", 
        "\"\<Familial hypertrophic cardiomyopathy 1\>\""}], ",", 
       RowBox[{
       "\"\<h4\>\"", "\[Rule]", 
        "\"\<Familial hypertrophic cardiomyopathy 4 (MyBPC3)\>\""}], ",", 
       RowBox[{
       "\"\<h8\>\"", "\[Rule]", 
        "\"\<Familial hypertrophic cardiomyopathy 8 (MYL3)\>\""}], ",", 
       RowBox[{"\"\<id\>\"", "\[Rule]", "\"\<Immunodeficiency\>\""}], ",", 
       RowBox[{"\"\<ig\>\"", "\[Rule]", "\"\<Inborn genetic diseases\>\""}], 
       ",", 
       RowBox[{
       "\"\<lc\>\"", "\[Rule]", 
        "\"\<Left ventricular noncompaction 10 (MyBPC3)\>\""}], 
       "\[InvisibleSpace]", ",", 
       RowBox[{
       "\"\<lv\>\"", "\[Rule]", 
        "\"\<Left ventricular noncompaction cardiomyopathy\>\""}], ",", 
       RowBox[{
       "\"\<lv\>\"", "\[Rule]", "\"\<Left ventricular noncompaction\>\""}], 
       ",", 
       RowBox[{
       "\"\<lw\>\"", "\[Rule]", 
        "\"\<Left ventricular noncompaction 5 (MYH7)\>\""}], ",", 
       RowBox[{"\"\<ly\>\"", "\[Rule]", "\"\<Lymphopenia\>\""}], ",", 
       RowBox[{"\"\<md\>\"", "\[Rule]", "\"\<Muscular Diseases\>\""}], 
       "\[InvisibleSpace]", ",", "\[InvisibleSpace]", 
       RowBox[{
       "\"\<mp\>\"", "\[Rule]", "\"\<MAPT-Related Spectrum Disorders\>\""}], 
       ",", "\[InvisibleSpace]", 
       RowBox[{"\"\<ms\>\"", "\[Rule]", "\"\<Myosin storage myopathy\>\""}], 
       ",", 
       RowBox[{
       "\"\<ms\>\"", "\[Rule]", 
        "\"\<Myopathy, myosin storage, autosomal recessive\>\""}], 
       "\[InvisibleSpace]", ",", 
       RowBox[{"\"\<mt\>\"", "\[Rule]", "\"\<MYL2-Related Disorders\>\""}], 
       ",", 
       RowBox[{
       "\"\<mv\>\"", "\[Rule]", 
        "\"\<Muscular ventricular septal defect\>\""}], "\[InvisibleSpace]", 
       ",", 
       RowBox[{"\"\<my\>\"", "\[Rule]", "\"\<MYBPC3-Related Disorders\>\""}], 
       ",", 
       RowBox[{"\"\<m7\>\"", "\[Rule]", "\"\<MYH7-Related Disorders\>\""}], 
       ",", 
       RowBox[{"\"\<nd\>\"", "\[Rule]", "\"\<Neuromuscular Diseases\>\""}], 
       ",", 
       RowBox[{"\"\<pd\>\"", "\[Rule]", "\"\<Pick's disease (MAPT)\>\""}], 
       "\[InvisibleSpace]", ",", 
       RowBox[{
       "\"\<pl\>\"", "\[Rule]", 
        "\"\<Parkinson disease, late-onset (MAPT)\>\""}], "\[InvisibleSpace]",
        ",", 
       RowBox[{
       "\"\<ps\>\"", "\[Rule]", 
        "\"\<Parkinson-dementia syndrome (MAPT)\>\""}], "\[InvisibleSpace]", 
       ",", 
       RowBox[{"\"\<pu\>\"", "\[Rule]", "\"\<Peripheral neuropathy\>\""}], 
       "\[InvisibleSpace]", ",", 
       RowBox[{
       "\"\<px\>\"", "\[Rule]", 
        "\"\<Paroxysmal atrial fibrillation (MyBPC3)\>\""}], 
       "\[InvisibleSpace]", ",", 
       RowBox[{
       "\"\<qt\>\"", "\[Rule]", "\[InvisibleSpace]", 
        "\"\<Prolonged QT interval\>\""}], ",", "\[InvisibleSpace]", 
       RowBox[{"\"\<qt\>\"", "\[Rule]", "\"\<Long QT syndrome\>\""}], ",", 
       RowBox[{
       "\"\<rc\>\"", "\[Rule]", "\"\<Restrictive cardiomyopathy\>\""}], ",", 
       RowBox[{
       "\"\<rc\>\"", "\[Rule]", 
        "\"\<Familial isolated restrictive cardiomyopathy\>\""}], ",", 
       RowBox[{
       "\"\<rc\>\"", "\[Rule]", 
        "\"\<Familial restrictive cardiomyopathy 1\>\""}], ",", 
       RowBox[{
       "\"\<rc\>\"", "\[Rule]", 
        "\"\<Familial restrictive cardiomyopathy\>\""}], ",", 
       RowBox[{
       "\"\<rc\>\"", "\[Rule]", "\[InvisibleSpace]", 
        "\"\<Cardiomyopathy, restrictive\>\""}], ",", 
       RowBox[{
       "\"\<sc\>\"", "\[Rule]", "\[InvisibleSpace]", 
        "\"\<Scapuloperoneal myopathy\>\""}], "\[InvisibleSpace]", ",", 
       RowBox[{
       "\"\<sc\>\"", "\[Rule]", 
        "\"\<Scapuloperoneal myopathy, MYH7-related\>\""}], 
       "\[InvisibleSpace]", ",", 
       RowBox[{"\"\<sd\>\"", "\[Rule]", "\"\<Death in infancy\>\""}], ",", 
       RowBox[{"\"\<sd\>\"", "\[Rule]", "\"\<Death in early adulthood\>\""}], 
       ",", 
       RowBox[{"\"\<sd\>\"", "\[Rule]", "\"\<Sudden unexplained death\>\""}], 
       ",", 
       RowBox[{"\"\<sg\>\"", "\[Rule]", "\"\<Sagittal craniosynostosis\>\""}],
        ",", 
       RowBox[{
       "\"\<sg\>\"", "\[Rule]", "\"\<Lambdoidal craniosynostosis\>\""}], 
       "\[InvisibleSpace]", ",", 
       RowBox[{
       "\"\<so\>\"", "\[Rule]", 
        "\"\<Progressive supranuclear ophthalmoplegia (MAPT)\>\""}], ",", 
       "\[InvisibleSpace]", 
       RowBox[{
       "\"\<ss\>\"", "\[Rule]", "\"\<Shy-Drager syndrome (MAPT)\>\""}], ",", 
       "\[InvisibleSpace]", 
       RowBox[{"\"\<ta\>\"", "\[Rule]", "\"\<Tachycardia\>\""}], 
       "\[InvisibleSpace]", ",", 
       RowBox[{"\"\<tf\>\"", "\[Rule]", "\"\<Tetralogy of Fallot\>\""}], ",", 
       RowBox[{
       "\"\<tp\>\"", "\[Rule]", 
        "\"\<Malignant tumor of prostate (MAPT)\>\""}], ",", 
       RowBox[{
       "\"\<vc\>\"", "\[Rule]", "\"\<Premature ventricular contraction\>\""}],
        ",", 
       RowBox[{"\"\<ve\>\"", "\[Rule]", "\"\<Ventricular extrasystoles\>\""}],
        ",", 
       RowBox[{"\"\<vf\>\"", "\[Rule]", "\"\<Ventricular fibrillation\>\""}], 
       ",", 
       RowBox[{
       "\"\<wp\>\"", "\[Rule]", "\"\<Wolff-Parkinson-White pattern\>\""}], 
       ",", 
       RowBox[{
       "\"\<uk\>\"", "\[Rule]", 
        "\"\<conflicting-interpretations-of-phenotype\>\""}], ",", 
       RowBox[{"\"\<uk\>\"", "\[Rule]", "\"\<not specified\>\""}], ",", 
       RowBox[{"\"\<uk\>\"", "\[Rule]", "\"\<not provided\>\""}], ",", 
       RowBox[{"\"\<uk\>\"", "\[Rule]", "\"\<not-provided\>\""}], ",", 
       RowBox[{"\"\<uk\>\"", "\[Rule]", "\"\<uncertain-significance\>\""}], 
       ",", 
       RowBox[{"\"\<uk\>\"", "\[Rule]", "\"\<NA\>\""}]}], "\[InvisibleSpace]",
       "}"}]}], ";"}], "\[IndentingNewLine]", "\n", 
   RowBox[{
    RowBox[{"phlegend", "=", 
     RowBox[{"Join", "[", 
      RowBox[{
       RowBox[{"{", 
        RowBox[{"{", 
         RowBox[{
         "\"\<\!\(\*StyleBox[SuperscriptBox[\"phenotype\", \
StyleBox[\"1\",FontSize->10]],FontSize->12]\) \>\"", ",", "\"\<code\>\"", 
          ",", "\"\<id\>\""}], "}"}], "}"}], ",", 
       RowBox[{"{", 
        RowBox[{"{", 
         RowBox[{"\"\< \>\"", ",", "\"\< \>\"", ",", "\"\< \>\""}], "}"}], 
        "}"}], ",", 
       RowBox[{"Table", "[", 
        RowBox[{
         RowBox[{"{", 
          RowBox[{
           RowBox[{
            RowBox[{"cph", "[", 
             RowBox[{"[", "i", "]"}], "]"}], "/.", "lph"}], ",", 
           RowBox[{"cph", "[", 
            RowBox[{"[", "i", "]"}], "]"}], ",", "i"}], "}"}], ",", 
         RowBox[{"{", 
          RowBox[{"i", ",", "1", ",", 
           RowBox[{
            RowBox[{"Dimensions", "[", "cph", "]"}], "[", 
            RowBox[{"[", "1", "]"}], "]"}]}], "}"}]}], "]"}], ",", 
       RowBox[{"{", 
        RowBox[{"{", 
         RowBox[{"\"\< \>\"", ",", "\"\< \>\"", ",", "\"\< \>\""}], "}"}], 
        "}"}], ",", 
       RowBox[{"{", 
        RowBox[{"{", 
         RowBox[{
         "\"\<\!\(\*SuperscriptBox[\(\[InvisiblePrefixScriptBase]\), \
\(1\)]\)phenotype legend within () is not in dbSNP\>\"", ",", "\"\<\>\"", 
          ",", "\"\<\>\""}], "}"}], "}"}]}], "]"}]}], ";"}], "\n", "\n", 
   "\[IndentingNewLine]", 
   RowBox[{"(*", " ", "population", " ", "*)"}], "\[IndentingNewLine]", 
   RowBox[{
    RowBox[{"cpo", "=", 
     RowBox[{"{", 
      RowBox[{
      "\"\<ACP\>\"", ",", "\"\<AFR\>\"", ",", "\"\<AFM\>\"", ",", 
       "\"\<AMR\>\"", ",", "\"\<ASI\>\"", ",", "\"\<ASJ\>\"", ",", 
       "\"\<CAS\>\"", ",", "\"\<CAU\>\"", ",", "\"\<CEA\>\"", ",", 
       "\"\<CEU\>\"", ",", "\"\<CUB\>\"", ",", "\"\<DAG\>\"", ",", 
       "\"\<DAN\>\"", ",", "\"\<DOM\>\"", ",", "\"\<EAS\>\"", ",", 
       "\"\<EST\>\"", ",", "\"\<EUR\>\"", ",", "\"\<EUA\>\"", ",", 
       "\"\<FEM\>\"", ",", "\"\<FIN\>\"", ",", "\"\<GLO\>\"", ",", 
       "\"\<GON\>\"", ",", "\"\<HIS\>\"", ",", "\"\<KOR\>\"", ",", 
       "\"\<LA1\>\"", ",", "\"\<LA2\>\"", ",", "\"\<MAL\>\"", ",", 
       "\"\<MDE\>\"", ",", "\"\<MEX\>\"", ",", "\"\<NAM\>\"", ",", 
       "\"\<NHI\>\"", ",", "\"\<NFE\>\"", ",", "\"\<NRE\>\"", ",", 
       "\"\<NSW\>\"", ",", "\"\<OCE\>\"", ",", "\"\<OTH\>\"", ",", 
       "\"\<PCC\>\"", ",", "\"\<PRI\>\"", ",", "\"\<SAS\>\"", ",", 
       "\"\<SOA\>\"", ",", "\"\<SPC\>\"", ",", "\"\<TWC\>\"", ",", 
       "\"\<UKN\>\"", ",", "\"\<YOR\>\""}], "}"}]}], ";"}], 
   "\[IndentingNewLine]", 
   RowBox[{
    RowBox[{"cpod", "=", 
     RowBox[{
      RowBox[{"Dimensions", "[", "cpo", "]"}], "[", 
      RowBox[{"[", "1", "]"}], "]"}]}], ";"}], "\[IndentingNewLine]", 
   RowBox[{
    RowBox[{"cpoc", "=", 
     RowBox[{"Table", "[", 
      RowBox[{"1", ",", 
       RowBox[{"{", 
        RowBox[{"i", ",", "1", ",", "cpod"}], "}"}]}], "]"}]}], ";"}], 
   RowBox[{"(*", " ", 
    RowBox[{"other", " ", "population", " ", "characteristic"}], " ", "*)"}], 
   "\[IndentingNewLine]", 
   RowBox[{"(*", " ", 
    RowBox[{
    "no", " ", "duplicates", " ", "in", " ", "the", " ", "code", " ", 
     "description", " ", "of", " ", 
     RowBox[{"populations", ":", " ", "cpo"}]}], " ", "*)"}], 
   "\[IndentingNewLine]", "\[IndentingNewLine]", 
   RowBox[{
    RowBox[{"lpo", "=", 
     RowBox[{"{", 
      RowBox[{
       RowBox[{"\"\<ACP\>\"", "\[Rule]", "\"\<ACPOP\>\""}], ",", 
       RowBox[{"\"\<AFR\>\"", "\[Rule]", "\"\<African\>\""}], ",", 
       RowBox[{"\"\<AFM\>\"", "\[Rule]", "\"\<African American\>\""}], ",", 
       RowBox[{"\"\<AMR\>\"", "\[Rule]", "\"\<American\>\""}], ",", 
       RowBox[{"\"\<ASI\>\"", "\[Rule]", "\"\<Asian\>\""}], ",", 
       RowBox[{"\"\<ASJ\>\"", "\[Rule]", "\"\<Ashkenazi Jewish\>\""}], ",", 
       RowBox[{"\"\<CAS\>\"", "\[Rule]", "\"\<Central Asia\>\""}], ",", 
       RowBox[{"\"\<CAU\>\"", "\[Rule]", "\"\<Caucasus\>\""}], ",", 
       RowBox[{"\"\<CEA\>\"", "\[Rule]", "\"\<CentralAmerican\>\""}], ",", 
       RowBox[{"\"\<CEU\>\"", "\[Rule]", "\"\<Utah EUR\>\""}], ",", 
       RowBox[{"\"\<CUB\>\"", "\[Rule]", "\"\<Cuban\>\""}], ",", 
       RowBox[{"\"\<DAG\>\"", "\[Rule]", "\"\<Daghestan\>\""}], ",", 
       RowBox[{"\"\<DAN\>\"", "\[Rule]", "\"\<Danish\>\""}], ",", 
       RowBox[{"\"\<DOM\>\"", "\[Rule]", "\"\<Dominican\>\""}], ",", 
       RowBox[{"\"\<EAS\>\"", "\[Rule]", "\"\<East Asian\>\""}], ",", 
       RowBox[{"\"\<EST\>\"", "\[Rule]", "\"\<Estonian\>\""}], ",", 
       RowBox[{"\"\<EUR\>\"", "\[Rule]", "\"\<European\>\""}], ",", 
       RowBox[{"\"\<EUA\>\"", "\[Rule]", "\"\<European American\>\""}], ",", 
       RowBox[{"\"\<FEM\>\"", "\[Rule]", "\"\<Female\>\""}], ",", 
       RowBox[{
       "\"\<FIN\>\"", "\[Rule]", "\"\<Finnish from FINRISK project\>\""}], 
       ",", 
       RowBox[{"\"\<GLO\>\"", "\[Rule]", "\"\<Global\>\""}], ",", 
       RowBox[{
       "\"\<GON\>\"", "\[Rule]", "\"\<Genome of the Netherlands\>\""}], ",", 
       RowBox[{"\"\<HIS\>\"", "\[Rule]", "\"\<Hispanic\>\""}], ",", 
       RowBox[{"\"\<KOR\>\"", "\[Rule]", "\"\<Korean\>\""}], ",", 
       RowBox[{"\"\<LA1\>\"", "\[Rule]", "\"\<Latin American 1\>\""}], ",", 
       RowBox[{"\"\<LA2\>\"", "\[Rule]", "\"\<Latin American 2\>\""}], ",", 
       RowBox[{"\"\<MAL\>\"", "\[Rule]", "\"\<Male\>\""}], ",", 
       RowBox[{"\"\<MDE\>\"", "\[Rule]", "\"\<Middle_Est\>\""}], ",", 
       RowBox[{"\"\<MEX\>\"", "\[Rule]", "\"\<Mexican\>\""}], ",", 
       RowBox[{"\"\<NAM\>\"", "\[Rule]", "\"\<NativeAmerican\>\""}], ",", 
       RowBox[{"\"\<NHI\>\"", "\[Rule]", "\"\<NativeHawaiian\>\""}], ",", 
       RowBox[{"\"\<NFE\>\"", "\[Rule]", "\"\<Non-Finnish European\>\""}], 
       ",", 
       RowBox[{"\"\<NRE\>\"", "\[Rule]", "\"\<Near_East\>\""}], ",", 
       RowBox[{"\"\<NSW\>\"", "\[Rule]", "\"\<Northern Sweden\>\""}], ",", 
       RowBox[{"\"\<OCE\>\"", "\[Rule]", "\"\<Oceania\>\""}], ",", 
       RowBox[{"\"\<OTH\>\"", "\[Rule]", "\"\<Other\>\""}], ",", 
       RowBox[{"\"\<PCC\>\"", "\[Rule]", "\"\<PARENT AND CHILD COHORT\>\""}], 
       ",", "\[InvisibleSpace]", 
       RowBox[{"\"\<PRI\>\"", "\[Rule]", "\"\<PuertoRican\>\""}], ",", 
       RowBox[{"\"\<SAS\>\"", "\[Rule]", "\"\<SouthAsian\>\""}], ",", 
       RowBox[{"\"\<SOA\>\"", "\[Rule]", "\"\<SouthAmerican\>\""}], 
       "\[InvisibleSpace]", ",", 
       RowBox[{"\"\<SPC\>\"", "\[Rule]", "\"\<Spanish controls\>\""}], ",", 
       RowBox[{"\"\<TWC\>\"", "\[Rule]", "\"\<TWIN COHORT\>\""}], ",", 
       RowBox[{"\"\<UKN\>\"", "\[Rule]", "\"\<Unknown\>\""}], ",", 
       RowBox[{"\"\<YOR\>\"", "\[Rule]", "\"\<Yoruba Nigeria\>\""}]}], 
      "}"}]}], ";"}], "\[IndentingNewLine]", "\[IndentingNewLine]", 
   RowBox[{
    RowBox[{"If", "[", 
     RowBox[{
      RowBox[{
       RowBox[{"Dimensions", "[", "cpo", "]"}], "\[NotEqual]", 
       RowBox[{"Dimensions", "[", "lpo", "]"}]}], ",", 
      RowBox[{"Print", "[", 
       RowBox[{
       "\"\<Error in cpo vs lpo dimensions: Dimensions[cpo] \>\"", ",", 
        RowBox[{"Dimensions", "[", "cpo", "]"}], ",", 
        "\"\<; Dimensions[lpo] \>\"", ",", 
        RowBox[{"Dimensions", "[", "lpo", "]"}]}], "]"}]}], "]"}], ";"}], 
   "\[IndentingNewLine]", "\[IndentingNewLine]", 
   RowBox[{"(*", " ", 
    RowBox[{"all", " ", "labels", " ", "appearing", " ", "in", " ", "NCBI"}], 
    " ", "*)"}], 
   RowBox[{
    RowBox[{"spo", "=", 
     RowBox[{"{", 
      RowBox[{
      "\"\<ACPOP\>\"", ",", "\"\<Africa\>\"", ",", "\"\<African\>\"", ",", 
       "\"\<African American\>\"", ",", "\"\<AfricanAmerican\>\"", ",", 
       "\"\<America\>\"", ",", "\"\<American\>\"", ",", "\"\<Asian\>\"", ",", 
       "\"\<Ashkenazi Jewish\>\"", ",", "\"\<Central Asia\>\"", ",", 
       "\"\<Central_South_Asia\>\"", "\[InvisibleSpace]", ",", 
       "\"\<Caucasus\>\"", ",", "\"\<CentralAmerican\>\"", ",", 
       "\"\<Cuban\>\"", ",", "\"\<Daghestan\>\"", ",", "\"\<Danish\>\"", ",", 
       "\"\<Dominican\>\"", ",", "\"\<Utah EUR\>\"", ",", 
       "\"\<East Asian\>\"", ",", "\"\<Est_Asia\>\"", ",", "\"\<Estonian\>\"",
        ",", "\"\<Europe\>\"", ",", "\"\<European\>\"", ",", 
       "\"\<European American\>\"", ",", "\"\<Female\>\"", ",", 
       "\"\<Finnish from FINRISK project\>\"", ",", "\"\<Global\>\"", ",", 
       "\"\<Genome of the Netherlands\>\"", ",", "\"\<Hispanic\>\"", ",", 
       "\"\<Korean\>\"", ",", "\"\<KOREAN\>\"", ",", 
       "\"\<Latin American 1\>\"", ",", "\"\<Latin American 2\>\"", ",", 
       "\"\<Male\>\"", ",", "\"\<Middle_Est\>\"", ",", "\"\<Mexican\>\"", 
       ",", "\"\<NativeAmerican\>\"", ",", "\"\<NativeHawaiian\>\"", ",", 
       "\"\<Non-Finnish European\>\"", ",", "\"\<Near_East\>\"", ",", 
       "\"\<Northern Sweden\>\"", ",", "\"\<Oceania\>\"", ",", 
       "\"\<Other\>\"", ",", "\"\<PARENT AND CHILD COHORT\>\"", ",", 
       "\"\<PuertoRican\>\"", ",", "\"\<South Asian\>\"", ",", 
       "\"\<SouthAsian\>\"", ",", "\"\<SouthAmerican\>\"", 
       "\[InvisibleSpace]", ",", "\"\<Total\>\"", ",", "\"\<Unknown\>\"", 
       ",", "\"\<TWIN COHORT\>\"", ",", "\"\<Yoruba Nigeria\>\""}], "}"}]}], 
    ";"}], "\[IndentingNewLine]", "\[IndentingNewLine]", 
   RowBox[{"(*", " ", 
    RowBox[{"translation", " ", "of", " ", "spo"}], " ", "*)"}], 
   "\[IndentingNewLine]", 
   RowBox[{
    RowBox[{"apo", "=", 
     RowBox[{"{", 
      RowBox[{
       RowBox[{"\"\<ACPOP\>\"", "\[Rule]", "\"\<ACP\>\""}], ",", 
       RowBox[{"\"\<African\>\"", "\[Rule]", "\"\<AFR\>\""}], ",", 
       RowBox[{"\"\<Africa\>\"", "\[Rule]", "\"\<AFR\>\""}], ",", 
       RowBox[{"\"\<African American\>\"", "\[Rule]", "\"\<AFM\>\""}], ",", 
       RowBox[{"\"\<AfricanAmerican\>\"", "\[Rule]", "\"\<AFM\>\""}], ",", 
       RowBox[{"\"\<American\>\"", "\[Rule]", "\"\<AMR\>\""}], ",", 
       RowBox[{"\"\<America\>\"", "\[Rule]", "\"\<AMR\>\""}], ",", 
       RowBox[{"\"\<Asian\>\"", "\[Rule]", "\"\<ASI\>\""}], ",", 
       RowBox[{"\"\<Ashkenazi Jewish\>\"", "\[Rule]", "\"\<ASJ\>\""}], ",", 
       RowBox[{"\"\<Central Asia\>\"", "\[Rule]", "\"\<CAS\>\""}], ",", 
       RowBox[{
       "\"\<Central_South_Asia\>\"", "\[InvisibleSpace]", "\[Rule]", 
        "\"\<SAS\>\""}], ",", 
       RowBox[{"\"\<Caucasus\>\"", "\[Rule]", "\"\<CAU\>\""}], ",", 
       RowBox[{"\"\<CentralAmerican\>\"", "\[Rule]", "\"\<CEA\>\""}], ",", 
       RowBox[{"\"\<Cuban\>\"", "\[Rule]", "\"\<CUB\>\""}], ",", 
       RowBox[{"\"\<Daghestan\>\"", "\[Rule]", "\"\<DAG\>\""}], ",", 
       RowBox[{"\"\<Danish\>\"", "\[Rule]", "\"\<DAN\>\""}], ",", 
       RowBox[{"\"\<Dominican\>\"", "\[Rule]", "\"\<DOM\>\""}], ",", 
       RowBox[{"\"\<Utah EUR\>\"", "\[Rule]", "\"\<CEU\>\""}], ",", 
       RowBox[{"\"\<East Asian\>\"", "\[Rule]", "\"\<EAS\>\""}], ",", 
       RowBox[{"\"\<Est_Asia\>\"", "\[Rule]", "\"\<EAS\>\""}], ",", 
       RowBox[{"\"\<Estonian\>\"", "\[Rule]", "\"\<EST\>\""}], ",", 
       RowBox[{"\"\<European\>\"", "\[Rule]", "\"\<EUR\>\""}], ",", 
       RowBox[{"\"\<Europe\>\"", "\[Rule]", "\"\<EUR\>\""}], ",", 
       RowBox[{"\"\<European American\>\"", "\[Rule]", "\"\<EUA\>\""}], ",", 
       RowBox[{"\"\<Female\>\"", "\[Rule]", "\"\<FEM\>\""}], ",", 
       RowBox[{
       "\"\<Finnish from FINRISK project\>\"", "\[Rule]", "\"\<FIN\>\""}], 
       ",", 
       RowBox[{"\"\<Global\>\"", "\[Rule]", "\"\<GLO\>\""}], ",", 
       RowBox[{
       "\"\<Genome of the Netherlands\>\"", "\[Rule]", "\"\<GON\>\""}], ",", 
       RowBox[{"\"\<Hispanic\>\"", "\[Rule]", "\"\<HIS\>\""}], ",", 
       RowBox[{"\"\<Korean\>\"", "\[Rule]", "\"\<KOR\>\""}], ",", 
       RowBox[{"\"\<KOREAN\>\"", "\[Rule]", "\"\<KOR\>\""}], ",", 
       RowBox[{"\"\<Latin American 1\>\"", "\[Rule]", "\"\<LA1\>\""}], ",", 
       RowBox[{"\"\<Latin American 2\>\"", "\[Rule]", "\"\<LA2\>\""}], ",", 
       RowBox[{"\"\<Male\>\"", "\[Rule]", "\"\<MAL\>\""}], ",", 
       RowBox[{"\"\<Middle_Est\>\"", "\[Rule]", "\"\<MDE\>\""}], ",", 
       RowBox[{"\"\<Mexican\>\"", "\[Rule]", "\"\<MEX\>\""}], ",", 
       RowBox[{"\"\<NativeAmerican\>\"", "\[Rule]", "\"\<NAM\>\""}], ",", 
       RowBox[{"\"\<NativeHawaiian\>\"", "\[Rule]", "\"\<NHI\>\""}], ",", 
       RowBox[{"\"\<Non-Finnish European\>\"", "\[Rule]", "\"\<NFE\>\""}], 
       ",", 
       RowBox[{"\"\<Near_East\>\"", "\[Rule]", "\"\<NRE\>\""}], ",", 
       RowBox[{"\"\<Northern Sweden\>\"", "\[Rule]", "\"\<NSW\>\""}], ",", 
       RowBox[{"\"\<Oceania\>\"", "\[Rule]", "\"\<OCE\>\""}], ",", 
       RowBox[{"\"\<Other\>\"", "\[Rule]", "\"\<OTH\>\""}], ",", 
       RowBox[{"\"\<PARENT AND CHILD COHORT\>\"", "\[Rule]", "\"\<PCC\>\""}], 
       ",", 
       RowBox[{
       "\"\<PuertoRican\>\"", "\[InvisibleSpace]", "\[Rule]", "\"\<PRI\>\""}],
        ",", 
       RowBox[{
       "\"\<SouthAmerican\>\"", "\[InvisibleSpace]", "\[Rule]", 
        "\"\<SOA\>\""}], ",", 
       RowBox[{"\"\<Spanish controls\>\"", "\[Rule]", "\"\<SPC\>\""}], ",", 
       RowBox[{"\"\<South Asian\>\"", "\[Rule]", "\"\<SAS\>\""}], ",", 
       RowBox[{"\"\<SouthAsian\>\"", "\[Rule]", "\"\<SAS\>\""}], ",", 
       RowBox[{"\"\<Total\>\"", "\[Rule]", "\"\<OTH\>\""}], ",", 
       RowBox[{"\"\<TWIN COHORT\>\"", "\[Rule]", "\"\<TWC\>\""}], ",", 
       RowBox[{"\"\<Unknown\>\"", "\[Rule]", "\"\<UKN\>\""}], ",", 
       RowBox[{"\"\<Yoruba Nigeria\>\"", "\[Rule]", "\"\<YOR\>\""}]}], 
      "}"}]}], ";"}], "\[IndentingNewLine]", 
   RowBox[{
    RowBox[{"polegend1", "=", 
     RowBox[{"Join", "[", 
      RowBox[{
       RowBox[{"{", 
        RowBox[{"{", 
         RowBox[{
         "\"\<code\>\"", ",", "\"\<population\>\"", ",", "\"\<index\>\""}], 
         "}"}], "}"}], ",", 
       RowBox[{"{", 
        RowBox[{"{", 
         RowBox[{"\"\< \>\"", ",", "\"\< \>\"", ",", "\"\< \>\""}], "}"}], 
        "}"}], ",", 
       RowBox[{"Table", "[", 
        RowBox[{
         RowBox[{"{", 
          RowBox[{
           RowBox[{
            RowBox[{"spo", "[", 
             RowBox[{"[", "j", "]"}], "]"}], "/.", "apo"}], ",", 
           RowBox[{"spo", "[", 
            RowBox[{"[", "j", "]"}], "]"}], ",", "j"}], "}"}], ",", 
         RowBox[{"{", 
          RowBox[{"j", ",", "1", ",", 
           RowBox[{
            RowBox[{"Dimensions", "[", "spo", "]"}], "[", 
            RowBox[{"[", "1", "]"}], "]"}]}], "}"}]}], "]"}]}], "]"}]}], 
    ";"}], "\n", 
   RowBox[{
    RowBox[{"polegend2", "=", 
     RowBox[{"Join", "[", 
      RowBox[{
       RowBox[{"{", 
        RowBox[{"{", 
         RowBox[{
         "\"\<code\>\"", ",", "\"\<population\>\"", ",", "\"\<index\>\""}], 
         "}"}], "}"}], ",", 
       RowBox[{"{", 
        RowBox[{"{", 
         RowBox[{"\"\< \>\"", ",", "\"\< \>\"", ",", "\"\< \>\""}], "}"}], 
        "}"}], ",", 
       RowBox[{"Table", "[", 
        RowBox[{
         RowBox[{"{", 
          RowBox[{
           RowBox[{"cpo", "[", 
            RowBox[{"[", "j", "]"}], "]"}], ",", 
           RowBox[{
            RowBox[{"cpo", "[", 
             RowBox[{"[", "j", "]"}], "]"}], "/.", "lpo"}], ",", "j"}], "}"}],
          ",", 
         RowBox[{"{", 
          RowBox[{"j", ",", "1", ",", 
           RowBox[{
            RowBox[{"Dimensions", "[", "cpo", "]"}], "[", 
            RowBox[{"[", "1", "]"}], "]"}]}], "}"}]}], "]"}]}], "]"}]}], 
    ";"}], "\[IndentingNewLine]", 
   RowBox[{"(*", 
    RowBox[{
     RowBox[{"Print", "[", 
      RowBox[{
       RowBox[{"polegend1", "//", "TraditionalForm"}], ",", 
       RowBox[{"polegend2", "//", "TraditionalForm"}]}], "]"}], ";"}], "*)"}],
    "\[IndentingNewLine]", "\[IndentingNewLine]", 
   RowBox[{"(*", " ", "Study", " ", "*)"}], "\[IndentingNewLine]", 
   RowBox[{
    RowBox[{"csy", "=", 
     RowBox[{"{", 
      RowBox[{
      "\"\<AlF\>\"", ",", "\"\<AvL\>\"", ",", "\"\<DaG\>\"", ",", 
       "\"\<DrG\>\"", ",", "\"\<ExA\>\"", ",", "\"\<FiN\>\"", ",", 
       "\"\<GaP\>\"", ",", "\"\<GoE\>\"", ",", "\"\<GoN\>\"", ",", 
       "\"\<GvE\>\"", ",", "\"\<GxE\>\"", ",", "\"\<GxG\>\"", ",", 
       "\"\<HaP\>\"", ",", "\"\<HeC\>\"", ",", "\"\<HgD\>\"", ",", 
       "\"\<KgP\>\"", ",", "\"\<KoR\>\"", ",", "\"\<NoS\>\"", ",", 
       "\"\<PgE\>\"", ",", "\"\<QtR\>\"", ",", "\"\<SgD\>\"", ",", 
       "\"\<SiB\>\"", ",", "\"\<ToM\>\"", ",", "\"\<TwC\>\"", ",", 
       "\"\<VgV\>\"", ",", "\"\<10G\>\""}], "}"}]}], ";"}], " ", 
   "\[IndentingNewLine]", 
   RowBox[{
    RowBox[{"lsy", "=", 
     RowBox[{"{", 
      RowBox[{
       RowBox[{"\"\<AlF\>\"", "\[Rule]", "\"\<ALFA\>\""}], ",", 
       RowBox[{
       "\"\<AvL\>\"", "\[Rule]", 
        "\"\<The Avon Longitudinal Study of Parents and Children\>\""}], ",", 
       RowBox[{
       "\"\<DaG\>\"", "\[Rule]", 
        "\"\<Genome-wide autozygosity in Daghestan\>\""}], 
       "\[InvisibleSpace]", ",", 
       RowBox[{
       "\"\<DrG\>\"", "\[Rule]", "\"\<The Danish reference pan genome\>\""}], 
       ",", 
       RowBox[{"\"\<ExA\>\"", "\[Rule]", "\"\<ExAC\>\""}], ",", 
       RowBox[{"\"\<FiN\>\"", "\[Rule]", "\"\<FINRISK\>\""}], ",", 
       RowBox[{
       "\"\<GaP\>\"", "\[Rule]", 
        "\"\<dbGaP Population Frequency Project\>\""}], ",", 
       RowBox[{
       "\"\<GoE\>\"", "\[Rule]", "\"\<GO Exome Sequencing Project\>\""}], ",", 
       RowBox[{
       "\"\<GoN\>\"", "\[Rule]", 
        "\"\<Genome of the Netherlands Release 5\>\""}], ",", 
       RowBox[{
       "\"\<GvE\>\"", "\[Rule]", 
        "\"\<Genetic variation in the Estonian population\>\""}], ",", 
       RowBox[{"\"\<GxE\>\"", "\[Rule]", "\"\<gnomAD - Exomes\>\""}], ",", 
       RowBox[{"\"\<GxG\>\"", "\[Rule]", "\"\<gnomAD - Genomes\>\""}], ",", 
       RowBox[{"\"\<HaP\>\"", "\[Rule]", "\"\<HapMap\>\""}], ",", 
       RowBox[{
       "\"\<HeC\>\"", "\[Rule]", 
        "\"\<Medical Genome Project healthy controls from Spanish \
population\>\""}], ",", 
       RowBox[{
       "\"\<HgD\>\"", "\[Rule]", "\"\<HGDP-CEPH-db Supplement 1\>\""}], ",", 
       RowBox[{"\"\<KgP\>\"", "\[Rule]", "\"\<Korean Genome Project\>\""}], 
       "\[InvisibleSpace]", ",", 
       RowBox[{
       "\"\<KoR\>\"", "\[Rule]", "\"\<KOREAN population from KRGDB\>\""}], 
       ",", 
       RowBox[{"\"\<NoS\>\"", "\[Rule]", "\"\<Northern Sweden\>\""}], ",", 
       RowBox[{"\"\<PgE\>\"", "\[Rule]", "\"\<The PAGE Study\>\""}], ",", 
       RowBox[{"\"\<QtR\>\"", "\[Rule]", "\"\<Qatari\>\""}], ",", 
       RowBox[{"\"\<SiB\>\"", "\[Rule]", "\"\<Siberian\>\""}], ",", 
       RowBox[{"\"\<ToM\>\"", "\[Rule]", "\"\<TopMed\>\""}], ",", 
       RowBox[{
       "\"\<SgD\>\"", "\[Rule]", "\"\<Simons Genome Diversity Project\>\""}], 
       ",", 
       RowBox[{"\"\<SgD\>\"", "\[Rule]", "\"\<SGDP_PRJ\>\""}], 
       "\[InvisibleSpace]", ",", 
       RowBox[{"\"\<TwC\>\"", "\[Rule]", "\"\<UK 10K study - Twins\>\""}], 
       ",", 
       RowBox[{
       "\"\<VgV\>\"", "\[Rule]", "\[InvisibleSpace]", 
        "\"\<A Vietnamese Genetic Variation Database\>\""}], 
       "\[InvisibleSpace]", ",", 
       RowBox[{"\"\<10G\>\"", "\[Rule]", "\"\<1000Genomes\>\""}]}], "}"}]}], 
    ";"}], "\[IndentingNewLine]", 
   RowBox[{
    RowBox[{"asy", "=", 
     RowBox[{"{", 
      RowBox[{
       RowBox[{"\"\<ALFA\>\"", "\[Rule]", "\"\<AlF\>\""}], ",", 
       RowBox[{
       "\"\<The Avon Longitudinal Study of Parents and Children\>\"", 
        "\[Rule]", "\"\<AvL\>\""}], ",", 
       RowBox[{
       "\"\<Genome-wide autozygosity in Daghestan\>\"", "\[InvisibleSpace]", 
        "\[Rule]", "\"\<DaG\>\""}], ",", 
       RowBox[{
       "\"\<The Danish reference pan genome\>\"", "\[Rule]", "\"\<DrG\>\""}], 
       ",", 
       RowBox[{"\"\<ExAC\>\"", "\[Rule]", "\"\<ExA\>\""}], ",", 
       RowBox[{"\"\<FINRISK\>\"", "\[Rule]", "\"\<FiN\>\""}], ",", 
       RowBox[{
       "\"\<dbGaP Population Frequency Project\>\"", "\[Rule]", 
        "\"\<GaP\>\""}], ",", 
       RowBox[{
       "\"\<GO Exome Sequencing Project\>\"", "\[Rule]", "\"\<GoE\>\""}], ",", 
       RowBox[{
       "\"\<Genome of the Netherlands Release 5\>\"", "\[Rule]", 
        "\"\<GoN\>\""}], ",", 
       RowBox[{
       "\"\<Genetic variation in the Estonian population\>\"", "\[Rule]", 
        "\"\<GvE\>\""}], ",", 
       RowBox[{"\"\<gnomAD - Exomes\>\"", "\[Rule]", "\"\<GxE\>\""}], ",", 
       RowBox[{"\"\<gnomAD - Genomes\>\"", "\[Rule]", "\"\<GxG\>\""}], ",", 
       RowBox[{"\"\<HapMap\>\"", "\[Rule]", "\"\<HaP\>\""}], ",", 
       RowBox[{
       "\"\<HGDP-CEPH-db Supplement 1\>\"", "\[Rule]", "\"\<HgD\>\""}], ",", 
       RowBox[{
       "\"\<Medical Genome Project healthy controls from Spanish population\>\
\"", "\[Rule]", "\"\<HeC\>\""}], ",", 
       RowBox[{
       "\"\<Korean Genome Project\>\"", "\[InvisibleSpace]", "\[Rule]", 
        "\"\<KgP\>\""}], ",", 
       RowBox[{
       "\"\<KOREAN population from KRGDB\>\"", "\[Rule]", "\"\<KoR\>\""}], 
       ",", 
       RowBox[{"\"\<Northern Sweden\>\"", "\[Rule]", "\"\<NoS\>\""}], ",", 
       RowBox[{"\"\<The PAGE Study\>\"", "\[Rule]", "\"\<PgE\>\""}], ",", 
       RowBox[{"\"\<Qatari\>\"", "\[Rule]", "\"\<QtR\>\""}], ",", 
       RowBox[{
       "\"\<Simons Genome Diversity Project\>\"", "\[Rule]", "\"\<SgD\>\""}], 
       ",", 
       RowBox[{
       "\"\<SGDP_PRJ\>\"", "\[InvisibleSpace]", "\[Rule]", "\"\<SgD\>\""}], 
       ",", 
       RowBox[{"\"\<Siberian\>\"", "\[Rule]", "\"\<SiB\>\""}], ",", 
       RowBox[{"\"\<TopMed\>\"", "\[Rule]", "\"\<ToM\>\""}], ",", 
       RowBox[{"\"\<UK 10K study - Twins\>\"", "\[Rule]", "\"\<TwC\>\""}], 
       ",", "\[InvisibleSpace]", 
       RowBox[{
       "\"\<A Vietnamese Genetic Variation Database\>\"", "\[InvisibleSpace]",
         "\[Rule]", "\"\<VgV\>\""}], ",", 
       RowBox[{"\"\<1000Genomes\>\"", "\[Rule]", "\"\<10G\>\""}]}], "}"}]}], 
    ";"}], "\[IndentingNewLine]", 
   RowBox[{
    RowBox[{"studylegend", "=", 
     RowBox[{"Join", "[", 
      RowBox[{
       RowBox[{"{", 
        RowBox[{"{", 
         RowBox[{"\"\<code\>\"", ",", "\"\<study\>\"", ",", "\"\<index\>\""}],
          "}"}], "}"}], ",", 
       RowBox[{"{", 
        RowBox[{"{", 
         RowBox[{"\"\< \>\"", ",", "\"\< \>\"", ",", "\"\< \>\""}], "}"}], 
        "}"}], ",", 
       RowBox[{"Table", "[", 
        RowBox[{
         RowBox[{"{", 
          RowBox[{
           RowBox[{"csy", "[", 
            RowBox[{"[", "j", "]"}], "]"}], ",", 
           RowBox[{
            RowBox[{"csy", "[", 
             RowBox[{"[", "j", "]"}], "]"}], "/.", "lsy"}], ",", "j"}], "}"}],
          ",", 
         RowBox[{"{", 
          RowBox[{"j", ",", "1", ",", 
           RowBox[{
            RowBox[{"Dimensions", "[", "csy", "]"}], "[", 
            RowBox[{"[", "1", "]"}], "]"}]}], "}"}]}], "]"}]}], "]"}]}], 
    ";"}], "\[IndentingNewLine]", "\[IndentingNewLine]", 
   "\[IndentingNewLine]", 
   RowBox[{"(*", " ", 
    RowBox[{"allele", " ", "frequency"}], " ", "*)"}], "\n", 
   RowBox[{
    RowBox[{"caf", "=", 
     RowBox[{"{", 
      RowBox[{"\"\<0\>\"", ",", "\"\<1\>\"", ",", "\"\<2\>\""}], "}"}]}], 
    ";"}], "\[IndentingNewLine]", 
   RowBox[{
    RowBox[{"cafd", "=", 
     RowBox[{
      RowBox[{"Dimensions", "[", "caf", "]"}], "[", 
      RowBox[{"[", "1", "]"}], "]"}]}], ";"}], "\[IndentingNewLine]", 
   RowBox[{
    RowBox[{"cafc", "=", 
     RowBox[{"Table", "[", 
      RowBox[{"1", ",", 
       RowBox[{"{", 
        RowBox[{"i", ",", "1", ",", "cafd"}], "}"}]}], "]"}]}], ";"}], 
   RowBox[{"(*", " ", 
    RowBox[{"other", " ", "frequency", " ", "characteristic"}], " ", "*)"}], 
   "\[IndentingNewLine]", 
   RowBox[{
    RowBox[{"afl", "=", 
     RowBox[{"{", 
      RowBox[{
       RowBox[{"\"\<0\>\"", "\[Rule]", "\"\<>0.00 & \[LessEqual]0.01\>\""}], 
       ",", 
       RowBox[{"\"\<1\>\"", "\[Rule]", "\"\<>0.01 & \[LessEqual]0.05\>\""}], 
       ",", 
       RowBox[{"\"\<2\>\"", "\[Rule]", "\"\<>0.05\>\""}]}], "}"}]}], ";"}], 
   "\[IndentingNewLine]", 
   RowBox[{
    RowBox[{"afn", "=", 
     RowBox[{"{", 
      RowBox[{
       RowBox[{"\"\<0\>\"", "\[Rule]", "0.005"}], ",", 
       RowBox[{"\"\<1\>\"", "\[Rule]", "0.03"}], ",", 
       RowBox[{"\"\<2\>\"", "\[Rule]", "0.05"}]}], "}"}]}], ";"}], 
   "\[IndentingNewLine]", 
   RowBox[{
    RowBox[{"aflegend", "=", 
     RowBox[{"Join", "[", 
      RowBox[{
       RowBox[{"{", 
        RowBox[{"{", 
         RowBox[{"\"\<code\>\"", ",", "\"\<allele\>\"", ",", "\"\<mean\>\""}],
          "}"}], "}"}], ",", 
       RowBox[{"{", 
        RowBox[{"{", 
         RowBox[{"\"\< \>\"", ",", "\"\<frequency\>\"", ",", "\"\< \>\""}], 
         "}"}], "}"}], ",", 
       RowBox[{"{", 
        RowBox[{"{", 
         RowBox[{"\"\< \>\"", ",", "\"\< \>\"", ",", "\"\< \>\""}], "}"}], 
        "}"}], ",", 
       RowBox[{"Table", "[", 
        RowBox[{
         RowBox[{"{", 
          RowBox[{
           RowBox[{"caf", "[", 
            RowBox[{"[", "i", "]"}], "]"}], ",", 
           RowBox[{
            RowBox[{"caf", "[", 
             RowBox[{"[", "i", "]"}], "]"}], "/.", "afl"}], ",", 
           RowBox[{
            RowBox[{"caf", "[", 
             RowBox[{"[", "i", "]"}], "]"}], "/.", "afn"}]}], "}"}], ",", 
         RowBox[{"{", 
          RowBox[{"i", ",", "1", ",", 
           RowBox[{
            RowBox[{"Dimensions", "[", "caf", "]"}], "[", 
            RowBox[{"[", "1", "]"}], "]"}]}], "}"}]}], "]"}]}], "]"}]}], 
    ";"}], "\[IndentingNewLine]", "\[IndentingNewLine]", 
   RowBox[{"(*", " ", 
    RowBox[{
     RowBox[{"reference", "/", "alternative"}], " ", "residues"}], " ", 
    "*)"}], "\[IndentingNewLine]", 
   RowBox[{
    RowBox[{"ref", "=", 
     RowBox[{"{", 
      RowBox[{
      "\"\<A\>\"", ",", "\"\<R\>\"", ",", "\"\<N\>\"", ",", "\"\<D\>\"", ",", 
       "\"\<C\>\"", ",", "\"\<E\>\"", ",", "\"\<Q\>\"", ",", "\"\<G\>\"", 
       ",", "\"\<H\>\"", ",", "\"\<I\>\"", ",", "\"\<L\>\"", ",", "\"\<K\>\"",
        ",", "\"\<M\>\"", ",", "\"\<F\>\"", ",", "\"\<P\>\"", ",", 
       "\"\<S\>\"", ",", "\"\<T\>\"", ",", "\"\<W\>\"", ",", "\"\<Y\>\"", 
       ",", "\"\<V\>\"", ",", "\"\<U\>\"", ",", "\"\<O\>\""}], "}"}]}], ";"}],
    "  ", "\[IndentingNewLine]", 
   RowBox[{
    RowBox[{"alt", "=", "ref"}], ";"}], "  ", "\[IndentingNewLine]", 
   RowBox[{
    RowBox[{"refalt", "=", 
     RowBox[{"DeleteDuplicates", "[", 
      RowBox[{"Flatten", "[", 
       RowBox[{
        RowBox[{"Table", "[", 
         RowBox[{
          RowBox[{"{", 
           RowBox[{
            RowBox[{"ref", "[", 
             RowBox[{"[", "i", "]"}], "]"}], ",", 
            RowBox[{"alt", "[", 
             RowBox[{"[", "j", "]"}], "]"}]}], "}"}], ",", 
          RowBox[{"{", 
           RowBox[{"i", ",", "1", ",", 
            RowBox[{
             RowBox[{"Dimensions", "[", "ref", "]"}], "[", 
             RowBox[{"[", "1", "]"}], "]"}]}], "}"}], ",", 
          RowBox[{"{", 
           RowBox[{"j", ",", "1", ",", 
            RowBox[{
             RowBox[{"Dimensions", "[", "alt", "]"}], "[", 
             RowBox[{"[", "1", "]"}], "]"}]}], "}"}]}], "]"}], ",", "1"}], 
       "]"}], "]"}]}], ";"}], "\[IndentingNewLine]", 
   RowBox[{
    RowBox[{"cre", "=", 
     RowBox[{"Table", "[", 
      RowBox[{
       RowBox[{"StringJoin", "[", 
        RowBox[{"Characters", "[", 
         RowBox[{"{", 
          RowBox[{
           RowBox[{"refalt", "[", 
            RowBox[{"[", 
             RowBox[{"i", ",", "1"}], "]"}], "]"}], ",", 
           RowBox[{"refalt", "[", 
            RowBox[{"[", 
             RowBox[{"i", ",", "2"}], "]"}], "]"}]}], "}"}], "]"}], "]"}], 
       ",", 
       RowBox[{"{", 
        RowBox[{"i", ",", "1", ",", 
         RowBox[{
          RowBox[{"Dimensions", "[", "refalt", "]"}], "[", 
          RowBox[{"[", "1", "]"}], "]"}]}], "}"}]}], "]"}]}], ";", 
    RowBox[{"cred", "=", 
     RowBox[{
      RowBox[{"Dimensions", "[", "cre", "]"}], "[", 
      RowBox[{"[", "1", "]"}], "]"}]}], ";"}], "\[IndentingNewLine]", 
   RowBox[{
    RowBox[{"crec", "=", 
     RowBox[{"Table", "[", 
      RowBox[{"1", ",", "cred"}], "]"}]}], ";"}], "\[IndentingNewLine]", 
   RowBox[{
    RowBox[{"crecode", "=", 
     RowBox[{"Table", "[", 
      RowBox[{
       RowBox[{"{", 
        RowBox[{
         RowBox[{
          RowBox[{"refalt", "[", 
           RowBox[{"[", "i", "]"}], "]"}], "/.", "abb"}], ",", 
         RowBox[{"cre", "[", 
          RowBox[{"[", "i", "]"}], "]"}], ",", "i"}], "}"}], ",", 
       RowBox[{"{", 
        RowBox[{"i", ",", "1", ",", 
         RowBox[{
          RowBox[{"Dimensions", "[", "cre", "]"}], "[", 
          RowBox[{"[", "1", "]"}], "]"}]}], "}"}]}], "]"}]}], ";"}], 
   "\[IndentingNewLine]", 
   RowBox[{
    RowBox[{"v1", "=", 
     RowBox[{"Flatten", "[", 
      RowBox[{"Take", "[", 
       RowBox[{"crecode", ",", "All", ",", 
        RowBox[{"{", "2", "}"}]}], "]"}], "]"}]}], ";"}], 
   "\[IndentingNewLine]", 
   RowBox[{
    RowBox[{"v2", "=", 
     RowBox[{"Table", "[", 
      RowBox[{
       RowBox[{
        RowBox[{"StringJoin", "[", 
         RowBox[{
          RowBox[{"Characters", "[", 
           RowBox[{"v1", "[", 
            RowBox[{"[", "i", "]"}], "]"}], "]"}], "/.", "ahb"}], "]"}], "/.",
         "abph"}], ",", 
       RowBox[{"{", 
        RowBox[{"i", ",", "1", ",", 
         RowBox[{
          RowBox[{"Dimensions", "[", "cre", "]"}], "[", 
          RowBox[{"[", "1", "]"}], "]"}]}], "}"}]}], "]"}]}], ";"}], 
   "\[IndentingNewLine]", 
   RowBox[{
    RowBox[{"ars", "=", 
     RowBox[{"Table", "[", 
      RowBox[{
       RowBox[{
        RowBox[{"v1", "[", 
         RowBox[{"[", "i", "]"}], "]"}], "\[Rule]", 
        RowBox[{"v2", "[", 
         RowBox[{"[", "i", "]"}], "]"}]}], ",", 
       RowBox[{"{", 
        RowBox[{"i", ",", "1", ",", 
         RowBox[{
          RowBox[{"Dimensions", "[", "cre", "]"}], "[", 
          RowBox[{"[", "1", "]"}], "]"}]}], "}"}]}], "]"}]}], ";", 
    RowBox[{"crecode", "=", 
     RowBox[{"Table", "[", 
      RowBox[{
       RowBox[{"{", 
        RowBox[{
         RowBox[{
          RowBox[{"refalt", "[", 
           RowBox[{"[", "i", "]"}], "]"}], "/.", "abb"}], ",", 
         RowBox[{"cre", "[", 
          RowBox[{"[", "i", "]"}], "]"}], ",", 
         RowBox[{
          RowBox[{"v1", "[", 
           RowBox[{"[", "i", "]"}], "]"}], "/.", "ars"}], ",", "i"}], "}"}], 
       ",", 
       RowBox[{"{", 
        RowBox[{"i", ",", "1", ",", 
         RowBox[{
          RowBox[{"Dimensions", "[", "cre", "]"}], "[", 
          RowBox[{"[", "1", "]"}], "]"}]}], "}"}]}], "]"}]}], ";"}], 
   "\[IndentingNewLine]", 
   RowBox[{
    RowBox[{"relegend", "=", 
     RowBox[{"Join", "[", 
      RowBox[{
       RowBox[{"{", 
        RowBox[{"{", 
         RowBox[{
         "\"\<ref/alt\>\"", ",", "\"\<code\>\"", ",", "\"\<hydro\>\"", ",", 
          "\"\<index\>\""}], "}"}], "}"}], ",", 
       RowBox[{"{", 
        RowBox[{"{", 
         RowBox[{
         "\"\< \>\"", ",", "\"\< \>\"", ",", "\"\< \>\"", ",", "\"\< \>\""}], 
         "}"}], "}"}], ",", 
       RowBox[{"Table", "[", 
        RowBox[{
         RowBox[{"crecode", "[", 
          RowBox[{"[", "i", "]"}], "]"}], ",", 
         RowBox[{"{", 
          RowBox[{"i", ",", "1", ",", 
           RowBox[{
            RowBox[{"Dimensions", "[", "cre", "]"}], "[", 
            RowBox[{"[", "1", "]"}], "]"}]}], "}"}]}], "]"}]}], "]"}]}], 
    ";"}], "\[IndentingNewLine]", "\[IndentingNewLine]", 
   "\[IndentingNewLine]", 
   RowBox[{"(*", " ", 
    RowBox[{
     RowBox[{"Parame", "+", 
      RowBox[{"ters", ":", " ", "mu"}]}], ",", "cd", ",", "ss", ",", "km", 
     ",", "vx", ",", "vm", ",", "po", ",", "ph", ",", "pa"}], " ", "*)"}], 
   "\[IndentingNewLine]", 
   RowBox[{
    RowBox[{"ctc", "=", 
     RowBox[{"{", 
      RowBox[{
      "\"\<up\>\"", ",", "\"\<nv\>\"", ",", "\"\<dn\>\"", ",", "\"\<uk\>\""}],
       "}"}]}], ";", 
    RowBox[{"(*", " ", 
     RowBox[{
      RowBox[{"applies", " ", "to", " ", "ss"}], ",", " ", "km", ",", " ", 
      "vx", ",", " ", "vm", ",", " ", "po"}], " ", "*)"}], " ", 
    RowBox[{"ctcd", "=", 
     RowBox[{
      RowBox[{"Dimensions", "[", "ctc", "]"}], "[", 
      RowBox[{"[", "1", "]"}], "]"}]}], ";"}], "\[IndentingNewLine]", 
   RowBox[{
    RowBox[{"cpr", "=", 
     RowBox[{"{", 
      RowBox[{
      "\"\<cd\>\"", ",", "\"\<ss\>\"", ",", "\"\<km\>\"", ",", "\"\<vx\>\"", 
       ",", "\"\<vm\>\"", ",", "\"\<fi\>\"", ",", "\"\<po\>\"", ",", 
       "\"\<ph\>\"", ",", "\"\<pa\>\""}], "}"}]}], ";", 
    RowBox[{"cprd", "=", 
     RowBox[{
      RowBox[{"Dimensions", "[", "cpr", "]"}], "[", 
      RowBox[{"[", "1", "]"}], "]"}]}], ";"}], "\[IndentingNewLine]", 
   "\[IndentingNewLine]", 
   RowBox[{
    RowBox[{"Print", "[", 
     RowBox[{"palegend", "//", "TraditionalForm"}], "]"}], ";"}], 
   "\[IndentingNewLine]", 
   RowBox[{
    RowBox[{"Print", "[", 
     RowBox[{"phlegend", "//", "TraditionalForm"}], "]"}], ";"}], 
   "\[IndentingNewLine]", 
   RowBox[{
    RowBox[{"Print", "[", 
     RowBox[{"relegend", "//", "TraditionalForm"}], "]"}], ";"}], 
   "\[IndentingNewLine]", 
   RowBox[{
    RowBox[{"Print", "[", 
     RowBox[{
      RowBox[{"studylegend", "//", "TraditionalForm"}], ",", 
      RowBox[{"polegend1", "//", "TraditionalForm"}], ",", 
      RowBox[{"polegend2", "//", "TraditionalForm"}]}], "]"}], ";"}], 
   "\[IndentingNewLine]", 
   RowBox[{
    RowBox[{"Print", "[", 
     RowBox[{"aflegend", "//", "TraditionalForm"}], "]"}], ";"}], 
   "\[IndentingNewLine]", 
   RowBox[{
    RowBox[{"vcount", "=", 
     RowBox[{"{", 
      RowBox[{
      "ccdd", ",", "cred", ",", "cpod", ",", "cafd", ",", "cphd", ",", 
       "cpad"}], "}"}]}], ";"}], "\[IndentingNewLine]", 
   RowBox[{
    RowBox[{"If", "[", 
     RowBox[{
      RowBox[{
       RowBox[{
        RowBox[{"Dimensions", "[", "vcount", "]"}], "[", 
        RowBox[{"[", "1", "]"}], "]"}], "\[NotEqual]", 
       RowBox[{
        RowBox[{"Dimensions", "[", 
         RowBox[{"DeleteDuplicates", "[", "vcount", "]"}], "]"}], "[", 
        RowBox[{"[", "1", "]"}], "]"}]}], ",", 
      RowBox[{
       RowBox[{"Print", "[", 
        RowBox[{
        "\"\<potential error in nnet11Cyc_* because dimensions of network \
variables match \>\"", ",", "vcount"}], "]"}], ";", 
       RowBox[{"Abort", "[", "]"}]}]}], "]"}], ";"}], "\[IndentingNewLine]", 
   "\[IndentingNewLine]"}]}]], "Input",
 CellChangeTimes->{{3.6984775316473837`*^9, 3.6984775379320116`*^9}, {
   3.6984775852067385`*^9, 3.698477715890806*^9}, 3.698477758202037*^9, {
   3.698477792861502*^9, 3.698477819063122*^9}, {3.6985155577626824`*^9, 
   3.6985155582097273`*^9}, {3.69851559904281*^9, 3.698515629501856*^9}, {
   3.6985642684140816`*^9, 3.6985643939356327`*^9}, 3.6988324175466347`*^9, {
   3.698832527661645*^9, 3.698832540350914*^9}, {3.698836928737626*^9, 
   3.6988369825780096`*^9}, {3.7000424935922747`*^9, 3.700042496899474*^9}, {
   3.7005508767143154`*^9, 3.7005508997403584`*^9}, {3.7005676966365833`*^9, 
   3.7005677039063225`*^9}, {3.7006837080022435`*^9, 
   3.7006837455046434`*^9}, {3.7006838902258434`*^9, 
   3.7006838990242434`*^9}, {3.7011839355147047`*^9, 
   3.7011839484626217`*^9}, {3.70224786601895*^9, 3.70224786806255*^9}, 
   3.702639830876653*^9, {3.708099606735071*^9, 3.708099633099071*^9}, {
   3.708100193575871*^9, 3.708100233839471*^9}, {3.7082639617389708`*^9, 
   3.708264010426571*^9}, {3.708264159812171*^9, 3.7082642022129707`*^9}, {
   3.7082649336813707`*^9, 3.7082649358341713`*^9}, {3.709047546652571*^9, 
   3.709047550895771*^9}, {3.709048125022571*^9, 3.709048129343771*^9}, {
   3.7092054561633005`*^9, 3.709205485148101*^9}, {3.7092055158333006`*^9, 
   3.7092055173309007`*^9}, 3.7092058626057005`*^9, 3.7092058991253004`*^9, {
   3.7092181112410994`*^9, 3.7092181242983*^9}, {3.7092441622654586`*^9, 
   3.7092441835906587`*^9}, {3.7092443630842586`*^9, 3.709244445873459*^9}, {
   3.709278247296898*^9, 3.709278309306898*^9}, {3.70988141270236*^9, 
   3.70988143048636*^9}, {3.7099037188963437`*^9, 3.7099037530135436`*^9}, {
   3.7099038944743433`*^9, 3.7099041001915436`*^9}, {3.709904224492344*^9, 
   3.7099043402131433`*^9}, {3.7099044030187435`*^9, 3.709904505354744*^9}, {
   3.7099045374439435`*^9, 3.7099045378339434`*^9}, {3.7099045823407435`*^9, 
   3.709904637549144*^9}, {3.7099050584363437`*^9, 3.7099051000883436`*^9}, {
   3.709907088260477*^9, 3.709907109866477*^9}, {3.7099071534840775`*^9, 
   3.709907169598877*^9}, {3.709907222514077*^9, 3.709907405392877*^9}, {
   3.709907439229277*^9, 3.709907501223677*^9}, {3.709907542525677*^9, 
   3.7099075755646772`*^9}, {3.709907620674677*^9, 3.709907647403677*^9}, {
   3.709907704957677*^9, 3.7099077419776773`*^9}, 3.7099078332086773`*^9, {
   3.709983277608182*^9, 3.709983331443782*^9}, {3.710414585496807*^9, 
   3.710414599895607*^9}, {3.7104146706416073`*^9, 3.7104146741672072`*^9}, {
   3.7104897311719728`*^9, 3.7104897872999725`*^9}, {3.710528716739645*^9, 
   3.710528803257245*^9}, {3.710579738620818*^9, 3.7105797601578183`*^9}, {
   3.710754861094758*^9, 3.710754898014758*^9}, {3.710756636704718*^9, 
   3.7107566567747183`*^9}, {3.7110270092904196`*^9, 3.71102700952442*^9}, {
   3.7113981643731413`*^9, 3.7113982123431416`*^9}, {3.7119550833482504`*^9, 
   3.711955254572753*^9}, 3.7120668555862064`*^9, {3.7120668892991943`*^9, 
   3.7120669014827166`*^9}, {3.7120672296890125`*^9, 
   3.7120673579669905`*^9}, {3.712067405219087*^9, 3.712067611215767*^9}, {
   3.7120677105203342`*^9, 3.7120677153875036`*^9}, {3.712355889349822*^9, 
   3.712355916392822*^9}, {3.712355956938822*^9, 3.712355961930822*^9}, {
   3.7123560894440956`*^9, 3.7123561039720955`*^9}, {3.71380269760128*^9, 
   3.71380272480768*^9}, 3.714036048180171*^9, {3.7147541965414515`*^9, 
   3.714754270038452*^9}, {3.714754335556452*^9, 3.714754353394452*^9}, {
   3.7147547040324516`*^9, 3.714754721523452*^9}, {3.714754756276452*^9, 
   3.7147549425444517`*^9}, {3.714754981696452*^9, 3.7147552782171516`*^9}, {
   3.7147553304671516`*^9, 3.714755361378152*^9}, {3.714755393819152*^9, 
   3.714755413975152*^9}, {3.714755447924152*^9, 3.714755742336152*^9}, {
   3.7147557789431515`*^9, 3.714755854902152*^9}, {3.714756101641152*^9, 
   3.7147561696571517`*^9}, {3.7147570415331516`*^9, 
   3.7147570872521515`*^9}, {3.7147571263281517`*^9, 3.714757129359152*^9}, {
   3.7147572173371515`*^9, 3.714757251878152*^9}, {3.714757382881152*^9, 
   3.714757408274152*^9}, {3.7147591905660515`*^9, 3.7147592126280518`*^9}, {
   3.714759244672052*^9, 3.714759294992052*^9}, {3.7147669934541917`*^9, 
   3.7147670067609916`*^9}, {3.714805564308734*^9, 3.714805580064734*^9}, 
   3.714830959967766*^9, {3.71895434959237*^9, 3.7189543572988195`*^9}, 
   3.7189544172188034`*^9, {3.7189544556262503`*^9, 3.7189544808672113`*^9}, 
   3.718954514797429*^9, {3.718954658536751*^9, 3.7189546638875847`*^9}, {
   3.718954696008191*^9, 3.7189547271615906`*^9}, 3.7189547967692366`*^9, {
   3.7189553087229013`*^9, 3.7189553291902323`*^9}, {3.7189553669112744`*^9, 
   3.7189554087975426`*^9}, {3.718955439373739*^9, 3.718955453881832*^9}, {
   3.7189556939985714`*^9, 3.7189556989282026`*^9}, 3.718955751859342*^9, {
   3.7189558104533176`*^9, 3.7189558184717693`*^9}, {3.718955934505313*^9, 
   3.718955944723378*^9}, {3.718956038448779*^9, 3.7189561288045588`*^9}, {
   3.7189570051986823`*^9, 3.7189570824035773`*^9}, {3.71895711870501*^9, 
   3.7189571260682573`*^9}, {3.718957495119823*^9, 3.7189575302824483`*^9}, {
   3.7189580901686287`*^9, 3.718958147907402*^9}, {3.7189581944290533`*^9, 
   3.718958230844556*^9}, {3.71895834221367*^9, 3.718958356019758*^9}, {
   3.718958393459998*^9, 3.718958412960123*^9}, {3.718958470633693*^9, 
   3.718958508401535*^9}, {3.718958571394739*^9, 3.718958686336276*^9}, {
   3.7189587212960997`*^9, 3.7189587226065083`*^9}, {3.7189588571326847`*^9, 
   3.718958863107523*^9}, {3.7189753697104816`*^9, 3.71897538203456*^9}, {
   3.7189754255900393`*^9, 3.7189754739433346`*^9}, 3.718975514230363*^9, {
   3.7189755532832675`*^9, 3.718975581262065*^9}, {3.718975637209659*^9, 
   3.7189757167286105`*^9}, {3.718975749996937*^9, 3.7189758275405955`*^9}, {
   3.7189758983806496`*^9, 3.718975907272707*^9}, {3.718983456870241*^9, 
   3.7189834660899*^9}, {3.718983499817316*^9, 3.718983528864702*^9}, {
   3.7189836403118167`*^9, 3.7189837470945015`*^9}, {3.7189844121423645`*^9, 
   3.718984648452679*^9}, {3.718988282104631*^9, 3.7189882969871264`*^9}, {
   3.718999838548767*^9, 3.7189998397811747`*^9}, {3.71900054106807*^9, 
   3.719000551301736*^9}, {3.719000602080061*^9, 3.71900061757096*^9}, {
   3.7190014829241076`*^9, 3.719001489210948*^9}, {3.719043354557887*^9, 
   3.71904335964292*^9}, {3.7190434047186117`*^9, 3.7190435486389484`*^9}, {
   3.719043601936097*^9, 3.7190438303293805`*^9}, {3.719044756618702*^9, 
   3.7190447578405094`*^9}, {3.719044800146284*^9, 3.719045020874919*^9}, {
   3.7190450696566358`*^9, 3.71904521659459*^9}, {3.7190452469543877`*^9, 
   3.719045326233803*^9}, {3.719045363459544*^9, 3.7190453889059095`*^9}, {
   3.7190454217823234`*^9, 3.719045421860324*^9}, {3.719058805499357*^9, 
   3.719058822693869*^9}, {3.7190588540535283`*^9, 3.71905885585254*^9}, {
   3.7190588899794617`*^9, 3.7190589015641365`*^9}, {3.719059315839068*^9, 
   3.7190593396218224`*^9}, {3.7190593869034295`*^9, 3.71905940392134*^9}, {
   3.719060303375001*^9, 3.7190603037090344`*^9}, {3.719060335145178*^9, 
   3.7190603954472075`*^9}, {3.7190604263873005`*^9, 3.719060516380299*^9}, {
   3.7190605493896*^9, 3.71906064699636*^9}, {3.7190606803506947`*^9, 
   3.719060680436703*^9}, {3.7190607463862977`*^9, 3.719060747032362*^9}, 
   3.7190608079392843`*^9, {3.7190608391832867`*^9, 3.7190608997393804`*^9}, {
   3.719060939076136*^9, 3.7190610176516666`*^9}, {3.719061183123242*^9, 
   3.7190611836380453`*^9}, {3.719069502285119*^9, 3.71906954140103*^9}, {
   3.7190696029451838`*^9, 3.7190696528871775`*^9}, {3.719069714446333*^9, 
   3.7190698423158145`*^9}, {3.719150589399911*^9, 3.719150617130188*^9}, {
   3.719151072054844*^9, 3.7191510892135596`*^9}, 3.719151142815919*^9, 
   3.719151177537391*^9, {3.719151241240761*^9, 3.719151334162059*^9}, 
   3.719151452403241*^9, {3.7191515160738783`*^9, 3.7191516189549065`*^9}, {
   3.7191537696591754`*^9, 3.71915384551376*^9}, 3.719153911450353*^9, {
   3.719153966775885*^9, 3.719154000091216*^9}, {3.719154154025608*^9, 
   3.7191541592481303`*^9}, 3.7191542260639954`*^9, {3.7191542764744997`*^9, 
   3.719154278724522*^9}, {3.7191543160848956`*^9, 3.7191543299750347`*^9}, {
   3.719154475590598*^9, 3.7191544783518157`*^9}, {3.7210687741365848`*^9, 
   3.7210688238697033`*^9}, {3.721068854083398*^9, 3.721068916468198*^9}, {
   3.7210689815820208`*^9, 3.721068982861229*^9}, {3.721069059925723*^9, 
   3.721069071500997*^9}, {3.721069103134963*^9, 3.721069112776927*^9}, {
   3.7210691845561047`*^9, 3.721069185933242*^9}, {3.7210692181534634`*^9, 
   3.721069225196168*^9}, 3.721069282575905*^9, {3.7211194590196085`*^9, 
   3.72111948574258*^9}, {3.7214170772031474`*^9, 3.721417087624014*^9}, {
   3.7214172913613205`*^9, 3.721417383043108*^9}, 3.7214174496555347`*^9, {
   3.721420230748175*^9, 3.721420302181033*^9}, {3.721420856655387*^9, 
   3.721420857372992*^9}, {3.721422253803001*^9, 3.721422270042601*^9}, {
   3.721422302915902*^9, 3.7214223850963125`*^9}, {3.721422437933506*^9, 
   3.721422522469906*^9}, {3.72142321307681*^9, 3.72142321622801*^9}, 
   3.7214232518896103`*^9, {3.7214641687338505`*^9, 3.721464214754145*^9}, {
   3.7215494847356806`*^9, 3.72154948621769*^9}, {3.7219440370961995`*^9, 
   3.7219440423378334`*^9}, {3.7219993327707806`*^9, 
   3.7219993769312224`*^9}, {3.722004392888076*^9, 3.7220044054682016`*^9}, {
   3.7220050692768445`*^9, 3.7220050783969355`*^9}, {3.7220076112102685`*^9, 
   3.7220076340176144`*^9}, 3.722007700740847*^9, {3.7220078356505117`*^9, 
   3.7220078935736833`*^9}, 3.7220104461130075`*^9, {3.7220104770012054`*^9, 
   3.722010486064863*^9}, {3.722011643545483*^9, 3.7220116464315014`*^9}, 
   3.7220117105323124`*^9, {3.7220117809355636`*^9, 3.722011882071012*^9}, {
   3.7220119791348343`*^9, 3.722012119473334*^9}, {3.7220121687696495`*^9, 
   3.722012169409254*^9}, 3.722012712303392*^9, {3.722012799695006*^9, 
   3.7220128065746503`*^9}, {3.7220128460741034`*^9, 3.722012847618513*^9}, {
   3.7233022062256913`*^9, 3.7233022140103407`*^9}, {3.723302254072425*^9, 
   3.723302267629259*^9}, {3.738224748471913*^9, 3.7382247561314635`*^9}, {
   3.738224853225241*^9, 3.7382249292747536`*^9}, {3.7382264931109276`*^9, 
   3.7382265186323643`*^9}, {3.738226566274459*^9, 3.738226587209524*^9}, {
   3.738230894429674*^9, 3.7382309051312056`*^9}, {3.738233257748741*^9, 
   3.7382332902745323`*^9}, 3.7382352113695354`*^9, {3.738235365402948*^9, 
   3.7382355472509823`*^9}, 3.738236550012554*^9, {3.7383067081961565`*^9, 
   3.7383067493642926`*^9}, {3.738306952021*^9, 3.7383069544701843`*^9}, {
   3.7383069866371775`*^9, 3.73830701749378*^9}, {3.738307058555217*^9, 
   3.7383070744515147`*^9}, {3.738307489858358*^9, 3.7383075562515326`*^9}, {
   3.738307628073472*^9, 3.738307683219118*^9}, {3.73830794974341*^9, 
   3.7383081104223795`*^9}, 3.738308151793315*^9, {3.7383249043883595`*^9, 
   3.7383249147982554`*^9}, {3.7383249480179234`*^9, 
   3.7383250210471926`*^9}, {3.7383273624372826`*^9, 3.7383274041768656`*^9}, 
   3.7383914134851694`*^9, {3.7383914659320326`*^9, 3.7383915248216553`*^9}, {
   3.738391854353943*^9, 3.738391874056617*^9}, {3.738392094998*^9, 
   3.7383921256986036`*^9}, {3.73839217463549*^9, 3.7383922404982677`*^9}, {
   3.7387481983802223`*^9, 3.7387484314598227`*^9}, {3.7388423698478684`*^9, 
   3.7388424051194687`*^9}, {3.739085185745722*^9, 3.7390852092357216`*^9}, {
   3.7396919816953335`*^9, 3.739692040569733*^9}, {3.740484029736455*^9, 
   3.740484032435255*^9}, {3.740484092469455*^9, 3.740484102744455*^9}, {
   3.740484315958455*^9, 3.740484350278455*^9}, 3.7405540657735057`*^9, {
   3.741170958912128*^9, 3.7411711389829283`*^9}, {3.741171181804928*^9, 
   3.7411712384200125`*^9}, {3.741557727914051*^9, 3.741557741517251*^9}, {
   3.741557778504851*^9, 3.7415578184408507`*^9}, {3.7415579185148506`*^9, 
   3.7415579841440506`*^9}, {3.741558023237651*^9, 3.741558029898851*^9}, {
   3.7416079425765266`*^9, 3.7416080041965265`*^9}, {3.7453055254016075`*^9, 
   3.745305544418008*^9}, {3.745305600656008*^9, 3.7453056538052073`*^9}, {
   3.7453058435168076`*^9, 3.7453058720960073`*^9}, {3.7453059053552074`*^9, 
   3.745305907133608*^9}, {3.7461866544404154`*^9, 3.746186830290416*^9}, {
   3.7461869891104155`*^9, 3.7461870217184553`*^9}, 3.7461871010384555`*^9, {
   3.746944286154191*^9, 3.7469442980581913`*^9}, {3.7469444826551914`*^9, 
   3.746944516385191*^9}, {3.746945511897191*^9, 3.746945512597191*^9}, {
   3.748590471413681*^9, 3.7485904865566807`*^9}, {3.748590536607681*^9, 
   3.748590575500681*^9}, {3.748590662939681*^9, 3.748590724745681*^9}, {
   3.748590798856681*^9, 3.748590840284681*^9}, 3.7486054277243805`*^9, {
   3.7486057324083805`*^9, 3.748605734456381*^9}, {3.7486063289189806`*^9, 
   3.748606370132981*^9}, 3.748606409150981*^9, {3.7562238385740047`*^9, 
   3.7562239086090045`*^9}, {3.7580464191957364`*^9, 
   3.7580465084567366`*^9}, {3.7581499674391365`*^9, 
   3.7581500005811367`*^9}, {3.7583813911880364`*^9, 
   3.7583813946090364`*^9}, {3.75856709683896*^9, 3.7585671175719604`*^9}, {
   3.75856717100496*^9, 3.7585671761269603`*^9}, {3.75856723536096*^9, 
   3.75856724219096*^9}, {3.75856727985596*^9, 3.75856732318696*^9}, {
   3.75856735569096*^9, 3.75856741740286*^9}, {3.75856780617286*^9, 
   3.75856785679486*^9}, {3.75930962212728*^9, 3.75930962275528*^9}, {
   3.7606147232879677`*^9, 3.760614728252968*^9}, {3.760614848352968*^9, 
   3.760614869251968*^9}, {3.760614948355968*^9, 3.760614985024968*^9}, {
   3.7649171192038875`*^9, 3.764917150503887*^9}, {3.764917658451887*^9, 
   3.7649176845308876`*^9}, {3.7649177214158874`*^9, 3.764917735656887*^9}, {
   3.7649191820715876`*^9, 3.7649192087385874`*^9}, {3.764919247023587*^9, 
   3.7649192699185877`*^9}, {3.7649345106321874`*^9, 
   3.7649345278701873`*^9}, {3.7649355981521873`*^9, 
   3.7649356530201874`*^9}, {3.764935712687187*^9, 3.764935780227187*^9}, {
   3.7649379259066877`*^9, 3.7649379397416873`*^9}, {3.764938029407687*^9, 
   3.7649380324896874`*^9}, {3.7649381350146875`*^9, 
   3.7649381980896873`*^9}, {3.7649382582406874`*^9, 3.764938262553687*^9}, {
   3.7649383593616877`*^9, 3.764938363454687*^9}, {3.7649384157956877`*^9, 
   3.7649384191426873`*^9}, {3.7649386021076875`*^9, 
   3.7649386288426876`*^9}, {3.7649396443250875`*^9, 
   3.7649396916120872`*^9}, {3.7649414325700874`*^9, 3.764941478060087*^9}, {
   3.7649415088670874`*^9, 3.7649415133680873`*^9}, {3.7649434490166874`*^9, 
   3.764943451216687*^9}, {3.7650317411216197`*^9, 3.7650317425316195`*^9}, {
   3.76503178427162*^9, 3.7650318310966196`*^9}, {3.7650322526746197`*^9, 
   3.7650322763016195`*^9}, {3.7650323709206195`*^9, 
   3.7650323781746197`*^9}, {3.76503242411362*^9, 3.7650324419976196`*^9}, {
   3.7650325778806195`*^9, 3.7650325986226196`*^9}, {3.7650327842666197`*^9, 
   3.7650328356716194`*^9}, {3.7650328731126194`*^9, 
   3.7650328901416197`*^9}, {3.7655768949277763`*^9, 
   3.7655769103867764`*^9}, {3.7655769435487766`*^9, 
   3.7655769465367765`*^9}, {3.7655770298627768`*^9, 
   3.7655770377397766`*^9}, {3.7655770724787765`*^9, 3.7655771292777767`*^9}, 
   3.7655771767547765`*^9, {3.7655772402557764`*^9, 3.765577248344776*^9}, {
   3.7655773002017765`*^9, 3.7655773544187765`*^9}, {3.765577485087776*^9, 
   3.7655774868247766`*^9}, {3.7655777621447763`*^9, 3.765577800134776*^9}, {
   3.765577920764776*^9, 3.765577935483776*^9}, 3.770588960721628*^9, 
   3.7705890001136284`*^9, {3.7796252364819145`*^9, 3.7796252391539145`*^9}, {
   3.781683421729744*^9, 3.781683424887765*^9}, {3.7816835558928766`*^9, 
   3.7816835806320686`*^9}, 3.7819408914720716`*^9, {3.7819422511686497`*^9, 
   3.7819422679797506`*^9}, 3.7819425072182636`*^9, {3.781942604665276*^9, 
   3.78194260610428*^9}, 3.781958270235055*^9, {3.7819592608271885`*^9, 
   3.781959335016221*^9}, {3.781959418793234*^9, 3.7819594361152043`*^9}, {
   3.781959468566247*^9, 3.781959471681209*^9}, {3.7819605919953804`*^9, 
   3.781960593871379*^9}, {3.7819606905653715`*^9, 3.7819607213193736`*^9}, {
   3.7819607658583813`*^9, 3.7819607742053843`*^9}, 3.781960812304391*^9, {
   3.781960876390436*^9, 3.7819608919144096`*^9}, {3.781962673310018*^9, 
   3.781962675854035*^9}, {3.782168894706135*^9, 3.782168922886348*^9}, 
   3.782169826903378*^9, {3.782206256853453*^9, 3.7822062746524553`*^9}, {
   3.782206323631469*^9, 3.782206340614499*^9}, {3.7822068905597515`*^9, 
   3.7822068934067698`*^9}, {3.782207059368462*^9, 3.782207105733502*^9}, 
   3.782207360450939*^9, {3.782214975657447*^9, 3.7822149815534782`*^9}, 
   3.7822150211204853`*^9, {3.782309168316787*^9, 3.7823091702987843`*^9}, {
   3.7823092216146855`*^9, 3.782309263757683*^9}, {3.7823093813247137`*^9, 
   3.78230939971871*^9}, {3.78230948756618*^9, 3.7823095095461845`*^9}, {
   3.782309595002057*^9, 3.782309614392096*^9}, {3.7826799571720448`*^9, 
   3.782679973878045*^9}, {3.782680006816045*^9, 3.782680009763045*^9}, {
   3.782680045558045*^9, 3.7826802253179445`*^9}, {3.782680297984945*^9, 
   3.782680378778945*^9}, {3.782686088122345*^9, 3.782686218328345*^9}, 
   3.782686389488345*^9, {3.782686475084345*^9, 3.782686509381345*^9}, {
   3.782686558992345*^9, 3.782686695335345*^9}, 3.782686748410345*^9, 
   3.782686796314345*^9, {3.7826868517063446`*^9, 3.782686878146345*^9}, {
   3.7826869116583447`*^9, 3.7826869385203447`*^9}, {3.7826869771393447`*^9, 
   3.782686980531345*^9}, {3.782688650331745*^9, 3.782688735823745*^9}, {
   3.7826888297267447`*^9, 3.782688907841745*^9}, {3.782689012116745*^9, 
   3.782689063906745*^9}, {3.782689134756745*^9, 3.782689238564745*^9}, {
   3.782689294970745*^9, 3.7826893744317446`*^9}, {3.7826894480547447`*^9, 
   3.7826895212547445`*^9}, {3.782689555033745*^9, 3.7826896211997447`*^9}, {
   3.782689662557745*^9, 3.7826897116367445`*^9}, {3.7827164661564445`*^9, 
   3.782716568787445*^9}, {3.7827182900854445`*^9, 3.7827182966614447`*^9}, 
   3.782718423754445*^9, {3.7827184870764446`*^9, 3.782718569268445*^9}, {
   3.7827189162604446`*^9, 3.782718955716445*^9}, 3.7827189931094446`*^9, {
   3.782719057282445*^9, 3.7827190921754446`*^9}, {3.782719150122445*^9, 
   3.782719167985445*^9}, {3.7827191995504446`*^9, 3.782719274341445*^9}, {
   3.782891476922297*^9, 3.7828915583663015`*^9}, {3.7828920396923175`*^9, 
   3.7828920562563486`*^9}, {3.7828923819053774`*^9, 
   3.7828923959733467`*^9}, {3.782893505917873*^9, 3.78289350841787*^9}, {
   3.7828946558809752`*^9, 3.7828947187090116`*^9}, {3.782916036240182*^9, 
   3.782916092014736*^9}, {3.7829161495937414`*^9, 3.7829161692557116`*^9}, {
   3.7833420673266883`*^9, 3.783342067749688*^9}, {3.7833421036346884`*^9, 
   3.7833421430576887`*^9}, {3.7833425930606885`*^9, 3.7833425934386883`*^9}, 
   3.7833426242899885`*^9, {3.7833426924599886`*^9, 3.7833427780399885`*^9}, {
   3.7833440991329885`*^9, 3.783344128505988*^9}, {3.783344200010988*^9, 
   3.7833442292569885`*^9}, {3.7833477567810884`*^9, 3.783347842680088*^9}, {
   3.7833483066680884`*^9, 3.7833483346010885`*^9}, {3.7835028582032433`*^9, 
   3.7835029874130964`*^9}, {3.7835033604154882`*^9, 
   3.7835034009154882`*^9}, {3.7835034497794886`*^9, 3.7835034665224886`*^9}, 
   3.783504037705488*^9, {3.7835041261684885`*^9, 3.7835041495954885`*^9}, {
   3.7877414890698175`*^9, 3.787741568653822*^9}, {3.7907161546917224`*^9, 
   3.790716165660489*^9}, {3.7907216905898647`*^9, 3.790721706324288*^9}, {
   3.7907217679417295`*^9, 3.7907218087701178`*^9}, {3.790721860207983*^9, 
   3.7907219239427347`*^9}, {3.790850498328741*^9, 3.7908504998367443`*^9}, {
   3.7995326996620517`*^9, 3.7995327906550217`*^9}, {3.799532826553056*^9, 
   3.799532843551057*^9}, {3.799533401473033*^9, 3.7995334619150333`*^9}, {
   3.7995334942660007`*^9, 3.799533509482003*^9}, {3.7995337423126755`*^9, 
   3.7995338543974047`*^9}, {3.799534116994008*^9, 3.79953431284799*^9}, {
   3.7995343680530267`*^9, 3.7995343723830276`*^9}, {3.7995680996151457`*^9, 
   3.7995681933711786`*^9}, {3.7995682915901585`*^9, 
   3.7995683281231976`*^9}, {3.7995684671281996`*^9, 3.799568500911202*^9}, {
   3.799568547881462*^9, 3.799568561298558*^9}, {3.799569500636812*^9, 
   3.7995695514281383`*^9}, {3.7995695850103445`*^9, 
   3.7995696011464496`*^9}, {3.7995698488812065`*^9, 3.799569922582219*^9}, {
   3.7996181401556063`*^9, 3.7996181418356495`*^9}, {3.7996182074340773`*^9, 
   3.799618297122658*^9}, 3.7996183703801374`*^9, {3.7996184941261535`*^9, 
   3.7996185574826727`*^9}, {3.7996186258106785`*^9, 3.799618627583645*^9}, {
   3.7996216659178295`*^9, 3.799621727589839*^9}, {3.799621770807807*^9, 
   3.7996217724588385`*^9}, {3.799621802997842*^9, 3.7996218499828453`*^9}, {
   3.799621884761848*^9, 3.7996218863118486`*^9}, {3.799621953681822*^9, 
   3.7996220148638587`*^9}, {3.7996220763860645`*^9, 
   3.7996221373464627`*^9}, {3.799657898971896*^9, 3.799657963406315*^9}, {
   3.799658017753666*^9, 3.79965817841468*^9}, {3.799658322916653*^9, 
   3.7996583521018095`*^9}, {3.7996584112731943`*^9, 3.799658522520949*^9}, {
   3.7996585864643626`*^9, 3.79965859972745*^9}, {3.79965878312364*^9, 
   3.7996588261389303`*^9}, {3.799661605336944*^9, 3.799661660489299*^9}, {
   3.7996617082246075`*^9, 3.7996617615909557`*^9}, {3.812390647893775*^9, 
   3.812390660068802*^9}, {3.8123909186585455`*^9, 3.8123909440496445`*^9}, {
   3.812390976133408*^9, 3.812391019594215*^9}, {3.812391165362211*^9, 
   3.812391183274855*^9}, {3.8123941396021595`*^9, 3.8123941747647343`*^9}, {
   3.81239423804928*^9, 3.812394257427206*^9}, {3.812394336938613*^9, 
   3.8123943384756184`*^9}, {3.812394385005123*^9, 3.81239448134593*^9}, {
   3.8123945244730453`*^9, 3.812394635938656*^9}, {3.8123946697688494`*^9, 
   3.812394720269842*^9}, {3.8123947648631086`*^9, 3.8123947962443724`*^9}, 
   3.8123948285960073`*^9, {3.8123948684650354`*^9, 3.812395078172453*^9}, {
   3.8123952733331976`*^9, 3.8123952984322777`*^9}, {3.8123953293511314`*^9, 
   3.8123953341631804`*^9}, {3.812395369579846*^9, 3.8123954405642724`*^9}, {
   3.8123954863910856`*^9, 3.812395742208324*^9}, {3.812395778393442*^9, 
   3.8123960624967413`*^9}, {3.8123961238842*^9, 3.812396135139206*^9}, {
   3.812396682864072*^9, 3.812396723311705*^9}, {3.812406175578248*^9, 
   3.812406178190255*^9}, {3.812406306907716*^9, 3.8124063161687417`*^9}, {
   3.812406504230612*^9, 3.8124065874671183`*^9}, {3.8124066408938513`*^9, 
   3.812406656589079*^9}, {3.81240669384657*^9, 3.8124066950155754`*^9}, {
   3.81240673359416*^9, 3.8124068125717697`*^9}, {3.8124068630560236`*^9, 
   3.8124069304457483`*^9}, {3.812406965709983*^9, 3.8124069992811117`*^9}, {
   3.812407056208269*^9, 3.8124070583342752`*^9}, {3.8124070956390963`*^9, 
   3.8124071017180805`*^9}, {3.812407141711917*^9, 3.8124071512309055`*^9}, {
   3.8124072326141043`*^9, 3.8124072552216296`*^9}, {3.8124073303226643`*^9, 
   3.8124073446077023`*^9}, {3.812407495538371*^9, 3.8124075002383814`*^9}, {
   3.812407707220736*^9, 3.8124077117457485`*^9}, {3.812407768536447*^9, 
   3.812407770473484*^9}, {3.8124078824961286`*^9, 3.812407886177582*^9}, {
   3.8124079253166847`*^9, 3.812407931283701*^9}, {3.8124080146320267`*^9, 
   3.812408042623136*^9}, {3.8124081318754597`*^9, 3.81240815128983*^9}, {
   3.8124083891274576`*^9, 3.812408479547566*^9}, {3.812408509790245*^9, 
   3.812408647553976*^9}, {3.8124351307550545`*^9, 3.8124351522111115`*^9}, {
   3.8124354424822035`*^9, 3.8124354466031637`*^9}, 3.8158554888283105`*^9, {
   3.830114838762893*^9, 3.8301148605045166`*^9}, {3.830114899876398*^9, 
   3.8301149076024604`*^9}, {3.8301150617341175`*^9, 3.8301151633108926`*^9}, 
   3.830115222640627*^9, {3.8301153537898664`*^9, 3.830115360540224*^9}, {
   3.8301154374549704`*^9, 3.830115470216852*^9}, {3.8301157917354975`*^9, 
   3.8301158052639823`*^9}, {3.830115922737838*^9, 3.8301159437550344`*^9}, {
   3.830119674588013*^9, 3.8301197270338907`*^9}, 3.8301197792105412`*^9, {
   3.83011989860503*^9, 3.8301199274390435`*^9}, {3.8301200834340086`*^9, 
   3.8301201015307293`*^9}, {3.830120199744747*^9, 3.830120210325274*^9}, {
   3.83012024798765*^9, 3.8301203526498337`*^9}, {3.8301203837301426`*^9, 
   3.8301203941481943`*^9}, {3.8301204704304724`*^9, 
   3.8301204998929386`*^9}, {3.830120583457163*^9, 3.8301205853480787`*^9}, {
   3.8301206268207893`*^9, 3.8301206574673433`*^9}, 3.830120688902131*^9, 
   3.830120901028802*^9, {3.8301211132087564`*^9, 3.830121206465907*^9}, {
   3.830148427629834*^9, 3.830148503966827*^9}, {3.8301486343426275`*^9, 
   3.830148655464215*^9}, {3.83037498107985*^9, 3.8303750057834888`*^9}, 
   3.830410009557765*^9, {3.8304117235684137`*^9, 3.8304117251970625`*^9}, {
   3.8304118044250045`*^9, 3.830411847839294*^9}, {3.8304565539196815`*^9, 
   3.8304566561543827`*^9}, {3.830462198119876*^9, 3.8304623141693087`*^9}, {
   3.8305359325476418`*^9, 3.8305360022076683`*^9}, {3.8306088257328515`*^9, 
   3.830608896628042*^9}, {3.8306089485377274`*^9, 3.8306089666558976`*^9}, {
   3.830609003172985*^9, 3.830609045029828*^9}, {3.8306090848367643`*^9, 
   3.8306090927928205`*^9}, {3.830610613174901*^9, 3.8306106304620275`*^9}, {
   3.830610713345854*^9, 3.830610725777442*^9}, {3.8306107565996747`*^9, 
   3.830610778468625*^9}, 3.8306170170528374`*^9, {3.8306170768826*^9, 
   3.8306171409681253`*^9}, {3.830617304424923*^9, 3.8306173083828883`*^9}, {
   3.8306173614181337`*^9, 3.8306173986043835`*^9}, {3.8306175043990746`*^9, 
   3.8306175380432587`*^9}, {3.8306175726686535`*^9, 3.830617645249339*^9}, {
   3.8306177507275724`*^9, 3.830617758734537*^9}, {3.8306178075725203`*^9, 
   3.8306178102208242`*^9}, {3.8306178648345985`*^9, 
   3.8306178885575066`*^9}, {3.8306179551376057`*^9, 3.830617963165285*^9}, {
   3.830685885849824*^9, 3.830685887288985*^9}, {3.830685987188753*^9, 
   3.8306860249127483`*^9}},
 CellLabel->
  "In[960]:=",ExpressionUUID->"ed444ea0-c3b1-4477-91ae-155fe329f5db"],

Cell["\<\


snps.nb:\trevised 22 May 2021 \
\>", "Text",
 CellChangeTimes->{{3.6587837886485415`*^9, 3.6587838481165037`*^9}, 
   3.658823258703127*^9, 3.658921470456689*^9, 3.6591132901776137`*^9, 
   3.6591690766751375`*^9, {3.659312217782674*^9, 3.6593122715721636`*^9}, 
   3.6593624971231995`*^9, 3.6594691223624697`*^9, {3.659814125280122*^9, 
   3.6598141254205236`*^9}, 3.6598593586439466`*^9, 3.659963428543518*^9, 
   3.6600792812073536`*^9, 3.6602497477767577`*^9, {3.660412300731973*^9, 
   3.6604123012319784`*^9}, {3.66093191982086*^9, 3.660931929773724*^9}, 
   3.661071992082408*^9, {3.675149077265568*^9, 3.6751490835056076`*^9}, {
   3.676122227546571*^9, 3.6761222278741727`*^9}, {3.6763044901580133`*^9, 
   3.67630449022902*^9}, {3.676358196656883*^9, 3.6763582001825056`*^9}, {
   3.6801210095400424`*^9, 3.6801210175742483`*^9}, {3.6821829352505236`*^9, 
   3.6821829640795083`*^9}, 3.682183009210598*^9, 3.6823365513051414`*^9, 
   3.682428217534935*^9, {3.6825914394560757`*^9, 3.6825914397212763`*^9}, {
   3.688596978397509*^9, 3.688596988396819*^9}, {3.6952562317873173`*^9, 
   3.6952562419273825`*^9}, 3.695456591552102*^9, {3.69573585489883*^9, 
   3.695735855070433*^9}, 3.695976037650143*^9, 3.6961082166867237`*^9, {
   3.697102638296878*^9, 3.697102665785626*^9}, 3.69723904633072*^9, 
   3.69727002375042*^9, {3.6973581410512795`*^9, 3.6973581428664613`*^9}, 
   3.6977105388669553`*^9, 3.698073683551937*^9, {3.698588491501008*^9, 
   3.6985884915560136`*^9}, {3.6990351604763937`*^9, 
   3.6990351605387936`*^9}, {3.70012374928754*^9, 3.70012375140914*^9}, {
   3.708258017388506*^9, 3.708258022630106*^9}, {3.7094710986336327`*^9, 
   3.709471100037633*^9}, {3.70988154386716*^9, 3.70988154497476*^9}, 
   3.7100972980618706`*^9, {3.710414970981807*^9, 3.710414971222807*^9}, {
   3.7109256315527496`*^9, 3.7109256343607492`*^9}, {3.7113885042646227`*^9, 
   3.711388504529823*^9}, {3.7215959540916295`*^9, 3.7215959569308295`*^9}, {
   3.7368782278143053`*^9, 3.736878251384306*^9}, 3.736924856780616*^9, {
   3.7371268029699697`*^9, 3.7371268063399696`*^9}, {3.7376714122340946`*^9, 
   3.7376714125310946`*^9}, 3.739347705794442*^9, {3.745170274569173*^9, 
   3.745170280309973*^9}, {3.7457377858811817`*^9, 3.745737785974782*^9}, {
   3.7499745538862553`*^9, 3.749974559836255*^9}, {3.7500575004237924`*^9, 
   3.7500575101967926`*^9}, 3.7503130649332705`*^9, {3.7512710283903837`*^9, 
   3.751271028499584*^9}, {3.765816191946515*^9, 3.765816200274515*^9}, {
   3.766824071989768*^9, 3.7668240722497787`*^9}, {3.7680310871147385`*^9, 
   3.768031087410739*^9}, 3.7681559517697887`*^9, {3.7682394218865957`*^9, 
   3.768239421933589*^9}, {3.7710750508120956`*^9, 3.7710750531640954`*^9}, {
   3.7710752709480953`*^9, 3.771075280589095*^9}, {3.7710926474953957`*^9, 
   3.7710926651513953`*^9}, {3.774701427532228*^9, 3.7747014359972277`*^9}, {
   3.7796258991279144`*^9, 3.7796259079519143`*^9}, {3.779949836141*^9, 
   3.7799498364060163`*^9}, 3.7801758157916946`*^9, {3.780175846332708*^9, 
   3.780175857123704*^9}, {3.780176967270768*^9, 3.780177069052788*^9}, {
   3.780177136814791*^9, 3.78017730443484*^9}, {3.7802096294724627`*^9, 
   3.7802096791344585`*^9}, {3.7802097106854534`*^9, 
   3.7802098108897157`*^9}, {3.780219442733082*^9, 3.780219443626075*^9}, {
   3.780219492564395*^9, 3.780219511483517*^9}, 3.7803144145410504`*^9, {
   3.780347998663848*^9, 3.780348006968901*^9}, {3.7810808759017553`*^9, 
   3.781080988850113*^9}, {3.7810828662024846`*^9, 3.7810829009254837`*^9}, {
   3.7810829347334394`*^9, 3.781082991885502*^9}, 3.7811688323968773`*^9, {
   3.781471804103467*^9, 3.781471805317522*^9}, {3.7816274279351463`*^9, 
   3.781627434205192*^9}, {3.7826715141430445`*^9, 3.782671548730045*^9}, {
   3.7826760401614447`*^9, 3.7826760500714445`*^9}, {3.782676216190445*^9, 
   3.782676276251445*^9}, 3.782980006039086*^9, {3.79951413360837*^9, 
   3.7995141418313713`*^9}, {3.830095206687005*^9, 3.830095219836497*^9}, 
   3.830349680974959*^9, 3.8304134309518356`*^9, {3.830547027507249*^9, 
   3.830547027730652*^9}, 3.830623551050871*^9, 3.8306861628487034`*^9, {
   3.8308095030436535`*^9, 3.83080951760322*^9}},
 FontFamily->
  "Consolas",ExpressionUUID->"da533c68-20a7-4a19-a3a3-e6b904d0d542"],

Cell[BoxData[
 RowBox[{
  RowBox[{"(*", " ", 
   RowBox[{"read", " ", "output"}], " ", "*)"}], "\[IndentingNewLine]", 
  RowBox[{
   RowBox[{
    RowBox[{
    "SetDirectory", "[", 
     "\"\<K:/BURGHARDT/SEC/manu/manuscripts2021/machine7/sorting\>\"", "]"}], 
    ";"}], "\[IndentingNewLine]", 
   RowBox[{
    RowBox[{"fl", "=", "\"\<snp_MYH7_missense_variant.dat\>\""}], ";"}], 
   "\[IndentingNewLine]", 
   RowBox[{"(*", 
    RowBox[{
     RowBox[{"fl", "=", "\"\<snp_MYL3_missense_variant.dat\>\""}], ";"}], 
    RowBox[{"(*", "ELC", "*)"}], "*)"}], "\[IndentingNewLine]", 
   RowBox[{"(*", 
    RowBox[{
     RowBox[{"fl", "=", "\"\<snp_MYL2_missense_variant.dat\>\""}], ";"}], 
    RowBox[{"(*", "RLC", "*)"}], "*)"}], "\[IndentingNewLine]", 
   RowBox[{"(*", 
    RowBox[{
     RowBox[{"fl", "=", "\"\<snp_MYBPC3_missense_variant.dat\>\""}], ";"}], 
    "*)"}], "\[IndentingNewLine]", 
   RowBox[{
    RowBox[{"pt", "=", 
     RowBox[{"Import", "[", 
      RowBox[{"fl", ",", "\"\<Table\>\""}], "]"}]}], ";"}], 
   "\[IndentingNewLine]", 
   RowBox[{
    RowBox[{"Print", "[", 
     RowBox[{"\"\<Import \>\"", ",", "fl"}], "]"}], ";"}]}]}]], "Input",
 CellChangeTimes->{{3.697411418281497*^9, 3.697411420291698*^9}, {
   3.6977106055836263`*^9, 3.697710638613929*^9}, 3.6977448320084023`*^9, {
   3.6978957321987658`*^9, 3.697895771301676*^9}, {3.6980135625052977`*^9, 
   3.6980135649475417`*^9}, {3.6980737608016615`*^9, 3.698073818624443*^9}, 
   3.6980739916197414`*^9, {3.6980741342980075`*^9, 3.6980741450410814`*^9}, 
   3.6986845758349047`*^9, 3.698684606123933*^9, {3.6986869989149966`*^9, 
   3.698687025337639*^9}, {3.6986889864627314`*^9, 3.698688987900875*^9}, {
   3.698689057386823*^9, 3.6986890612692113`*^9}, {3.698772138785539*^9, 
   3.698772146795539*^9}, 3.698776063867499*^9, {3.69878232062332*^9, 
   3.6987823229345512`*^9}, {3.6989973411792865`*^9, 
   3.6989973525828867`*^9}, {3.699050636048362*^9, 3.6990506574843616`*^9}, 
   3.700037585233478*^9, {3.7000378877967196`*^9, 3.7000379161731195`*^9}, 
   3.70012468544516*^9, 3.701178165646229*^9, {3.7035755023753443`*^9, 
   3.703575525214184*^9}, 3.707723791218997*^9, {3.7077238387362924`*^9, 
   3.7077238769092474`*^9}, {3.707723913054216*^9, 3.707723913678212*^9}, {
   3.707777533150117*^9, 3.707777535315117*^9}, {3.707779020513373*^9, 
   3.707779025708173*^9}, 3.7078226955294905`*^9, 3.7078511626006165`*^9, 
   3.707852718544035*^9, 3.707901032749908*^9, 3.7080869855939484`*^9, 
   3.7080872662810698`*^9, {3.708092270815628*^9, 3.708092310814028*^9}, 
   3.708098623743071*^9, 3.7081044266565003`*^9, 3.7081115397013297`*^9, {
   3.7081116752029295`*^9, 3.70811168156773*^9}, {3.70811187182533*^9, 
   3.7081118776753297`*^9}, 3.7081251235189095`*^9, 3.7081260146811094`*^9, {
   3.7081612721420803`*^9, 3.7081612743572807`*^9}, {3.708195829884612*^9, 
   3.708195849759012*^9}, 3.7082417191525664`*^9, 3.7082421942001395`*^9, 
   3.70824233018534*^9, 3.7082549366880355`*^9, {3.7082580333785057`*^9, 
   3.7082580350945063`*^9}, 3.708258289514906*^9, 3.7082637291585712`*^9, {
   3.708265991480771*^9, 3.708266007299171*^9}, {3.7082677471484623`*^9, 
   3.708267753029662*^9}, 3.708268917217862*^9, 3.708270487919462*^9, 
   3.7082708946894627`*^9, 3.709448580343997*^9, 3.7094679943200445`*^9, 
   3.709470423735233*^9, 3.7094748992228923`*^9, 3.709475218698892*^9, 
   3.709716078260957*^9, {3.7097636770224457`*^9, 3.709763679284446*^9}, {
   3.7098089562550077`*^9, 3.7098089608210077`*^9}, {3.7098988446177893`*^9, 
   3.7098988520745893`*^9}, {3.709898900621789*^9, 3.7098989226177893`*^9}, {
   3.7098992832273893`*^9, 3.709899287423789*^9}, 3.7099144636988263`*^9, {
   3.7099177201995554`*^9, 3.7099177226019554`*^9}, 3.709918034356355*^9, 
   3.7099840650685825`*^9, 3.7100214118288016`*^9, {3.7100527364334235`*^9, 
   3.710052738898224*^9}, {3.7100568692474127`*^9, 3.7100568717278123`*^9}, 
   3.710090628528305*^9, {3.7109256109919496`*^9, 3.7109257268999496`*^9}, 
   3.711019922989061*^9, 3.7111165515015373`*^9, {3.7113884496958227`*^9, 
   3.711388454110623*^9}, 3.7113885410806227`*^9, 3.720128279711425*^9, 
   3.720128336216075*^9, {3.720129148384283*^9, 3.7201291586663113`*^9}, {
   3.7201689530916386`*^9, 3.7201689554588757`*^9}, 3.7202068307345324`*^9, 
   3.728288171607355*^9, {3.737068733813649*^9, 3.737068758495117*^9}, {
   3.7395743987575035`*^9, 3.7395744187905035`*^9}, 3.7396303455532584`*^9, 
   3.7396449366596956`*^9, 3.739693837502533*^9, 3.7402251065993633`*^9, 
   3.740227580434763*^9, 3.7414176894986987`*^9, {3.7451849829585323`*^9, 
   3.7451849921313324`*^9}, 3.7494864027337112`*^9, 3.750159541179659*^9, 
   3.750160117579959*^9, 3.761515575890524*^9, 3.7668239689027424`*^9, 
   3.766824049899759*^9, 3.7668241568820086`*^9, {3.7668242015293045`*^9, 
   3.766824222556468*^9}, {3.7668242861318398`*^9, 3.76682429077087*^9}, {
   3.7668748300717726`*^9, 3.7668748322287536`*^9}, 3.766874900857804*^9, 
   3.7676537331119385`*^9, 3.767680993998274*^9, 3.768031066013736*^9, 
   3.7680502135024757`*^9, 3.7681224251646037`*^9, {3.76815597172379*^9, 
   3.768155974614792*^9}, 3.768323981743684*^9, 3.7683846637351475`*^9, 
   3.7684081911883307`*^9, 3.7684290843595114`*^9, 3.7684632264416265`*^9, 
   3.768466152471754*^9, 3.7684675203889575`*^9, 3.7684716781224346`*^9, 
   3.7685641837740765`*^9, 3.768566701134572*^9, 3.7685669154076166`*^9, 
   3.7705900317796288`*^9, {3.7706727268989763`*^9, 3.770672748443976*^9}, 
   3.770732234788176*^9, 3.770764597727076*^9, 3.7710121881766953`*^9, 
   3.7710122368396955`*^9, 3.7710123803536954`*^9, 3.7710124351096954`*^9, 
   3.7710925358263955`*^9, 3.7729550991771097`*^9, 3.773085905809106*^9, 
   3.7730861938734007`*^9, 3.773127746829488*^9, 3.77356455122372*^9, 
   3.77361180504471*^9, 3.7736668638208437`*^9, {3.7736903349326324`*^9, 
   3.7736903416155996`*^9}, 3.7736905072747507`*^9, 3.7736994952183475`*^9, {
   3.773699811043333*^9, 3.773699816179333*^9}, 3.7737000168873854`*^9, 
   3.7738274180242786`*^9, {3.77395077394781*^9, 3.773950784928813*^9}, 
   3.773954263614942*^9, 3.7739914534706483`*^9, 3.7739916493076987`*^9, 
   3.7740261959245014`*^9, {3.77402651040475*^9, 3.774026516711789*^9}, 
   3.7740277597005396`*^9, 3.7741179772392597`*^9, 3.7741182837569485`*^9, 
   3.774682020154827*^9, {3.77468283910448*^9, 3.774682843934508*^9}, 
   3.774702282895228*^9, 3.778452305876707*^9, 3.778482569815107*^9, 
   3.7784906248399067`*^9, 3.778490703724907*^9, {3.7784913681109066`*^9, 
   3.7784913729149065`*^9}, 3.7790009666010427`*^9, 3.7790888566779633`*^9, {
   3.779625929480914*^9, 3.7796259468569145`*^9}, 3.779659510905058*^9, 
   3.779950010054289*^9, {3.780165610680422*^9, 3.7801656174704556`*^9}, 
   3.780226974175383*^9, 3.780240277311042*^9, 3.7803525978447447`*^9, 
   3.7810844917686076`*^9, 3.7811185195004926`*^9, 3.781471847122741*^9, 
   3.7814744569859705`*^9, 3.781765884614255*^9, {3.781799569657593*^9, 
   3.781799575521596*^9}, {3.7826754687534447`*^9, 3.782675469664445*^9}, 
   3.782979884786435*^9, 3.7830195208514757`*^9, 3.7830258120667763`*^9, {
   3.7910691596266103`*^9, 3.79106916626728*^9}, {3.8300958160967407`*^9, 
   3.830095830047188*^9}, 3.8303238442092557`*^9, {3.830452093640497*^9, 
   3.830452098774115*^9}, {3.830455419016783*^9, 3.830455424485597*^9}, 
   3.8304930948136826`*^9, {3.830518348094558*^9, 3.830518353828508*^9}, 
   3.8305361464257536`*^9, 3.8305368777022333`*^9, 3.8305476502606936`*^9, {
   3.830603294997695*^9, 3.8306033161145926`*^9}, {3.8306916553319674`*^9, 
   3.8306916622310724`*^9}},
 CellLabel->"In[86]:=",ExpressionUUID->"e026ff92-d53d-4693-a163-44e9c9f0a9dd"],

Cell[BoxData[{
 RowBox[{
  RowBox[{
  "SetDirectory", "[", 
   "\"\<K:/BURGHARDT/SEC/manu/manuscripts2018/machine3/perl\>\"", "]"}], 
  ";"}], "\[IndentingNewLine]", 
 RowBox[{
  RowBox[{
   RowBox[{"fl", "=", "\"\<snp_MYH6_human_missense.dat\>\""}], ";"}], 
  "\[IndentingNewLine]", 
  RowBox[{"(*", 
   RowBox[{
    RowBox[{"fl", "=", "\"\<snp_MYL4_human_missense.dat\>\""}], ";", 
    RowBox[{"(*", "ELC", "*)"}], "\[IndentingNewLine]", 
    RowBox[{"fl", "=", "\"\<snp_MYL7_human_missense.dat\>\""}], ";"}], 
   RowBox[{"(*", "RLC", "*)"}], "*)"}]}], "\[IndentingNewLine]", 
 RowBox[{
  RowBox[{"pt", "=", 
   RowBox[{"Import", "[", 
    RowBox[{"fl", ",", "\"\<Table\>\""}], "]"}]}], 
  ";"}], "\[IndentingNewLine]", 
 RowBox[{
  RowBox[{
   RowBox[{"Print", "[", 
    RowBox[{"\"\<Import \>\"", ",", "fl"}], "]"}], ";"}], " "}]}], "Input",
 CellChangeTimes->{{3.697411418281497*^9, 3.697411420291698*^9}, {
   3.6977106055836263`*^9, 3.697710638613929*^9}, 3.6977448320084023`*^9, {
   3.6978957321987658`*^9, 3.697895771301676*^9}, {3.6980135625052977`*^9, 
   3.6980135649475417`*^9}, {3.6980737608016615`*^9, 3.698073818624443*^9}, 
   3.6980739916197414`*^9, {3.6980741342980075`*^9, 3.6980741450410814`*^9}, 
   3.6986845758349047`*^9, 3.698684606123933*^9, {3.6986869989149966`*^9, 
   3.698687025337639*^9}, {3.6986889864627314`*^9, 3.698688987900875*^9}, {
   3.698689057386823*^9, 3.6986890612692113`*^9}, {3.698772138785539*^9, 
   3.698772146795539*^9}, 3.698776063867499*^9, {3.69878232062332*^9, 
   3.6987823229345512`*^9}, {3.6989973411792865`*^9, 
   3.6989973525828867`*^9}, {3.699050636048362*^9, 3.6990506574843616`*^9}, 
   3.700037585233478*^9, {3.7000378877967196`*^9, 3.7000379161731195`*^9}, 
   3.70012468544516*^9, 3.701178165646229*^9, {3.7035755023753443`*^9, 
   3.703575525214184*^9}, 3.707723791218997*^9, {3.7077238387362924`*^9, 
   3.7077238769092474`*^9}, {3.707723913054216*^9, 3.707723913678212*^9}, {
   3.707777533150117*^9, 3.707777535315117*^9}, {3.707779020513373*^9, 
   3.707779025708173*^9}, 3.7078226955294905`*^9, 3.7078511626006165`*^9, 
   3.707852718544035*^9, 3.707901032749908*^9, 3.7080869855939484`*^9, 
   3.7080872662810698`*^9, {3.708092270815628*^9, 3.708092310814028*^9}, 
   3.708098623743071*^9, 3.7081044266565003`*^9, 3.7081115397013297`*^9, {
   3.7081116752029295`*^9, 3.70811168156773*^9}, {3.70811187182533*^9, 
   3.7081118776753297`*^9}, 3.7081251235189095`*^9, 3.7081260146811094`*^9, {
   3.7081612721420803`*^9, 3.7081612743572807`*^9}, {3.708195829884612*^9, 
   3.708195849759012*^9}, 3.7082417191525664`*^9, 3.7082421942001395`*^9, 
   3.70824233018534*^9, 3.7082549366880355`*^9, {3.7082580333785057`*^9, 
   3.7082580350945063`*^9}, 3.708258289514906*^9, 3.7082637291585712`*^9, {
   3.708265991480771*^9, 3.708266007299171*^9}, {3.7082677471484623`*^9, 
   3.708267753029662*^9}, 3.708268917217862*^9, 3.708270487919462*^9, 
   3.7082708946894627`*^9, 3.709448580343997*^9, 3.7094679943200445`*^9, 
   3.709470423735233*^9, 3.7094748992228923`*^9, 3.709475218698892*^9, 
   3.709716078260957*^9, {3.7097636770224457`*^9, 3.709763679284446*^9}, {
   3.7098089562550077`*^9, 3.7098089608210077`*^9}, {3.7098988446177893`*^9, 
   3.7098988520745893`*^9}, {3.709898900621789*^9, 3.7098989226177893`*^9}, {
   3.7098992832273893`*^9, 3.709899287423789*^9}, 3.7099144636988263`*^9, {
   3.7099177201995554`*^9, 3.7099177226019554`*^9}, 3.709918034356355*^9, 
   3.7099840650685825`*^9, 3.7100214118288016`*^9, {3.7100527364334235`*^9, 
   3.710052738898224*^9}, {3.7100568692474127`*^9, 3.7100568717278123`*^9}, 
   3.710090628528305*^9, {3.7109256109919496`*^9, 3.7109257268999496`*^9}, 
   3.711019922989061*^9, 3.7111165515015373`*^9, {3.7113884496958227`*^9, 
   3.7113884806150227`*^9}, {3.7113885323914227`*^9, 3.711388554293823*^9}, {
   3.7215959366508293`*^9, 3.72159594019203*^9}, {3.7215969331458025`*^9, 
   3.7215969458488026`*^9}, 3.7216064809909725`*^9, {3.745737771466782*^9, 
   3.745737780967182*^9}, {3.745778031133932*^9, 3.745778033817132*^9}, 
   3.750282381302951*^9, 3.7503122514841547`*^9, 3.7503130809544706`*^9, 
   3.7615155787445235`*^9, {3.7668241374818797`*^9, 3.766824149287951*^9}, 
   3.7681558877566137`*^9, 3.768471607337968*^9, 3.7707645835550756`*^9},
 CellLabel->"In[24]:=",ExpressionUUID->"be186786-815f-46d3-926d-953a30e39695"],

Cell[BoxData[{
 RowBox[{
  RowBox[{
  "SetDirectory", "[", 
   "\"\<K:/BURGHARDT/SEC/manu/manuscripts2018/machine3/perl\>\"", "]"}], 
  ";"}], "\[IndentingNewLine]", 
 RowBox[{
  RowBox[{"fl", "=", "\"\<snp_ACTC1_human_missense.dat\>\""}], 
  ";"}], "\[IndentingNewLine]", 
 RowBox[{
  RowBox[{"pt", "=", 
   RowBox[{"Import", "[", 
    RowBox[{"fl", ",", "\"\<Table\>\""}], "]"}]}], 
  ";"}], "\[IndentingNewLine]", 
 RowBox[{
  RowBox[{
   RowBox[{"Print", "[", 
    RowBox[{"\"\<Import \>\"", ",", "fl"}], "]"}], ";"}], " "}]}], "Input",
 CellChangeTimes->{{3.697411418281497*^9, 3.697411420291698*^9}, {
   3.6977106055836263`*^9, 3.697710638613929*^9}, 3.6977448320084023`*^9, {
   3.6978957321987658`*^9, 3.697895771301676*^9}, {3.6980135625052977`*^9, 
   3.6980135649475417`*^9}, {3.6980737608016615`*^9, 3.698073818624443*^9}, 
   3.6980739916197414`*^9, {3.6980741342980075`*^9, 3.6980741450410814`*^9}, 
   3.6986845758349047`*^9, 3.698684606123933*^9, {3.6986869989149966`*^9, 
   3.698687025337639*^9}, {3.6986889864627314`*^9, 3.698688987900875*^9}, {
   3.698689057386823*^9, 3.6986890612692113`*^9}, {3.698772138785539*^9, 
   3.698772146795539*^9}, 3.698776063867499*^9, {3.69878232062332*^9, 
   3.6987823229345512`*^9}, {3.6989973411792865`*^9, 
   3.6989973525828867`*^9}, {3.699050636048362*^9, 3.6990506574843616`*^9}, 
   3.700037585233478*^9, {3.7000378877967196`*^9, 3.7000379161731195`*^9}, 
   3.70012468544516*^9, 3.701178165646229*^9, {3.7035755023753443`*^9, 
   3.703575525214184*^9}, 3.707723791218997*^9, {3.7077238387362924`*^9, 
   3.7077238769092474`*^9}, {3.707723913054216*^9, 3.707723913678212*^9}, {
   3.707777533150117*^9, 3.707777535315117*^9}, {3.707779020513373*^9, 
   3.707779025708173*^9}, 3.7078226955294905`*^9, 3.7078511626006165`*^9, 
   3.707852718544035*^9, 3.707901032749908*^9, 3.7080869855939484`*^9, 
   3.7080872662810698`*^9, {3.708092270815628*^9, 3.708092310814028*^9}, 
   3.708098623743071*^9, 3.7081044266565003`*^9, 3.7081115397013297`*^9, {
   3.7081116752029295`*^9, 3.70811168156773*^9}, {3.70811187182533*^9, 
   3.7081118776753297`*^9}, 3.7081251235189095`*^9, 3.7081260146811094`*^9, {
   3.7081612721420803`*^9, 3.7081612743572807`*^9}, {3.708195829884612*^9, 
   3.708195849759012*^9}, 3.7082417191525664`*^9, 3.7082421942001395`*^9, 
   3.70824233018534*^9, 3.7082549366880355`*^9, {3.7082580333785057`*^9, 
   3.7082580350945063`*^9}, 3.708258289514906*^9, 3.7082637291585712`*^9, {
   3.708265991480771*^9, 3.708266007299171*^9}, {3.7082677471484623`*^9, 
   3.708267753029662*^9}, 3.708268917217862*^9, 3.708270487919462*^9, 
   3.7082708946894627`*^9, 3.709448580343997*^9, 3.7094679943200445`*^9, 
   3.709470423735233*^9, 3.7094748992228923`*^9, 3.709475218698892*^9, 
   3.709716078260957*^9, {3.7097636770224457`*^9, 3.709763679284446*^9}, {
   3.7098089562550077`*^9, 3.7098089608210077`*^9}, {3.7098988446177893`*^9, 
   3.7098988520745893`*^9}, {3.709898900621789*^9, 3.7098989226177893`*^9}, {
   3.7098992832273893`*^9, 3.709899287423789*^9}, 3.7099144636988263`*^9, {
   3.7099177201995554`*^9, 3.7099177226019554`*^9}, 3.709918034356355*^9, 
   3.7099840650685825`*^9, 3.7100214118288016`*^9, {3.7100527364334235`*^9, 
   3.710052738898224*^9}, {3.7100568692474127`*^9, 3.7100568717278123`*^9}, 
   3.710090628528305*^9, {3.7109256109919496`*^9, 3.7109257268999496`*^9}, 
   3.711019922989061*^9, 3.7111165515015373`*^9, {3.7113884496958227`*^9, 
   3.7113884806150227`*^9}, 3.711388526198223*^9, {3.721570906007267*^9, 
   3.7215709393035965`*^9}, {3.7461339282467093`*^9, 
   3.7461339323267097`*^9}, {3.749976580659855*^9, 3.749976585807855*^9}, 
   3.761515582371524*^9},ExpressionUUID->"688f5962-6ef4-4af2-b4f1-\
fdafd43be024"],

Cell[BoxData[{
 RowBox[{
  RowBox[{
  "SetDirectory", "[", 
   "\"\<K:/BURGHARDT/SEC/manu/manuscripts2020/machine5/sorting\>\"", "]"}], 
  ";"}], "\[IndentingNewLine]", 
 RowBox[{
  RowBox[{"fl", "=", "\"\<snp_MAPT_missense_variant.dat\>\""}], 
  ";"}], "\[IndentingNewLine]", 
 RowBox[{
  RowBox[{"pt", "=", 
   RowBox[{"Import", "[", 
    RowBox[{"fl", ",", "\"\<Table\>\""}], "]"}]}], 
  ";"}], "\[IndentingNewLine]", 
 RowBox[{
  RowBox[{
   RowBox[{"Print", "[", 
    RowBox[{"\"\<Import \>\"", ",", "fl"}], "]"}], ";"}], " "}]}], "Input",
 CellChangeTimes->{{3.697411418281497*^9, 3.697411420291698*^9}, {
   3.6977106055836263`*^9, 3.697710638613929*^9}, 3.6977448320084023`*^9, {
   3.6978957321987658`*^9, 3.697895771301676*^9}, {3.6980135625052977`*^9, 
   3.6980135649475417`*^9}, {3.6980737608016615`*^9, 3.698073818624443*^9}, 
   3.6980739916197414`*^9, {3.6980741342980075`*^9, 3.6980741450410814`*^9}, 
   3.6986845758349047`*^9, 3.698684606123933*^9, {3.6986869989149966`*^9, 
   3.698687025337639*^9}, {3.6986889864627314`*^9, 3.698688987900875*^9}, {
   3.698689057386823*^9, 3.6986890612692113`*^9}, {3.698772138785539*^9, 
   3.698772146795539*^9}, 3.698776063867499*^9, {3.69878232062332*^9, 
   3.6987823229345512`*^9}, {3.6989973411792865`*^9, 
   3.6989973525828867`*^9}, {3.699050636048362*^9, 3.6990506574843616`*^9}, 
   3.700037585233478*^9, {3.7000378877967196`*^9, 3.7000379161731195`*^9}, 
   3.70012468544516*^9, 3.701178165646229*^9, {3.7035755023753443`*^9, 
   3.703575525214184*^9}, 3.707723791218997*^9, {3.7077238387362924`*^9, 
   3.7077238769092474`*^9}, {3.707723913054216*^9, 3.707723913678212*^9}, {
   3.707777533150117*^9, 3.707777535315117*^9}, {3.707779020513373*^9, 
   3.707779025708173*^9}, 3.7078226955294905`*^9, 3.7078511626006165`*^9, 
   3.707852718544035*^9, 3.707901032749908*^9, 3.7080869855939484`*^9, 
   3.7080872662810698`*^9, {3.708092270815628*^9, 3.708092310814028*^9}, 
   3.708098623743071*^9, 3.7081044266565003`*^9, 3.7081115397013297`*^9, {
   3.7081116752029295`*^9, 3.70811168156773*^9}, {3.70811187182533*^9, 
   3.7081118776753297`*^9}, 3.7081251235189095`*^9, 3.7081260146811094`*^9, {
   3.7081612721420803`*^9, 3.7081612743572807`*^9}, {3.708195829884612*^9, 
   3.708195849759012*^9}, 3.7082417191525664`*^9, 3.7082421942001395`*^9, 
   3.70824233018534*^9, 3.7082549366880355`*^9, {3.7082580333785057`*^9, 
   3.7082580350945063`*^9}, 3.708258289514906*^9, 3.7082637291585712`*^9, {
   3.708265991480771*^9, 3.708266007299171*^9}, {3.7082677471484623`*^9, 
   3.708267753029662*^9}, 3.708268917217862*^9, 3.708270487919462*^9, 
   3.7082708946894627`*^9, 3.709448580343997*^9, 3.7094679943200445`*^9, 
   3.709470423735233*^9, 3.7094748992228923`*^9, 3.709475218698892*^9, 
   3.709716078260957*^9, {3.7097636770224457`*^9, 3.709763679284446*^9}, {
   3.7098089562550077`*^9, 3.7098089608210077`*^9}, {3.7098988446177893`*^9, 
   3.7098988520745893`*^9}, {3.709898900621789*^9, 3.7098989226177893`*^9}, {
   3.7098992832273893`*^9, 3.709899287423789*^9}, 3.7099144636988263`*^9, {
   3.7099177201995554`*^9, 3.7099177226019554`*^9}, 3.709918034356355*^9, 
   3.7099840650685825`*^9, 3.7100214118288016`*^9, {3.7100527364334235`*^9, 
   3.710052738898224*^9}, {3.7100568692474127`*^9, 3.7100568717278123`*^9}, 
   3.710090628528305*^9, {3.7109256109919496`*^9, 3.7109257268999496`*^9}, 
   3.711019922989061*^9, 3.7111165515015373`*^9, {3.7113884496958227`*^9, 
   3.7113884806150227`*^9}, 3.711388526198223*^9, {3.721570906007267*^9, 
   3.7215709393035965`*^9}, {3.7461339282467093`*^9, 3.7461339323267097`*^9}, 
   3.7615155529555235`*^9, {3.774701403163228*^9, 3.774701418664228*^9}, {
   3.782675444990445*^9, 3.7826754497934446`*^9}, {3.7995141730974092`*^9, 
   3.7995141854153748`*^9}},
 CellLabel->"In[61]:=",ExpressionUUID->"163300f4-ff41-4873-acd5-c268654b84ca"],

Cell[BoxData[
 RowBox[{
  RowBox[{"(*", " ", 
   RowBox[{"extract", " ", "rs", " ", "list"}], " ", "*)"}], "\n", 
  RowBox[{
   RowBox[{
    RowBox[{"rslist", "=", 
     RowBox[{"{", "}"}]}], ";"}], "\[IndentingNewLine]", 
   RowBox[{
    RowBox[{"Do", "[", 
     RowBox[{"(*", " ", 
      RowBox[{"loop", " ", "over", " ", "i", " ", "snps"}], " ", "*)"}], 
     "\[IndentingNewLine]", 
     RowBox[{
      RowBox[{
       RowBox[{"dm", "=", 
        RowBox[{
         RowBox[{"Dimensions", "[", 
          RowBox[{"Characters", "[", 
           RowBox[{"pt", "[", 
            RowBox[{"[", 
             RowBox[{"i", ",", "1"}], "]"}], "]"}], "]"}], "]"}], "[", 
         RowBox[{"[", "1", "]"}], "]"}]}], ";", "\[IndentingNewLine]", 
       RowBox[{"vdn", "=", 
        RowBox[{"StringPosition", "[", 
         RowBox[{
          RowBox[{"pt", "[", 
           RowBox[{"[", 
            RowBox[{"i", ",", "1"}], "]"}], "]"}], ",", "\"\<refsnp_id\>\""}],
          "]"}]}], ";", "\[IndentingNewLine]", "\[IndentingNewLine]", 
       RowBox[{"rslis", "=", 
        RowBox[{"{", "}"}]}], ";", "\[IndentingNewLine]", 
       RowBox[{"Do", "[", 
        RowBox[{"(*", " ", 
         RowBox[{"loop", " ", "over", " ", "k", " ", "substitutions"}], " ", 
         "*)"}], "\[IndentingNewLine]", 
        RowBox[{
         RowBox[{
          RowBox[{"stl", "=", 
           RowBox[{
            RowBox[{"vdn", "[", 
             RowBox[{"[", 
              RowBox[{"k", ",", "2"}], "]"}], "]"}], "+", "4"}]}], ";", 
          "\[IndentingNewLine]", 
          RowBox[{"stl1", "=", "stl"}], ";", "\[IndentingNewLine]", 
          RowBox[{"Do", "[", 
           RowBox[{
            RowBox[{
             RowBox[{"Label", "[", "pnt1", "]"}], ";", 
             RowBox[{"stl", "++"}], ";", "\[IndentingNewLine]", 
             RowBox[{"str", "=", 
              RowBox[{"StringJoin", "[", 
               RowBox[{"Take", "[", 
                RowBox[{
                 RowBox[{"Characters", "[", 
                  RowBox[{"pt", "[", 
                   RowBox[{"[", 
                    RowBox[{"i", ",", "1"}], "]"}], "]"}], "]"}], ",", 
                 RowBox[{"{", 
                  RowBox[{"stl", ",", 
                   RowBox[{"UpTo", "[", "stl", "]"}]}], "}"}]}], "]"}], 
               "]"}]}], ";", "\[IndentingNewLine]", 
             RowBox[{"If", "[", 
              RowBox[{
               RowBox[{"StringMatchQ", "[", 
                RowBox[{"str", ",", "\"\<,\>\""}], "]"}], ",", 
               RowBox[{
                RowBox[{"stl2", "=", 
                 RowBox[{"stl", "-", "2"}]}], ";", 
                RowBox[{"Goto", "[", "pnt2", "]"}]}]}], "]"}], ";"}], 
            "\[IndentingNewLine]", ",", 
            RowBox[{"{", 
             RowBox[{"j", ",", "1", ",", "dm"}], "}"}]}], "]"}], ";", 
          RowBox[{"Label", "[", "pnt2", "]"}], ";", "\[IndentingNewLine]", 
          RowBox[{"str", "=", 
           RowBox[{"StringJoin", "[", 
            RowBox[{"Take", "[", 
             RowBox[{
              RowBox[{"Characters", "[", 
               RowBox[{"pt", "[", 
                RowBox[{"[", 
                 RowBox[{"i", ",", "1"}], "]"}], "]"}], "]"}], ",", 
              RowBox[{"{", 
               RowBox[{"stl1", ",", "stl2"}], "}"}]}], "]"}], "]"}]}], ";", 
          "\[IndentingNewLine]", 
          RowBox[{"(*", 
           RowBox[{
            RowBox[{"Print", "[", 
             RowBox[{"k", ",", "\"\<refsnp_id \>\"", ",", "str"}], "]"}], 
            ";"}], "*)"}], "\[IndentingNewLine]", 
          RowBox[{"AppendTo", "[", 
           RowBox[{"rslis", ",", "str"}], "]"}], ";"}], "\[IndentingNewLine]",
          ",", 
         RowBox[{"{", 
          RowBox[{"k", ",", "1", ",", 
           RowBox[{
            RowBox[{"Dimensions", "[", "vdn", "]"}], "[", 
            RowBox[{"[", "1", "]"}], "]"}]}], "}"}]}], "]"}], ";", 
       "\[IndentingNewLine]", 
       RowBox[{"rslis", "=", 
        RowBox[{"DeleteDuplicates", "[", "rslis", "]"}]}], ";", 
       "\[IndentingNewLine]", 
       RowBox[{"(*", 
        RowBox[{
         RowBox[{"Print", "[", 
          RowBox[{"i", ",", "\"\< \>\"", ",", "rslis"}], "]"}], ";"}], "*)"}],
        "\[IndentingNewLine]", 
       RowBox[{"AppendTo", "[", 
        RowBox[{"rslist", ",", 
         RowBox[{"{", 
          RowBox[{"rslis", "[", 
           RowBox[{"[", "1", "]"}], "]"}], "}"}]}], "]"}], ";"}], 
      "\[IndentingNewLine]", ",", 
      RowBox[{"{", 
       RowBox[{"i", ",", "1", ",", 
        RowBox[{
         RowBox[{"Dimensions", "[", "pt", "]"}], "[", 
         RowBox[{"[", "1", "]"}], "]"}]}], "}"}]}], "]"}], ";"}], 
   "\[IndentingNewLine]", 
   RowBox[{
    RowBox[{"rslist", "=", "rslist"}], ";"}], "\[IndentingNewLine]", 
   RowBox[{"(*", 
    RowBox[{
     RowBox[{"Print", "[", 
      RowBox[{
       RowBox[{"Transpose", "[", 
        RowBox[{"{", "rslist", "}"}], "]"}], "//", "TraditionalForm"}], "]"}],
      ";"}], "*)"}], "\n", 
   RowBox[{
    RowBox[{"c1", "=", 
     RowBox[{
      RowBox[{
       RowBox[{"Dimensions", "[", "rslist", "]"}], "[", 
       RowBox[{"[", "1", "]"}], "]"}], "-", 
      RowBox[{
       RowBox[{"Dimensions", "[", 
        RowBox[{"DeleteDuplicates", "[", "rslist", "]"}], "]"}], "[", 
       RowBox[{"[", "1", "]"}], "]"}]}]}], ";"}], "\[IndentingNewLine]", 
   RowBox[{
    RowBox[{"If", "[", 
     RowBox[{
      RowBox[{"c1", "\[Equal]", "0"}], ",", 
      RowBox[{"Print", "[", "\"\<no duplicates\>\"", "]"}], ",", 
      RowBox[{"Print", "[", 
       RowBox[{"c1", ",", "\"\< duplicates\>\""}], "]"}]}], "]"}], ";"}], 
   "\[IndentingNewLine]", 
   RowBox[{
    RowBox[{"Print", "[", 
     RowBox[{"\"\<Dimensions rslist \>\"", ",", 
      RowBox[{"Dimensions", "[", "rslist", "]"}], ",", 
      "\"\< check duplicates \>\""}], "]"}], ";"}]}]}]], "Input",
 CellChangeTimes->{{3.697411418281497*^9, 3.697411420291698*^9}, {
   3.6977106055836263`*^9, 3.697710638613929*^9}, 3.6977448320084023`*^9, {
   3.6978957321987658`*^9, 3.697895771301676*^9}, {3.6980135625052977`*^9, 
   3.6980135649475417`*^9}, {3.6980737608016615`*^9, 3.698073818624443*^9}, 
   3.6980739916197414`*^9, {3.708195526029212*^9, 3.708195624167412*^9}, {
   3.708195654899412*^9, 3.7081957040238123`*^9}, 3.7081957360662117`*^9, {
   3.76682499660489*^9, 3.7668250026488895`*^9}, {3.7668252090189433`*^9, 
   3.766825230529948*^9}, 3.7669402787729588`*^9, 3.766990065679651*^9, {
   3.7676810162003093`*^9, 3.767681029812312*^9}, {3.7680311224827814`*^9, 
   3.7680312707848167`*^9}, {3.7683227377745857`*^9, 3.76832274234056*^9}, 
   3.770732244858176*^9, 3.774703448184108*^9, {3.7747037702951264`*^9, 
   3.774703815667124*^9}, 3.774769345139575*^9, 3.778490711619907*^9, {
   3.782936668687842*^9, 3.7829366743347874`*^9}, {3.782936722159792*^9, 
   3.7829367473337955`*^9}, {3.7829796328278136`*^9, 3.782979858995267*^9}},
 CellLabel->"In[90]:=",ExpressionUUID->"0c18ab38-cf27-4e43-a6c2-27aa9e09244c"],

Cell[BoxData[
 RowBox[{
  RowBox[{"(*", " ", 
   RowBox[{"find", " ", "rs", " ", "number"}], " ", "*)"}], 
  "\[IndentingNewLine]", 
  RowBox[{
   RowBox[{"rslist", "[", 
    RowBox[{"[", 
     RowBox[{"1", ",", "1"}], "]"}], "]"}], ";"}]}]], "Input",
 CellChangeTimes->{{3.7740788722561655`*^9, 3.7740788863011594`*^9}, {
   3.774702808604228*^9, 3.774702838418228*^9}, 3.774702875795228*^9, {
   3.7790009501670427`*^9, 3.7790009504900427`*^9}, {3.782676289949445*^9, 
   3.782676291407445*^9}, 3.782679237862045*^9, {3.7995142413234205`*^9, 
   3.799514241856415*^9}, 3.799522066788525*^9, 3.7995221617451143`*^9, {
   3.8300959468637934`*^9, 3.8300959499874053`*^9}, {3.8305186270697956`*^9, 
   3.830518630393932*^9}},
 CellLabel->
  "In[103]:=",ExpressionUUID->"eb58bb13-4b63-4881-bf75-399ce33415d4"],

Cell[BoxData[
 RowBox[{
  RowBox[{"(*", " ", 
   RowBox[{"extract", " ", "phenotypes", " ", "and", " ", "pathogenicities"}],
    " ", "*)"}], "\[IndentingNewLine]", 
  RowBox[{
   RowBox[{
    RowBox[{"bm", "=", 
     RowBox[{"{", "}"}]}], ";", 
    RowBox[{"rskip", "=", 
     RowBox[{"{", "}"}]}], ";"}], "\[IndentingNewLine]", 
   RowBox[{
    RowBox[{"Do", "[", 
     RowBox[{"(*", " ", 
      RowBox[{"loop", " ", "over", " ", "i", " ", "snps"}], " ", "*)"}], 
     "\[IndentingNewLine]", "\[IndentingNewLine]", 
     RowBox[{"(*", " ", 
      RowBox[{"Big", " ", "Aside"}], " ", "*)"}], "\[IndentingNewLine]", 
     "\[IndentingNewLine]", 
     RowBox[{
      RowBox[{
       RowBox[{"Print", "[", 
        RowBox[{"\"\<Big Aside \>\"", ",", "i", ",", 
         RowBox[{"StringJoin", "[", 
          RowBox[{"\"\< rs\>\"", ",", 
           RowBox[{"rslist", "[", 
            RowBox[{"[", 
             RowBox[{"i", ",", "1"}], "]"}], "]"}]}], "]"}]}], "]"}], ";", 
       "\[IndentingNewLine]", 
       RowBox[{"val", "=", 
        RowBox[{"StringPosition", "[", 
         RowBox[{
          RowBox[{"pt", "[", 
           RowBox[{"[", 
            RowBox[{"i", ",", "1"}], "]"}], "]"}], ",", "\"\<allele_id\>\""}],
          "]"}]}], ";", "\[IndentingNewLine]", 
       RowBox[{"vms", "=", 
        RowBox[{"StringPosition", "[", 
         RowBox[{
          RowBox[{"pt", "[", 
           RowBox[{"[", 
            RowBox[{"i", ",", "1"}], "]"}], "]"}], ",", 
          "\"\<measure_set_id\>\""}], "]"}]}], ";", 
       RowBox[{"(*", " ", 
        RowBox[{"Variation", " ", "id"}], " ", "*)"}], "\[IndentingNewLine]", 
       RowBox[{"vdn", "=", 
        RowBox[{"StringPosition", "[", 
         RowBox[{
          RowBox[{"pt", "[", 
           RowBox[{"[", 
            RowBox[{"i", ",", "1"}], "]"}], "]"}], ",", 
          "\"\<disease_names\>\""}], "]"}]}], ";", "\[IndentingNewLine]", 
       RowBox[{"vdi", "=", 
        RowBox[{"StringPosition", "[", 
         RowBox[{
          RowBox[{"pt", "[", 
           RowBox[{"[", 
            RowBox[{"i", ",", "1"}], "]"}], "]"}], ",", 
          "\"\<disease_ids\>\""}], "]"}]}], ";", "\[IndentingNewLine]", 
       RowBox[{"vcs", "=", 
        RowBox[{"StringPosition", "[", 
         RowBox[{
          RowBox[{"pt", "[", 
           RowBox[{"[", 
            RowBox[{"i", ",", "1"}], "]"}], "]"}], ",", 
          "\"\<clinical_significances\>\""}], "]"}]}], ";", 
       "\[IndentingNewLine]", 
       RowBox[{"vsp", "=", 
        RowBox[{"StringPosition", "[", 
         RowBox[{
          RowBox[{"pt", "[", 
           RowBox[{"[", 
            RowBox[{"i", ",", "1"}], "]"}], "]"}], ",", "\"\<p.\>\""}], 
         "]"}]}], ";", 
       RowBox[{"(*", " ", 
        RowBox[{"sequence", " ", "position"}], " ", "*)"}], 
       "\[IndentingNewLine]", 
       RowBox[{"vis", "=", 
        RowBox[{"StringPosition", "[", 
         RowBox[{
          RowBox[{"pt", "[", 
           RowBox[{"[", 
            RowBox[{"i", ",", "1"}], "]"}], "]"}], ",", 
          "\"\<inserted_sequence\>\""}], "]"}]}], ";", "\[IndentingNewLine]", 
       RowBox[{"vds", "=", 
        RowBox[{"StringPosition", "[", 
         RowBox[{
          RowBox[{"pt", "[", 
           RowBox[{"[", 
            RowBox[{"i", ",", "1"}], "]"}], "]"}], ",", 
          "\"\<deleted_sequence\>\""}], "]"}]}], ";", "\[IndentingNewLine]", 
       RowBox[{"vle", "=", 
        RowBox[{"StringPosition", "[", 
         RowBox[{
          RowBox[{"pt", "[", 
           RowBox[{"[", 
            RowBox[{"i", ",", "1"}], "]"}], "]"}], ",", "\"\<alleles\>\""}], 
         "]"}]}], ";", "\[IndentingNewLine]", 
       RowBox[{"vty", "=", 
        RowBox[{"StringPosition", "[", 
         RowBox[{
          RowBox[{"pt", "[", 
           RowBox[{"[", 
            RowBox[{"i", ",", "1"}], "]"}], "]"}], ",", 
          "\"\<variant_type\>\""}], "]"}]}], ";", "\[IndentingNewLine]", 
       RowBox[{"vin", "=", 
        RowBox[{"StringPosition", "[", 
         RowBox[{
          RowBox[{"pt", "[", 
           RowBox[{"[", 
            RowBox[{"i", ",", "1"}], "]"}], "]"}], ",", 
          "\"\<inserted_sequence\>\""}], "]"}]}], ";", "\[IndentingNewLine]", 
       RowBox[{"vou", "=", 
        RowBox[{"StringPosition", "[", 
         RowBox[{
          RowBox[{"pt", "[", 
           RowBox[{"[", 
            RowBox[{"i", ",", "1"}], "]"}], "]"}], ",", 
          "\"\<deleted_sequence\>\""}], "]"}]}], ";", "\[IndentingNewLine]", 
       "\[IndentingNewLine]", 
       RowBox[{"(*", " ", 
        RowBox[{
        "find", " ", "variant_type", " ", "SNP", " ", "or", " ", "MNV"}], " ",
         "*)"}], "\[IndentingNewLine]", 
       RowBox[{"stl1", "=", 
        RowBox[{
         RowBox[{"vty", "[", 
          RowBox[{"[", 
           RowBox[{"1", ",", "2"}], "]"}], "]"}], "+", "4"}]}], ";", 
       "\[IndentingNewLine]", 
       RowBox[{"stl2", "=", 
        RowBox[{"stl1", "+", "2"}]}], ";", "\[IndentingNewLine]", 
       RowBox[{"str", "=", 
        RowBox[{"StringJoin", "[", 
         RowBox[{"Take", "[", 
          RowBox[{
           RowBox[{"Characters", "[", 
            RowBox[{"pt", "[", 
             RowBox[{"[", 
              RowBox[{"i", ",", "1"}], "]"}], "]"}], "]"}], ",", 
           RowBox[{"{", 
            RowBox[{"stl1", ",", "stl2"}], "}"}]}], "]"}], "]"}]}], ";", 
       "\[IndentingNewLine]", 
       RowBox[{"snv", "=", "0"}], ";", "\[IndentingNewLine]", 
       RowBox[{"If", "[", 
        RowBox[{
         RowBox[{"str", "\[Equal]", "\"\<mnv\>\""}], ",", 
         RowBox[{
          RowBox[{"snv", "=", "2"}], ";", 
          RowBox[{
          "Print", "[", "\"\<multiple nucleotide variant (MNV)\>\"", 
           "]"}]}]}], "]"}], ";", "\[IndentingNewLine]", 
       RowBox[{"If", "[", 
        RowBox[{
         RowBox[{"str", "\[Equal]", "\"\<snv\>\""}], ",", 
         RowBox[{
          RowBox[{"snv", "=", "1"}], ";", 
          RowBox[{
          "Print", "[", "\"\<single nucleotide variant (SNP)\>\"", "]"}]}]}], 
        "]"}], ";", "\[IndentingNewLine]", 
       RowBox[{"If", " ", "[", 
        RowBox[{
         RowBox[{"snv", "\[Equal]", "0"}], ",", 
         RowBox[{
          RowBox[{"Print", "[", 
           RowBox[{"\"\<variant \>\"", ",", 
            RowBox[{"StringJoin", "[", 
             RowBox[{"\"\< rs\>\"", ",", 
              RowBox[{"rslist", "[", 
               RowBox[{"[", 
                RowBox[{"i", ",", "1"}], "]"}], "]"}]}], "]"}], ",", 
            "\"\< is not a SNP or an MNV\>\""}], "]"}], ";", 
          RowBox[{"Goto", "[", "skipsnp", "]"}]}]}], "]"}], ";", 
       "\[IndentingNewLine]", "\[IndentingNewLine]", 
       RowBox[{"(*", " ", 
        RowBox[{"look", " ", "up", " ", 
         RowBox[{"ref", "/", "alt"}], " ", "alleles"}], " ", "*)"}], "\n", 
       RowBox[{"Do", "[", 
        RowBox[{
         RowBox[{"If", "[", 
          RowBox[{
           RowBox[{
            RowBox[{"vle", "[", 
             RowBox[{"[", 
              RowBox[{"1", ",", "2"}], "]"}], "]"}], "<", 
            RowBox[{"vds", "[", 
             RowBox[{"[", 
              RowBox[{"j", ",", "1"}], "]"}], "]"}]}], ",", 
           RowBox[{
            RowBox[{"ic1", "=", "j"}], ";", 
            RowBox[{"Goto", "[", "pnt1", "]"}]}]}], "]"}], ",", 
         RowBox[{"{", 
          RowBox[{"j", ",", "1", ",", 
           RowBox[{
            RowBox[{"Dimensions", "[", "vds", "]"}], "[", 
            RowBox[{"[", "1", "]"}], "]"}]}], "}"}]}], "]"}], ";", 
       RowBox[{"Label", "[", "pnt1", "]"}], ";", "\[IndentingNewLine]", 
       RowBox[{"Do", "[", 
        RowBox[{
         RowBox[{"If", "[", 
          RowBox[{
           RowBox[{
            RowBox[{"vle", "[", 
             RowBox[{"[", 
              RowBox[{"2", ",", "1"}], "]"}], "]"}], "<", 
            RowBox[{"vds", "[", 
             RowBox[{"[", 
              RowBox[{"j", ",", "1"}], "]"}], "]"}]}], ",", 
           RowBox[{
            RowBox[{"ic2", "=", 
             RowBox[{"j", "-", "1"}]}], ";", 
            RowBox[{"Goto", "[", "pnt2", "]"}]}]}], "]"}], ",", 
         RowBox[{"{", 
          RowBox[{"j", ",", "1", ",", 
           RowBox[{
            RowBox[{"Dimensions", "[", "vds", "]"}], "[", 
            RowBox[{"[", "1", "]"}], "]"}]}], "}"}]}], "]"}], ";", 
       RowBox[{"Label", "[", "pnt2", "]"}], ";", "\[IndentingNewLine]", 
       RowBox[{"vdst", "=", 
        RowBox[{"Take", "[", 
         RowBox[{"vds", ",", 
          RowBox[{"{", 
           RowBox[{"ic1", ",", "ic2"}], "}"}]}], "]"}]}], ";", 
       RowBox[{"(*", 
        RowBox[{
         RowBox[{"Print", "[", 
          RowBox[{"StringJoin", "[", 
           RowBox[{"Take", "[", 
            RowBox[{
             RowBox[{"Characters", "[", 
              RowBox[{"pt", "[", 
               RowBox[{"[", 
                RowBox[{"i", ",", "1"}], "]"}], "]"}], "]"}], ",", 
             RowBox[{"{", 
              RowBox[{
               RowBox[{"vdst", "[", 
                RowBox[{"[", 
                 RowBox[{"1", ",", "1"}], "]"}], "]"}], ",", 
               RowBox[{"vdst", "[", 
                RowBox[{"[", 
                 RowBox[{"1", ",", "2"}], "]"}], "]"}]}], "}"}]}], "]"}], 
           "]"}], "]"}], ";"}], "*)"}], "\[IndentingNewLine]", 
       RowBox[{"vist", "=", 
        RowBox[{"Take", "[", 
         RowBox[{"vis", ",", 
          RowBox[{"{", 
           RowBox[{"ic1", ",", "ic2"}], "}"}]}], "]"}]}], ";", 
       "\[IndentingNewLine]", 
       RowBox[{"(*", 
        RowBox[{
         RowBox[{"Print", "[", 
          RowBox[{
          "\"\<vdst \>\"", ",", "vdst", ",", "\"\<; vist \>\"", ",", "vist"}],
           "]"}], ";"}], "*)"}], "\[IndentingNewLine]", 
       RowBox[{"(*", 
        RowBox[{
         RowBox[{"Print", "[", 
          RowBox[{"\"\<vist-vdst \>\"", ",", 
           RowBox[{"vist", "-", "vdst"}]}], "]"}], ";"}], "*)"}], "\n", 
       RowBox[{"(*", 
        RowBox[{
         RowBox[{"Print", "[", 
          RowBox[{"\"\<\\n\>\"", ",", "i", ",", 
           RowBox[{"StringJoin", "[", 
            RowBox[{"\"\< rs\>\"", ",", 
             RowBox[{"rslist", "[", 
              RowBox[{"[", "i", "]"}], "]"}]}], "]"}]}], "]"}], ";"}], "*)"}],
        "\[IndentingNewLine]", "\[IndentingNewLine]", 
       RowBox[{"(*", " ", 
        RowBox[{"find", " ", "alleles"}], " ", "*)"}], "\[IndentingNewLine]", 
       RowBox[{"refall", "=", 
        RowBox[{"{", "}"}]}], ";", 
       RowBox[{"altall", "=", 
        RowBox[{"{", "}"}]}], ";", 
       RowBox[{"alleleT", "=", 
        RowBox[{"{", "}"}]}], ";", "\[IndentingNewLine]", 
       RowBox[{"Do", "[", 
        RowBox[{"(*", " ", 
         RowBox[{"over", " ", "k"}], " ", "*)"}], "\[IndentingNewLine]", 
        RowBox[{
         RowBox[{
          RowBox[{"stl", "=", 
           RowBox[{"vdst", "[", 
            RowBox[{"[", 
             RowBox[{"k", ",", "2"}], "]"}], "]"}]}], ";", 
          "\[IndentingNewLine]", 
          RowBox[{"Do", "[", 
           RowBox[{
            RowBox[{
             RowBox[{"Label", "[", "pnt1", "]"}], ";", 
             RowBox[{"stl", "++"}], ";", "\[IndentingNewLine]", 
             RowBox[{"str", "=", 
              RowBox[{"StringJoin", "[", 
               RowBox[{"Take", "[", 
                RowBox[{
                 RowBox[{"Characters", "[", 
                  RowBox[{"pt", "[", 
                   RowBox[{"[", 
                    RowBox[{"i", ",", "1"}], "]"}], "]"}], "]"}], ",", 
                 RowBox[{"{", 
                  RowBox[{"stl", ",", "stl"}], "}"}]}], "]"}], "]"}]}], ";", 
             "\[IndentingNewLine]", 
             RowBox[{"If", "[", 
              RowBox[{
               RowBox[{"StringMatchQ", "[", 
                RowBox[{"str", ",", "\"\<:\>\""}], "]"}], ",", 
               RowBox[{
                RowBox[{"stl1", "=", 
                 RowBox[{"stl", "+", "2"}]}], ";", 
                RowBox[{"stl2", "=", "stl1"}], ";", 
                RowBox[{"Goto", "[", "pnt2", "]"}]}]}], "]"}], ";"}], 
            "\[IndentingNewLine]", ",", 
            RowBox[{"{", 
             RowBox[{"j", ",", "1", ",", "dm"}], "}"}]}], "]"}], ";", 
          RowBox[{"Label", "[", "pnt2", "]"}], ";", "\[IndentingNewLine]", 
          RowBox[{"str", "=", 
           RowBox[{"StringJoin", "[", 
            RowBox[{"Take", "[", 
             RowBox[{
              RowBox[{"Characters", "[", 
               RowBox[{"pt", "[", 
                RowBox[{"[", 
                 RowBox[{"i", ",", "1"}], "]"}], "]"}], "]"}], ",", 
              RowBox[{"{", 
               RowBox[{"stl1", ",", "stl2"}], "}"}]}], "]"}], "]"}]}], ";", 
          "\[IndentingNewLine]", 
          RowBox[{"rsalds", "=", "str"}], ";", "\[IndentingNewLine]", 
          "\[IndentingNewLine]", 
          RowBox[{"(*", 
           RowBox[{
            RowBox[{"Print", "[", 
             RowBox[{"\"\<k \>\"", ",", "k", ",", "\"\<; vdst[[k]] \>\"", ",", 
              RowBox[{"vdst", "[", 
               RowBox[{"[", "k", "]"}], "]"}], ",", "\"\<; rsalds \>\"", ",", 
              "rsalds"}], "]"}], ";"}], "*)"}], "\[IndentingNewLine]", 
          "\[IndentingNewLine]", 
          RowBox[{"stl", "=", 
           RowBox[{"vist", "[", 
            RowBox[{"[", 
             RowBox[{"k", ",", "2"}], "]"}], "]"}]}], ";", 
          "\[IndentingNewLine]", 
          RowBox[{"Do", "[", 
           RowBox[{
            RowBox[{
             RowBox[{"Label", "[", "pnt1", "]"}], ";", 
             RowBox[{"stl", "++"}], ";", "\[IndentingNewLine]", 
             RowBox[{"str", "=", 
              RowBox[{"StringJoin", "[", 
               RowBox[{"Take", "[", 
                RowBox[{
                 RowBox[{"Characters", "[", 
                  RowBox[{"pt", "[", 
                   RowBox[{"[", 
                    RowBox[{"i", ",", "1"}], "]"}], "]"}], "]"}], ",", 
                 RowBox[{"{", 
                  RowBox[{"stl", ",", "stl"}], "}"}]}], "]"}], "]"}]}], ";", 
             "\[IndentingNewLine]", 
             RowBox[{"If", "[", 
              RowBox[{
               RowBox[{"StringMatchQ", "[", 
                RowBox[{"str", ",", "\"\<:\>\""}], "]"}], ",", 
               RowBox[{
                RowBox[{"stl1", "=", 
                 RowBox[{"stl", "+", "2"}]}], ";", 
                RowBox[{"stl2", "=", "stl1"}], ";", 
                RowBox[{"Goto", "[", "pnt2", "]"}]}]}], "]"}], ";"}], 
            "\[IndentingNewLine]", ",", 
            RowBox[{"{", 
             RowBox[{"j", ",", "1", ",", "dm"}], "}"}]}], "]"}], ";", 
          RowBox[{"Label", "[", "pnt2", "]"}], ";", "\[IndentingNewLine]", 
          RowBox[{"str", "=", 
           RowBox[{"StringJoin", "[", 
            RowBox[{"Take", "[", 
             RowBox[{
              RowBox[{"Characters", "[", 
               RowBox[{"pt", "[", 
                RowBox[{"[", 
                 RowBox[{"i", ",", "1"}], "]"}], "]"}], "]"}], ",", 
              RowBox[{"{", 
               RowBox[{"stl1", ",", "stl2"}], "}"}]}], "]"}], "]"}]}], ";", 
          "\[IndentingNewLine]", 
          RowBox[{"rsalis", "=", "str"}], ";", "\[IndentingNewLine]", 
          RowBox[{"(*", 
           RowBox[{
            RowBox[{"Print", "[", 
             RowBox[{"\"\<k \>\"", ",", "k", ",", "\"\<; vist[[k]] \>\"", ",", 
              RowBox[{"vist", "[", 
               RowBox[{"[", "k", "]"}], "]"}], ",", "\"\<; rsalis \>\"", ",", 
              "rsalis"}], "]"}], ";"}], "*)"}], "\[IndentingNewLine]", 
          RowBox[{"If", "[", 
           RowBox[{
            RowBox[{"rsalds", "\[NotEqual]", "rsalis"}], ",", 
            RowBox[{
             RowBox[{"AppendTo", "[", 
              RowBox[{"refall", ",", "rsalds"}], "]"}], ";", 
             RowBox[{"AppendTo", "[", 
              RowBox[{"altall", ",", "rsalis"}], "]"}]}]}], "]"}]}], 
         "\[IndentingNewLine]", ",", 
         RowBox[{"{", 
          RowBox[{"k", ",", "1", ",", 
           RowBox[{
            RowBox[{"Dimensions", "[", "vdst", "]"}], "[", 
            RowBox[{"[", "1", "]"}], "]"}]}], "}"}]}], "]"}], ";", 
       "\[IndentingNewLine]", "\[IndentingNewLine]", 
       RowBox[{"(*", 
        RowBox[{
         RowBox[{"Print", "[", "\"\<refall > altall are alleles\>\"", "]"}], 
         ";"}], "*)"}], "\[IndentingNewLine]", 
       RowBox[{"Do", "[", "\[IndentingNewLine]", 
        RowBox[{
         RowBox[{
          RowBox[{"AppendTo", "[", 
           RowBox[{"alleleT", ",", 
            RowBox[{"StringJoin", "[", 
             RowBox[{
              RowBox[{"refall", "[", 
               RowBox[{"[", "j", "]"}], "]"}], ",", "\"\<>\>\"", ",", 
              RowBox[{"altall", "[", 
               RowBox[{"[", "j", "]"}], "]"}]}], "]"}]}], "]"}], ";", 
          "\[IndentingNewLine]", 
          RowBox[{"Print", "[", 
           RowBox[{
            RowBox[{"refall", "[", 
             RowBox[{"[", "j", "]"}], "]"}], ",", "\"\<>\>\"", ",", 
            RowBox[{"altall", "[", 
             RowBox[{"[", "j", "]"}], "]"}], ",", "\"\< \>\"", ",", 
            RowBox[{"alleleT", "[", 
             RowBox[{"[", "j", "]"}], "]"}]}], "]"}]}], "\[IndentingNewLine]",
          ",", 
         RowBox[{"{", 
          RowBox[{"j", ",", "1", ",", 
           RowBox[{
            RowBox[{"Dimensions", "[", "refall", "]"}], "[", 
            RowBox[{"[", "1", "]"}], "]"}]}], "}"}]}], "]"}], ";", 
       "\[IndentingNewLine]", 
       RowBox[{"(*", " ", 
        RowBox[{"end", " ", "find", " ", "alleles"}], " ", "*)"}], 
       "\[IndentingNewLine]", "\[IndentingNewLine]", 
       RowBox[{"(*", " ", 
        RowBox[{"\"\<measure_set_id\>\"", ",", " ", 
         RowBox[{"Variation", " ", "ID"}]}], " ", "*)"}], "\n", 
       RowBox[{"vmsc", "=", 
        RowBox[{"{", "}"}]}], ";", "\[IndentingNewLine]", 
       RowBox[{"Do", "[", 
        RowBox[{
         RowBox[{
          RowBox[{"stl", "=", 
           RowBox[{"vms", "[", 
            RowBox[{"[", 
             RowBox[{"kms", ",", "2"}], "]"}], "]"}]}], ";", 
          "\[IndentingNewLine]", 
          RowBox[{"Do", "[", 
           RowBox[{
            RowBox[{
             RowBox[{"Label", "[", "pnt1", "]"}], ";", 
             RowBox[{"stl", "++"}], ";", "\[IndentingNewLine]", 
             RowBox[{"str", "=", 
              RowBox[{"StringJoin", "[", 
               RowBox[{"Take", "[", 
                RowBox[{
                 RowBox[{"Characters", "[", 
                  RowBox[{"pt", "[", 
                   RowBox[{"[", 
                    RowBox[{"i", ",", "1"}], "]"}], "]"}], "]"}], ",", 
                 RowBox[{"{", 
                  RowBox[{"stl", ",", 
                   RowBox[{"UpTo", "[", "stl", "]"}]}], "}"}]}], "]"}], 
               "]"}]}], ";", "\[IndentingNewLine]", 
             RowBox[{"If", "[", 
              RowBox[{
               RowBox[{"StringMatchQ", "[", 
                RowBox[{"str", ",", "\"\<:\>\""}], "]"}], ",", 
               RowBox[{
                RowBox[{"stl1", "=", 
                 RowBox[{"stl", "+", "1"}]}], ";", 
                RowBox[{"Goto", "[", "pnt1", "]"}]}]}], "]"}], ";", 
             "\[IndentingNewLine]", 
             RowBox[{"If", "[", 
              RowBox[{
               RowBox[{"StringMatchQ", "[", 
                RowBox[{"str", ",", "\"\<,\>\""}], "]"}], ",", 
               RowBox[{
                RowBox[{"stl2", "=", 
                 RowBox[{"stl", "-", "1"}]}], ";", 
                RowBox[{"Goto", "[", "pnt2", "]"}]}]}], "]"}], ";"}], 
            "\[IndentingNewLine]", ",", 
            RowBox[{"{", 
             RowBox[{"j", ",", "1", ",", "dm"}], "}"}]}], "]"}], ";", 
          RowBox[{"Label", "[", "pnt2", "]"}], ";", "\[IndentingNewLine]", 
          RowBox[{"str", "=", 
           RowBox[{"StringJoin", "[", 
            RowBox[{"Take", "[", 
             RowBox[{
              RowBox[{"Characters", "[", 
               RowBox[{"pt", "[", 
                RowBox[{"[", 
                 RowBox[{"i", ",", "1"}], "]"}], "]"}], "]"}], ",", 
              RowBox[{"{", 
               RowBox[{"stl1", ",", "stl2"}], "}"}]}], "]"}], "]"}]}], ";", 
          "\[IndentingNewLine]", 
          RowBox[{"AppendTo", "[", 
           RowBox[{"vmsc", ",", "str"}], "]"}]}], ",", 
         RowBox[{"{", 
          RowBox[{"kms", ",", "1", ",", 
           RowBox[{
            RowBox[{"Dimensions", "[", "vms", "]"}], "[", 
            RowBox[{"[", "1", "]"}], "]"}]}], "}"}]}], "]"}], ";", 
       "\[IndentingNewLine]", 
       RowBox[{"(*", 
        RowBox[{
         RowBox[{"Print", "[", 
          RowBox[{"\"\<vmsc is variation id \>\"", ",", "vmsc"}], "]"}], 
         ";"}], "*)"}], "\[IndentingNewLine]", "\[IndentingNewLine]", 
       RowBox[{"(*", " ", 
        RowBox[{"check", " ", "for", " ", "anomolous", " ", "variation", " ", 
         RowBox[{"id", "'"}], "s"}], " ", "*)"}], "\[IndentingNewLine]", 
       RowBox[{"v1", "=", 
        RowBox[{"Table", "[", 
         RowBox[{
          RowBox[{"Count", "[", 
           RowBox[{"vmsc", ",", 
            RowBox[{"vmsc", "[", 
             RowBox[{"[", "j", "]"}], "]"}]}], "]"}], ",", 
          RowBox[{"{", 
           RowBox[{"j", ",", "1", ",", 
            RowBox[{
             RowBox[{"Dimensions", "[", "vmsc", "]"}], "[", 
             RowBox[{"[", "1", "]"}], "]"}]}], "}"}]}], "]"}]}], ";", 
       "\[IndentingNewLine]", 
       RowBox[{"v2", "=", 
        RowBox[{"Table", "[", 
         RowBox[{
          RowBox[{
           RowBox[{"v1", "[", 
            RowBox[{"[", 
             RowBox[{"j", "+", "1"}], "]"}], "]"}], "-", 
           RowBox[{"v1", "[", 
            RowBox[{"[", "j", "]"}], "]"}]}], ",", 
          RowBox[{"{", 
           RowBox[{"j", ",", "1", ",", 
            RowBox[{
             RowBox[{"-", "1"}], "+", 
             RowBox[{
              RowBox[{"Dimensions", "[", "v1", "]"}], "[", 
              RowBox[{"[", "1", "]"}], "]"}]}]}], "}"}]}], "]"}]}], ";", 
       "\[IndentingNewLine]", 
       RowBox[{"v3", "=", 
        RowBox[{"Position", "[", 
         RowBox[{"v2", ",", 
          RowBox[{"u_", "/;", 
           RowBox[{"u", "<", "0"}]}]}], "]"}]}], ";", "\[IndentingNewLine]", 
       RowBox[{"If", "[", "\[IndentingNewLine]", 
        RowBox[{
         RowBox[{"v3", "\[NotEqual]", 
          RowBox[{"{", "}"}]}], ",", "\[IndentingNewLine]", 
         RowBox[{
          RowBox[{"id", "=", "0"}], ";", "\[IndentingNewLine]", 
          RowBox[{"Do", "[", 
           RowBox[{
            RowBox[{"If", "[", 
             RowBox[{
              RowBox[{
               RowBox[{"v3", "[", 
                RowBox[{"[", 
                 RowBox[{"j", ",", "1"}], "]"}], "]"}], "\[GreaterEqual]", 
               "1"}], ",", 
              RowBox[{"id", "=", 
               RowBox[{
                RowBox[{"v3", "[", 
                 RowBox[{"[", 
                  RowBox[{"j", ",", "1"}], "]"}], "]"}], "+", "1"}]}]}], 
             "]"}], ",", 
            RowBox[{"{", 
             RowBox[{"j", ",", "1", ",", 
              RowBox[{
               RowBox[{"Dimensions", "[", "v3", "]"}], "[", 
               RowBox[{"[", "1", "]"}], "]"}]}], "}"}]}], "]"}], ";", 
          "\[IndentingNewLine]", 
          RowBox[{"(*", 
           RowBox[{
            RowBox[{"Print", "[", 
             RowBox[{"\"\<id \>\"", ",", "id"}], "]"}], ";"}], "*)"}], 
          "\[IndentingNewLine]", 
          RowBox[{"avmsc", "=", "vmsc"}], ";", "\[IndentingNewLine]", 
          RowBox[{
           RowBox[{"avmsc", "[", 
            RowBox[{"[", "id", "]"}], "]"}], "=", 
           RowBox[{"vmsc", "[", 
            RowBox[{"[", 
             RowBox[{"id", "-", "1"}], "]"}], "]"}]}], ";"}]}], 
        "\[IndentingNewLine]", 
        RowBox[{"(*", 
         RowBox[{
          RowBox[{"Print", "[", 
           RowBox[{"\"\<alternative vmsc \>\"", ",", "avmsc"}], "]"}], ";"}], 
         "*)"}], "\[IndentingNewLine]", 
        RowBox[{"(*", 
         RowBox[{
          RowBox[{"Print", "[", 
           RowBox[{"\"\<vmsc is variation ID \>\"", ",", "vmsc"}], "]"}], 
          ";"}], "*)"}], "\[IndentingNewLine]", "]"}], ";", 
       "\[IndentingNewLine]", "\[IndentingNewLine]", 
       RowBox[{"v1", "=", 
        RowBox[{"Table", "[", 
         RowBox[{
          RowBox[{"Count", "[", 
           RowBox[{"vmsc", ",", 
            RowBox[{"vmsc", "[", 
             RowBox[{"[", "j", "]"}], "]"}]}], "]"}], ",", 
          RowBox[{"{", 
           RowBox[{"j", ",", "1", ",", 
            RowBox[{
             RowBox[{"Dimensions", "[", "vmsc", "]"}], "[", 
             RowBox[{"[", "1", "]"}], "]"}]}], "}"}]}], "]"}]}], ";", 
       "\[IndentingNewLine]", 
       RowBox[{"v2", "=", 
        RowBox[{"Table", "[", 
         RowBox[{
          RowBox[{
           RowBox[{"v1", "[", 
            RowBox[{"[", 
             RowBox[{"j", "-", "1"}], "]"}], "]"}], "-", 
           RowBox[{"v1", "[", 
            RowBox[{"[", "j", "]"}], "]"}]}], ",", 
          RowBox[{"{", 
           RowBox[{"j", ",", "2", ",", 
            RowBox[{
             RowBox[{"Dimensions", "[", "v1", "]"}], "[", 
             RowBox[{"[", "1", "]"}], "]"}]}], "}"}]}], "]"}]}], ";", 
       "\[IndentingNewLine]", 
       RowBox[{"v3", "=", 
        RowBox[{"Position", "[", 
         RowBox[{"v2", ",", 
          RowBox[{"u_", "/;", 
           RowBox[{"u", "<", "0"}]}]}], "]"}]}], ";", "\[IndentingNewLine]", 
       RowBox[{"If", "[", 
        RowBox[{
         RowBox[{"v3", "\[NotEqual]", 
          RowBox[{"{", "}"}]}], ",", "\[IndentingNewLine]", 
         RowBox[{
          RowBox[{"id", "=", "0"}], ";", "\[IndentingNewLine]", 
          RowBox[{"Do", "[", 
           RowBox[{
            RowBox[{"If", "[", 
             RowBox[{
              RowBox[{
               RowBox[{"v3", "[", 
                RowBox[{"[", 
                 RowBox[{"j", ",", "1"}], "]"}], "]"}], "\[GreaterEqual]", 
               "1"}], ",", 
              RowBox[{"id", "=", 
               RowBox[{"v3", "[", 
                RowBox[{"[", 
                 RowBox[{"j", ",", "1"}], "]"}], "]"}]}]}], "]"}], ",", 
            RowBox[{"{", 
             RowBox[{"j", ",", "1", ",", 
              RowBox[{
               RowBox[{"Dimensions", "[", "v3", "]"}], "[", 
               RowBox[{"[", "1", "]"}], "]"}]}], "}"}]}], "]"}], ";", 
          "\[IndentingNewLine]", 
          RowBox[{"(*", 
           RowBox[{
            RowBox[{"Print", "[", 
             RowBox[{"\"\<id \>\"", ",", "id"}], "]"}], ";"}], "*)"}], 
          "\[IndentingNewLine]", 
          RowBox[{"avmsc", "=", "vmsc"}], ";", "\[IndentingNewLine]", 
          RowBox[{
           RowBox[{"avmsc", "[", 
            RowBox[{"[", "id", "]"}], "]"}], "=", 
           RowBox[{"vmsc", "[", 
            RowBox[{"[", 
             RowBox[{"id", "+", "1"}], "]"}], "]"}]}], ";"}]}], 
        "\[IndentingNewLine]", 
        RowBox[{"(*", 
         RowBox[{
          RowBox[{"Print", "[", 
           RowBox[{"\"\<alternative vmsc \>\"", ",", "avmsc"}], "]"}], ";", 
          "\[IndentingNewLine]", 
          RowBox[{"Print", "[", 
           RowBox[{"\"\<vmsc is variation ID \>\"", ",", "vmsc"}], "]"}], 
          ";"}], "*)"}], "\[IndentingNewLine]", "]"}], ";", 
       "\[IndentingNewLine]", 
       RowBox[{"vmscc", "=", 
        RowBox[{"DeleteDuplicates", "[", "vmsc", "]"}]}], ";", 
       "\[IndentingNewLine]", 
       RowBox[{"(*", " ", 
        RowBox[{
        "end", " ", "check", " ", "for", " ", "anomolous", " ", "variation", 
         " ", 
         RowBox[{"id", "'"}], "s"}], " ", "*)"}], "\[IndentingNewLine]", 
       "\[IndentingNewLine]", "\n", 
       RowBox[{"(*", " ", "allele_id", " ", "*)"}], "\[IndentingNewLine]", 
       RowBox[{"valc", "=", 
        RowBox[{"{", "}"}]}], ";", "\[IndentingNewLine]", 
       RowBox[{"Do", "[", 
        RowBox[{
         RowBox[{
          RowBox[{"stl", "=", 
           RowBox[{"val", "[", 
            RowBox[{"[", 
             RowBox[{"kal", ",", "2"}], "]"}], "]"}]}], ";", 
          "\[IndentingNewLine]", 
          RowBox[{"Do", "[", 
           RowBox[{
            RowBox[{
             RowBox[{"Label", "[", "pnt1", "]"}], ";", 
             RowBox[{"stl", "++"}], ";", "\[IndentingNewLine]", 
             RowBox[{"str", "=", 
              RowBox[{"StringJoin", "[", 
               RowBox[{"Take", "[", 
                RowBox[{
                 RowBox[{"Characters", "[", 
                  RowBox[{"pt", "[", 
                   RowBox[{"[", 
                    RowBox[{"i", ",", "1"}], "]"}], "]"}], "]"}], ",", 
                 RowBox[{"{", 
                  RowBox[{"stl", ",", 
                   RowBox[{"UpTo", "[", "stl", "]"}]}], "}"}]}], "]"}], 
               "]"}]}], ";", "\[IndentingNewLine]", 
             RowBox[{"If", "[", 
              RowBox[{
               RowBox[{"StringMatchQ", "[", 
                RowBox[{"str", ",", "\"\<:\>\""}], "]"}], ",", 
               RowBox[{
                RowBox[{"stl1", "=", 
                 RowBox[{"stl", "+", "1"}]}], ";", 
                RowBox[{"Goto", "[", "pnt1", "]"}]}]}], "]"}], ";", 
             "\[IndentingNewLine]", 
             RowBox[{"If", "[", 
              RowBox[{
               RowBox[{"StringMatchQ", "[", 
                RowBox[{"str", ",", "\"\<,\>\""}], "]"}], ",", 
               RowBox[{
                RowBox[{"stl2", "=", 
                 RowBox[{"stl", "-", "1"}]}], ";", 
                RowBox[{"Goto", "[", "pnt2", "]"}]}]}], "]"}], ";"}], 
            "\[IndentingNewLine]", ",", 
            RowBox[{"{", 
             RowBox[{"j", ",", "1", ",", "dm"}], "}"}]}], "]"}], ";", 
          RowBox[{"Label", "[", "pnt2", "]"}], ";", "\[IndentingNewLine]", 
          RowBox[{"str", "=", 
           RowBox[{"StringJoin", "[", 
            RowBox[{"Take", "[", 
             RowBox[{
              RowBox[{"Characters", "[", 
               RowBox[{"pt", "[", 
                RowBox[{"[", 
                 RowBox[{"i", ",", "1"}], "]"}], "]"}], "]"}], ",", 
              RowBox[{"{", 
               RowBox[{"stl1", ",", "stl2"}], "}"}]}], "]"}], "]"}]}], ";", 
          "\[IndentingNewLine]", 
          RowBox[{"AppendTo", "[", 
           RowBox[{"valc", ",", "str"}], "]"}]}], ",", 
         RowBox[{"{", 
          RowBox[{"kal", ",", "1", ",", 
           RowBox[{
            RowBox[{"Dimensions", "[", "val", "]"}], "[", 
            RowBox[{"[", "1", "]"}], "]"}]}], "}"}]}], "]"}], ";", 
       "\[IndentingNewLine]", 
       RowBox[{"(*", 
        RowBox[{
         RowBox[{"Print", "[", 
          RowBox[{"\"\<valc is allele_id\\n\>\"", ",", "valc"}], "]"}], ";"}],
         "*)"}], "\[IndentingNewLine]", 
       RowBox[{"valcc", "=", 
        RowBox[{"DeleteDuplicates", "[", "valc", "]"}]}], ";", 
       "\[IndentingNewLine]", "\n", 
       RowBox[{"(*", " ", 
        RowBox[{
        "sequence", " ", "position", " ", "first", " ", "entry", " ", "is", 
         " ", "always", " ", "synonymous"}], " ", "*)"}], 
       "\[IndentingNewLine]", 
       RowBox[{"vspc", "=", 
        RowBox[{"{", "}"}]}], ";", "\[IndentingNewLine]", 
       RowBox[{"Do", "[", 
        RowBox[{
         RowBox[{
          RowBox[{"stl", "=", 
           RowBox[{"vsp", "[", 
            RowBox[{"[", 
             RowBox[{"ksp", ",", "1"}], "]"}], "]"}]}], ";", 
          "\[IndentingNewLine]", 
          RowBox[{"Do", "[", 
           RowBox[{
            RowBox[{
             RowBox[{"Label", "[", "pnt1", "]"}], ";", 
             RowBox[{"stl", "++"}], ";", "\[IndentingNewLine]", 
             RowBox[{"str", "=", 
              RowBox[{"StringJoin", "[", 
               RowBox[{"Take", "[", 
                RowBox[{
                 RowBox[{"Characters", "[", 
                  RowBox[{"pt", "[", 
                   RowBox[{"[", 
                    RowBox[{"i", ",", "1"}], "]"}], "]"}], "]"}], ",", 
                 RowBox[{"{", 
                  RowBox[{"stl", ",", 
                   RowBox[{"UpTo", "[", "stl", "]"}]}], "}"}]}], "]"}], 
               "]"}]}], ";", "\[IndentingNewLine]", 
             RowBox[{"If", "[", 
              RowBox[{
               RowBox[{"StringMatchQ", "[", 
                RowBox[{"str", ",", "\"\<.\>\""}], "]"}], ",", 
               RowBox[{
                RowBox[{"stl1", "=", 
                 RowBox[{"stl", "+", "1"}]}], ";", 
                RowBox[{"Goto", "[", "pnt1", "]"}]}]}], "]"}], ";", 
             "\[IndentingNewLine]", 
             RowBox[{"If", "[", 
              RowBox[{
               RowBox[{"StringMatchQ", "[", 
                RowBox[{"str", ",", "\"\<}\>\""}], "]"}], ",", 
               RowBox[{
                RowBox[{"stl2", "=", 
                 RowBox[{"stl", "-", "2"}]}], ";", 
                RowBox[{"Goto", "[", "pnt2", "]"}]}]}], "]"}], ";"}], 
            "\[IndentingNewLine]", ",", 
            RowBox[{"{", 
             RowBox[{"j", ",", "1", ",", "dm"}], "}"}]}], "]"}], ";", 
          RowBox[{"Label", "[", "pnt2", "]"}], ";", "\[IndentingNewLine]", 
          RowBox[{"str", "=", 
           RowBox[{"StringJoin", "[", 
            RowBox[{"Take", "[", 
             RowBox[{
              RowBox[{"Characters", "[", 
               RowBox[{"pt", "[", 
                RowBox[{"[", 
                 RowBox[{"i", ",", "1"}], "]"}], "]"}], "]"}], ",", 
              RowBox[{"{", 
               RowBox[{"stl2", ",", 
                RowBox[{"UpTo", "[", "stl2", "]"}]}], "}"}]}], "]"}], "]"}]}],
           ";", 
          RowBox[{"(*", 
           RowBox[{
            RowBox[{"Print", "[", "str", "]"}], ";"}], "*)"}], 
          "\[IndentingNewLine]", 
          RowBox[{"If", "[", 
           RowBox[{
            RowBox[{"str", "\[Equal]", "\"\<=\>\""}], ",", 
            "\[IndentingNewLine]", 
            RowBox[{"str", "=", 
             RowBox[{"StringJoin", "[", 
              RowBox[{
               RowBox[{"Take", "[", 
                RowBox[{
                 RowBox[{"Characters", "[", 
                  RowBox[{"pt", "[", 
                   RowBox[{"[", 
                    RowBox[{"i", ",", "1"}], "]"}], "]"}], "]"}], ",", 
                 RowBox[{"{", 
                  RowBox[{"stl1", ",", 
                   RowBox[{"stl2", "-", "1"}]}], "}"}]}], "]"}], ",", 
               "\"\<=\>\""}], 
              RowBox[{"(*", 
               RowBox[{",", 
                RowBox[{"Take", "[", 
                 RowBox[{
                  RowBox[{"Characters", "[", 
                   RowBox[{"pt", "[", 
                    RowBox[{"[", 
                    RowBox[{"i", ",", "1"}], "]"}], "]"}], "]"}], ",", 
                  RowBox[{"{", 
                   RowBox[{"stl1", ",", 
                    RowBox[{"stl1", "+", "2"}]}], "}"}]}], "]"}]}], "*)"}], 
              "]"}]}], ",", "\[IndentingNewLine]", 
            RowBox[{"str", "=", 
             RowBox[{"StringJoin", "[", 
              RowBox[{
               RowBox[{"Take", "[", 
                RowBox[{
                 RowBox[{"Characters", "[", 
                  RowBox[{"pt", "[", 
                   RowBox[{"[", 
                    RowBox[{"i", ",", "1"}], "]"}], "]"}], "]"}], ",", 
                 RowBox[{"{", 
                  RowBox[{"stl1", ",", 
                   RowBox[{"stl2", "-", "3"}]}], "}"}]}], "]"}], ",", 
               RowBox[{"Take", "[", 
                RowBox[{
                 RowBox[{"Characters", "[", 
                  RowBox[{"pt", "[", 
                   RowBox[{"[", 
                    RowBox[{"i", ",", "1"}], "]"}], "]"}], "]"}], ",", 
                 RowBox[{"{", 
                  RowBox[{
                   RowBox[{"stl2", "-", "2"}], ",", "stl2"}], "}"}]}], 
                "]"}]}], "]"}]}]}], "]"}], ";", 
          RowBox[{"AppendTo", "[", 
           RowBox[{"vspc", ",", "str"}], "]"}]}], ",", 
         RowBox[{"{", 
          RowBox[{"ksp", ",", "1", ",", 
           RowBox[{
            RowBox[{"Dimensions", "[", "vsp", "]"}], "[", 
            RowBox[{"[", "1", "]"}], "]"}]}], "}"}]}], "]"}], ";", 
       "\[IndentingNewLine]", 
       RowBox[{"(*", 
        RowBox[{
         RowBox[{"Print", "[", 
          RowBox[{
          "\"\<vspc is residue replacement, first entry (synonymous) is \
ignored \\n\>\"", ",", "vspc"}], "]"}], ";"}], "*)"}], "\[IndentingNewLine]", 
       RowBox[{"Print", "[", 
        RowBox[{"\"\<vmsc is variation id      \>\"", ",", "vmsc"}], "]"}], 
       ";", "\[IndentingNewLine]", 
       RowBox[{"Print", "[", 
        RowBox[{"\"\<valc is allele_id         \>\"", ",", "valc"}], "]"}], 
       ";", "\[IndentingNewLine]", 
       RowBox[{"Print", "[", 
        RowBox[{"\"\<vspc sequence p. \>\"", ",", "vspc"}], "]"}], ";", 
       "\[IndentingNewLine]", 
       RowBox[{"vspcc", "=", 
        RowBox[{"DeleteDuplicates", "[", "vspc", "]"}]}], ";", "\n", 
       "\[IndentingNewLine]", "\[IndentingNewLine]", 
       RowBox[{"(*", " ", 
        RowBox[{"insert", " ", 
         RowBox[{"residue", "/", "deleted"}], " ", "residue"}], " ", "*)"}], 
       "\[IndentingNewLine]", 
       RowBox[{"vinc", "=", 
        RowBox[{"{", "}"}]}], ";", "\[IndentingNewLine]", 
       RowBox[{"Do", "[", 
        RowBox[{
         RowBox[{
          RowBox[{"stl", "=", 
           RowBox[{"vin", "[", 
            RowBox[{"[", 
             RowBox[{"kis", ",", "1"}], "]"}], "]"}]}], ";", 
          "\[IndentingNewLine]", 
          RowBox[{"Do", "[", 
           RowBox[{
            RowBox[{
             RowBox[{"Label", "[", "pnt1", "]"}], ";", 
             RowBox[{"stl", "++"}], ";", "\[IndentingNewLine]", 
             RowBox[{"str", "=", 
              RowBox[{"StringJoin", "[", 
               RowBox[{"Take", "[", 
                RowBox[{
                 RowBox[{"Characters", "[", 
                  RowBox[{"pt", "[", 
                   RowBox[{"[", 
                    RowBox[{"i", ",", "1"}], "]"}], "]"}], "]"}], ",", 
                 RowBox[{"{", 
                  RowBox[{"stl", ",", 
                   RowBox[{"UpTo", "[", "stl", "]"}]}], "}"}]}], "]"}], 
               "]"}]}], ";", "\[IndentingNewLine]", 
             RowBox[{"If", "[", 
              RowBox[{
               RowBox[{"StringMatchQ", "[", 
                RowBox[{"str", ",", "\"\<:\>\""}], "]"}], ",", 
               RowBox[{
                RowBox[{"stl1", "=", 
                 RowBox[{"stl", "+", "2"}]}], ";", 
                RowBox[{"Goto", "[", "pnt1", "]"}]}]}], "]"}], ";", 
             "\[IndentingNewLine]", 
             RowBox[{"If", "[", 
              RowBox[{
               RowBox[{"StringMatchQ", "[", 
                RowBox[{"str", ",", "\"\<}\>\""}], "]"}], ",", 
               RowBox[{
                RowBox[{"stl2", "=", 
                 RowBox[{"stl", "-", "2"}]}], ";", 
                RowBox[{"Goto", "[", "pnt2", "]"}]}]}], "]"}], ";"}], 
            "\[IndentingNewLine]", ",", 
            RowBox[{"{", 
             RowBox[{"j", ",", "1", ",", "dm"}], "}"}]}], "]"}], ";", 
          RowBox[{"Label", "[", "pnt2", "]"}], ";", "\[IndentingNewLine]", 
          RowBox[{"If", "[", 
           RowBox[{
            RowBox[{
             RowBox[{"stl2", "-", "stl1"}], "\[NotEqual]", "2"}], ",", 
            RowBox[{"Goto", "[", "pnt3", "]"}]}], "]"}], ";", 
          "\[IndentingNewLine]", 
          RowBox[{"str", "=", 
           RowBox[{"StringJoin", "[", 
            RowBox[{"Take", "[", 
             RowBox[{
              RowBox[{"Characters", "[", 
               RowBox[{"pt", "[", 
                RowBox[{"[", 
                 RowBox[{"i", ",", "1"}], "]"}], "]"}], "]"}], ",", 
              RowBox[{"{", 
               RowBox[{"stl1", ",", "stl2"}], "}"}]}], "]"}], "]"}]}], ";", 
          RowBox[{"(*", 
           RowBox[{
            RowBox[{"Print", "[", 
             RowBox[{"str", ",", "\"\< \>\"", ",", 
              RowBox[{"str", "/.", "anc"}]}], "]"}], ";"}], "*)"}], 
          "\[IndentingNewLine]", 
          RowBox[{"AppendTo", "[", 
           RowBox[{"vinc", ",", "str"}], "]"}], ";", 
          RowBox[{"Label", "[", "pnt3", "]"}]}], ",", 
         RowBox[{"{", 
          RowBox[{"kis", ",", "1", ",", 
           RowBox[{
            RowBox[{"Dimensions", "[", "vin", "]"}], "[", 
            RowBox[{"[", "1", "]"}], "]"}]}], "}"}]}], "]"}], ";", 
       "\[IndentingNewLine]", 
       RowBox[{"vincc", "=", 
        RowBox[{"DeleteDuplicates", "[", "vinc", "]"}]}], ";", 
       "\[IndentingNewLine]", "\[IndentingNewLine]", 
       RowBox[{"vouc", "=", 
        RowBox[{"{", "}"}]}], ";", "\[IndentingNewLine]", 
       RowBox[{"Do", "[", 
        RowBox[{
         RowBox[{
          RowBox[{"stl", "=", 
           RowBox[{"vou", "[", 
            RowBox[{"[", 
             RowBox[{"kou", ",", "1"}], "]"}], "]"}]}], ";", 
          "\[IndentingNewLine]", 
          RowBox[{"Do", "[", 
           RowBox[{
            RowBox[{
             RowBox[{"Label", "[", "pnt1", "]"}], ";", 
             RowBox[{"stl", "++"}], ";", "\[IndentingNewLine]", 
             RowBox[{"str", "=", 
              RowBox[{"StringJoin", "[", 
               RowBox[{"Take", "[", 
                RowBox[{
                 RowBox[{"Characters", "[", 
                  RowBox[{"pt", "[", 
                   RowBox[{"[", 
                    RowBox[{"i", ",", "1"}], "]"}], "]"}], "]"}], ",", 
                 RowBox[{"{", 
                  RowBox[{"stl", ",", 
                   RowBox[{"UpTo", "[", "stl", "]"}]}], "}"}]}], "]"}], 
               "]"}]}], ";", "\[IndentingNewLine]", 
             RowBox[{"If", "[", 
              RowBox[{
               RowBox[{"StringMatchQ", "[", 
                RowBox[{"str", ",", "\"\<:\>\""}], "]"}], ",", 
               RowBox[{
                RowBox[{"stl1", "=", 
                 RowBox[{"stl", "+", "2"}]}], ";", 
                RowBox[{"Goto", "[", "pnt1", "]"}]}]}], "]"}], ";", 
             "\[IndentingNewLine]", 
             RowBox[{"If", "[", 
              RowBox[{
               RowBox[{"StringMatchQ", "[", 
                RowBox[{"str", ",", "\"\<,\>\""}], "]"}], ",", 
               RowBox[{
                RowBox[{"stl2", "=", 
                 RowBox[{"stl", "-", "2"}]}], ";", 
                RowBox[{"Goto", "[", "pnt2", "]"}]}]}], "]"}], ";"}], 
            "\[IndentingNewLine]", ",", 
            RowBox[{"{", 
             RowBox[{"j", ",", "1", ",", "dm"}], "}"}]}], "]"}], ";", 
          RowBox[{"Label", "[", "pnt2", "]"}], ";", "\[IndentingNewLine]", 
          RowBox[{"If", "[", 
           RowBox[{
            RowBox[{
             RowBox[{"stl2", "-", "stl1"}], "\[NotEqual]", "2"}], ",", 
            RowBox[{"Goto", "[", "pnt3", "]"}]}], "]"}], ";", 
          "\[IndentingNewLine]", 
          RowBox[{"str", "=", 
           RowBox[{"StringJoin", "[", 
            RowBox[{"Take", "[", 
             RowBox[{
              RowBox[{"Characters", "[", 
               RowBox[{"pt", "[", 
                RowBox[{"[", 
                 RowBox[{"i", ",", "1"}], "]"}], "]"}], "]"}], ",", 
              RowBox[{"{", 
               RowBox[{"stl1", ",", "stl2"}], "}"}]}], "]"}], "]"}]}], ";", 
          RowBox[{"(*", 
           RowBox[{
            RowBox[{"Print", "[", 
             RowBox[{"str", "/.", "anc"}], "]"}], ";"}], "*)"}], 
          "\[IndentingNewLine]", 
          RowBox[{"AppendTo", "[", 
           RowBox[{"vouc", ",", "str"}], "]"}], ";", 
          RowBox[{"Label", "[", "pnt3", "]"}]}], ",", 
         RowBox[{"{", 
          RowBox[{"kou", ",", "1", ",", 
           RowBox[{
            RowBox[{"Dimensions", "[", "vou", "]"}], "[", 
            RowBox[{"[", "1", "]"}], "]"}]}], "}"}]}], "]"}], ";", 
       "\[IndentingNewLine]", 
       RowBox[{"voucc", "=", 
        RowBox[{"DeleteDuplicates", "[", "vouc", "]"}]}], ";", "\n", 
       "\[IndentingNewLine]", 
       RowBox[{"vsbc", "=", 
        RowBox[{"{", "}"}]}], ";", "\[IndentingNewLine]", 
       RowBox[{"Do", "[", 
        RowBox[{
         RowBox[{
          RowBox[{"couc", "=", 
           RowBox[{"Characters", "[", 
            RowBox[{"vouc", "[", 
             RowBox[{"[", "j", "]"}], "]"}], "]"}]}], ";", 
          "\[IndentingNewLine]", 
          RowBox[{"cinc", "=", 
           RowBox[{"Characters", "[", 
            RowBox[{"vinc", "[", 
             RowBox[{"[", "j", "]"}], "]"}], "]"}]}], ";", 
          "\[IndentingNewLine]", 
          RowBox[{"p1", "=", 
           RowBox[{"Flatten", "[", 
            RowBox[{"Position", "[", 
             RowBox[{
              RowBox[{"Table", "[", 
               RowBox[{
                RowBox[{"Intersection", "[", 
                 RowBox[{
                  RowBox[{"{", 
                   RowBox[{"couc", "[", 
                    RowBox[{"[", "k", "]"}], "]"}], "}"}], ",", 
                  RowBox[{"{", 
                   RowBox[{"cinc", "[", 
                    RowBox[{"[", "k", "]"}], "]"}], "}"}]}], "]"}], ",", 
                RowBox[{"{", 
                 RowBox[{"k", ",", "1", ",", "3"}], "}"}]}], "]"}], ",", 
              RowBox[{"{", "}"}]}], "]"}], "]"}]}], ";", 
          "\[IndentingNewLine]", 
          RowBox[{"If", "[", "\[IndentingNewLine]", 
           RowBox[{
            RowBox[{"p1", "\[NotEqual]", 
             RowBox[{"{", "}"}]}], ",", "\[IndentingNewLine]", 
            RowBox[{
             RowBox[{"p2", "=", 
              RowBox[{"p1", "[", 
               RowBox[{"[", "1", "]"}], "]"}]}], ";", "\[IndentingNewLine]", 
             RowBox[{"v2", "=", 
              RowBox[{"StringJoin", "[", 
               RowBox[{
                RowBox[{"couc", "[", 
                 RowBox[{"[", "p2", "]"}], "]"}], ",", "\"\<>\>\"", ",", 
                RowBox[{"cinc", "[", 
                 RowBox[{"[", "p2", "]"}], "]"}]}], "]"}]}], ";", 
             "\[IndentingNewLine]", 
             RowBox[{"cou", "=", 
              RowBox[{
               RowBox[{"StringJoin", "[", "couc", "]"}], "/.", "anc"}]}], ";",
              "\[IndentingNewLine]", 
             RowBox[{"cin", "=", 
              RowBox[{
               RowBox[{"StringJoin", "[", "cinc", "]"}], "/.", "anc"}]}], ";",
              "\[IndentingNewLine]", 
             RowBox[{"v3", "=", 
              RowBox[{"StringJoin", "[", 
               RowBox[{"cou", ",", "\"\<>\>\"", ",", "cin"}], "]"}]}], ";", 
             "\[IndentingNewLine]", 
             RowBox[{"AppendTo", "[", 
              RowBox[{"vsbc", ",", 
               RowBox[{"{", 
                RowBox[{"v2", ",", "v3"}], "}"}]}], "]"}], ";"}]}], 
           "\[IndentingNewLine]", 
           RowBox[{"(*", 
            RowBox[{
             RowBox[{"Print", "[", 
              RowBox[{
              "\"\<SNP: \>\"", ",", "v2", ",", "\"\<; Substitution: \>\"", 
               ",", "v3"}], "]"}], ";"}], "*)"}], "\[IndentingNewLine]", 
           "]"}]}], ",", 
         RowBox[{"{", 
          RowBox[{"j", ",", "1", ",", 
           RowBox[{
            RowBox[{"Dimensions", "[", "vouc", "]"}], "[", 
            RowBox[{"[", "1", "]"}], "]"}]}], "}"}]}], "]"}], ";", 
       "\[IndentingNewLine]", 
       RowBox[{"vsbcc", "=", 
        RowBox[{"DeleteDuplicates", "[", "vsbc", "]"}]}], ";", 
       "\[IndentingNewLine]", 
       RowBox[{"(*", 
        RowBox[{
         RowBox[{"Print", "[", "vsbc", "]"}], ";"}], "*)"}], 
       "\[IndentingNewLine]", 
       RowBox[{"(*", 
        RowBox[{
         RowBox[{"Print", "[", "vsbcc", "]"}], ";"}], "*)"}], 
       "\[IndentingNewLine]", 
       RowBox[{"(*", 
        RowBox[{
         RowBox[{"Print", "[", "vspc", "]"}], ";"}], "*)"}], 
       "\[IndentingNewLine]", "\[IndentingNewLine]", 
       RowBox[{"v1", "=", 
        RowBox[{"Flatten", "[", 
         RowBox[{
          RowBox[{"Take", "[", 
           RowBox[{"vsbcc", ",", "All", ",", 
            RowBox[{"{", "1", "}"}]}], "]"}], ",", "1"}], "]"}]}], ";", 
       "\[IndentingNewLine]", 
       RowBox[{"If", "[", 
        RowBox[{
         RowBox[{"v1", "\[NotEqual]", 
          RowBox[{"{", "}"}]}], ",", "\[IndentingNewLine]", 
         RowBox[{
          RowBox[{"v2", "=", 
           RowBox[{"Intersection", "[", 
            RowBox[{"v1", ",", "alleleT"}], "]"}]}], ";", 
          "\[IndentingNewLine]", 
          RowBox[{"If", "[", 
           RowBox[{
            RowBox[{"v2", "\[Equal]", 
             RowBox[{"{", "}"}]}], ",", "\[IndentingNewLine]", 
            RowBox[{
             RowBox[{"v3", "=", 
              RowBox[{"Table", "[", 
               RowBox[{
                RowBox[{"StringJoin", "[", 
                 RowBox[{
                  RowBox[{
                   RowBox[{
                    RowBox[{"Characters", "[", 
                    RowBox[{"v1", "[", 
                    RowBox[{"[", "j", "]"}], "]"}], "]"}], "[", 
                    RowBox[{"[", "1", "]"}], "]"}], "/.", "anb"}], ",", 
                  "\"\<>\>\"", ",", 
                  RowBox[{
                   RowBox[{
                    RowBox[{"Characters", "[", 
                    RowBox[{"v1", "[", 
                    RowBox[{"[", "j", "]"}], "]"}], "]"}], "[", 
                    RowBox[{"[", "3", "]"}], "]"}], "/.", "anb"}]}], "]"}], 
                ",", 
                RowBox[{"{", 
                 RowBox[{"j", ",", "1", ",", 
                  RowBox[{
                   RowBox[{"Dimensions", "[", "alleleT", "]"}], "[", 
                   RowBox[{"[", "1", "]"}], "]"}]}], "}"}]}], "]"}]}], ";", 
             "\[IndentingNewLine]", 
             RowBox[{"v4", "=", 
              RowBox[{"Flatten", "[", 
               RowBox[{
                RowBox[{"Take", "[", 
                 RowBox[{"vsbcc", ",", "All", ",", 
                  RowBox[{"{", "2", "}"}]}], "]"}], ",", "1"}], "]"}]}], ";", 
             "\[IndentingNewLine]", 
             RowBox[{"v5", "=", 
              RowBox[{"Table", "[", 
               RowBox[{
                RowBox[{"{", 
                 RowBox[{
                  RowBox[{"v3", "[", 
                   RowBox[{"[", "j", "]"}], "]"}], ",", 
                  RowBox[{"v4", "[", 
                   RowBox[{"[", "j", "]"}], "]"}]}], "}"}], ",", 
                RowBox[{"{", 
                 RowBox[{"j", ",", "1", ",", 
                  RowBox[{
                   RowBox[{"Dimensions", "[", "alleleT", "]"}], "[", 
                   RowBox[{"[", "1", "]"}], "]"}]}], "}"}]}], "]"}]}], ";", 
             "\[IndentingNewLine]", 
             RowBox[{"vsbcc", "=", "v5"}]}]}], "\[IndentingNewLine]", 
           "]"}]}]}], "\[IndentingNewLine]", "]"}], ";", 
       "\[IndentingNewLine]", 
       RowBox[{"Print", "[", 
        RowBox[{
        "\"\<vsbcc \>\"", ",", "vsbcc", ",", "\"\<; alleleT \>\"", ",", 
         "alleleT"}], "]"}], ";", "\[IndentingNewLine]", 
       RowBox[{"Print", "[", "vspc", "]"}], ";", "\[IndentingNewLine]", 
       RowBox[{"(*", " ", 
        RowBox[{"end", " ", "insert", " ", 
         RowBox[{"residue", "/", "deleted"}], " ", "residue"}], " ", "*)"}], 
       "\n", "\[IndentingNewLine]", "\[IndentingNewLine]", 
       RowBox[{"(*", " ", 
        RowBox[{
        "align", " ", "vmscc", " ", "and", " ", "valcc", " ", "lists"}], " ", 
        "*)"}], "\[IndentingNewLine]", 
       RowBox[{"Label", "[", "pnt1", "]"}], ";", 
       RowBox[{"If", "[", "\[IndentingNewLine]", 
        RowBox[{
         RowBox[{
          RowBox[{
           RowBox[{"Dimensions", "[", "valcc", "]"}], "[", 
           RowBox[{"[", "1", "]"}], "]"}], "<", 
          RowBox[{
           RowBox[{"Dimensions", "[", "vmscc", "]"}], "[", 
           RowBox[{"[", "1", "]"}], "]"}]}], ",", "\[IndentingNewLine]", 
         RowBox[{
          RowBox[{"AppendTo", "[", 
           RowBox[{"valcc", ",", "\"\<NA\>\""}], "]"}], ";", 
          RowBox[{"Goto", "[", "pnt1", "]"}]}]}], "\[IndentingNewLine]", 
        "]"}], ";", "\[IndentingNewLine]", "\[IndentingNewLine]", 
       RowBox[{"Label", "[", "pnt2", "]"}], ";", 
       RowBox[{"If", "[", "\[IndentingNewLine]", 
        RowBox[{
         RowBox[{
          RowBox[{
           RowBox[{"Dimensions", "[", "valcc", "]"}], "[", 
           RowBox[{"[", "1", "]"}], "]"}], ">", 
          RowBox[{
           RowBox[{"Dimensions", "[", "vmscc", "]"}], "[", 
           RowBox[{"[", "1", "]"}], "]"}]}], ",", "\[IndentingNewLine]", 
         RowBox[{
          RowBox[{"AppendTo", "[", 
           RowBox[{"vmscc", ",", "\"\<NA\>\""}], "]"}], ";", 
          RowBox[{"Goto", "[", "pnt2", "]"}]}]}], "\[IndentingNewLine]", 
        "]"}], ";", "\[IndentingNewLine]", 
       RowBox[{"Print", "[", 
        RowBox[{"\"\<valcc \>\"", ",", "valcc"}], "]"}], ";", 
       "\[IndentingNewLine]", 
       RowBox[{"Print", "[", 
        RowBox[{"\"\<vmscc \>\"", ",", "vmscc"}], "]"}], ";", 
       "\[IndentingNewLine]", "\[IndentingNewLine]", 
       RowBox[{"(*", " ", 
        RowBox[{"find", " ", "variant", " ", "id"}], " ", "*)"}], "\n", 
       "\[IndentingNewLine]", 
       RowBox[{"(*", " ", 
        RowBox[{"download", " ", "NCBI", " ", "files"}], " ", "*)"}], 
       "\[IndentingNewLine]", 
       RowBox[{"flf", "=", 
        RowBox[{"{", "}"}]}], ";", "\[IndentingNewLine]", 
       RowBox[{"Do", "[", 
        RowBox[{"(*", " ", 
         RowBox[{"kms", "-", "loop"}], " ", "*)"}], "\[IndentingNewLine]", 
        RowBox[{
         RowBox[{
          RowBox[{"str", "=", 
           RowBox[{"StringJoin", "[", 
            RowBox[{"{", 
             RowBox[{
             "\"\<https://www.ncbi.nlm.nih.gov/clinvar/variation/\>\"", ",", 
              RowBox[{"vmscc", "[", 
               RowBox[{"[", "kms", "]"}], "]"}], ",", "\"\</\>\""}], "}"}], 
            "]"}]}], ";", "\[IndentingNewLine]", 
          RowBox[{"strn", "=", 
           RowBox[{"vmscc", "[", 
            RowBox[{"[", "kms", "]"}], "]"}]}], ";", "\[IndentingNewLine]", 
          "\[IndentingNewLine]", 
          RowBox[{"ic", "=", "0"}], ";", "\[IndentingNewLine]", 
          RowBox[{"Do", "[", 
           RowBox[{"(*", " ", 
            RowBox[{"kmss", "-", "loop"}], " ", "*)"}], "\[IndentingNewLine]", 
           RowBox[{
            RowBox[{
             RowBox[{"ic", "++"}], ";", "\[IndentingNewLine]", 
             RowBox[{"URLDownload", "[", 
              RowBox[{"str", ",", "\"\<fldownload.txt\>\""}], "]"}], ";", 
             "\[IndentingNewLine]", 
             RowBox[{"fle", "=", 
              RowBox[{"ReadString", "[", 
               RowBox[{"File", "[", 
                TemplateBox[{"\"fldownload.txt\""},
                 "FileArgument"], "]"}], "]"}]}], ";", "\[IndentingNewLine]", 
             RowBox[{"spos", "=", 
              RowBox[{"StringPosition", "[", 
               RowBox[{"fle", ",", 
                RowBox[{"vmscc", "[", 
                 RowBox[{"[", "kms", "]"}], "]"}]}], "]"}]}], ";", 
             "\[IndentingNewLine]", 
             RowBox[{"If", "[", 
              RowBox[{
               RowBox[{"spos", "\[Equal]", 
                RowBox[{"{", "}"}]}], ",", 
               RowBox[{"Pause", "[", "2", "]"}], ",", 
               RowBox[{"Goto", "[", "pntURL", "]"}]}], "]"}], ";"}], 
            "\[IndentingNewLine]", ",", 
            RowBox[{"{", 
             RowBox[{"kmss", ",", "1", ",", "100"}], "}"}]}], "]"}], ";", 
          RowBox[{"Print", "[", 
           RowBox[{
           "\"\<spos \>\"", ",", "spos", ",", "\"\<; ic \>\"", ",", "ic"}], 
           "]"}], ";", 
          RowBox[{"Label", "[", "pntURL", "]"}], ";", "\[IndentingNewLine]", 
          "\[IndentingNewLine]", 
          RowBox[{"stl1", "=", 
           RowBox[{"spos", "[", 
            RowBox[{"[", 
             RowBox[{"1", ",", "1"}], "]"}], "]"}]}], ";", 
          "\[IndentingNewLine]", 
          RowBox[{"stl2", "=", 
           RowBox[{"spos", "[", 
            RowBox[{"[", 
             RowBox[{"1", ",", "2"}], "]"}], "]"}]}], ";", 
          "\[IndentingNewLine]", 
          RowBox[{"v1", "=", 
           RowBox[{"StringJoin", "[", 
            RowBox[{"Take", "[", 
             RowBox[{
              RowBox[{"Characters", "[", "fle", "]"}], ",", 
              RowBox[{"{", 
               RowBox[{"stl1", ",", "stl2"}], "}"}]}], "]"}], "]"}]}], ";", 
          "\[IndentingNewLine]", 
          RowBox[{"Print", "[", 
           RowBox[{
           "\"\<kms \>\"", ",", "kms", ",", "\"\<; v1 \>\"", ",", "v1", ",", 
            "\"\<; strn \>\"", ",", "strn"}], "]"}], ";", 
          "\[IndentingNewLine]", "\[IndentingNewLine]", 
          RowBox[{"AppendTo", "[", 
           RowBox[{"flf", ",", "fle"}], "]"}], ";"}], "\[IndentingNewLine]", 
         ",", 
         RowBox[{"{", 
          RowBox[{"kms", ",", "1", ",", 
           RowBox[{
            RowBox[{"Dimensions", "[", "vmscc", "]"}], "[", 
            RowBox[{"[", "1", "]"}], "]"}]}], "}"}]}], "]"}], ";", 
       "\[IndentingNewLine]", 
       RowBox[{"Print", "[", 
        RowBox[{"\"\<dimensions flf & vmscc \>\"", ",", 
         RowBox[{"Dimensions", "[", "flf", "]"}], ",", "\"\< \>\"", ",", 
         RowBox[{"Dimensions", "[", "vmscc", "]"}]}], "]"}], ";", 
       "\[IndentingNewLine]", "\[IndentingNewLine]", 
       RowBox[{"(*", " ", "unanimous", " ", "*)"}], "\[IndentingNewLine]", 
       RowBox[{"fvmsc", "=", 
        RowBox[{"{", "}"}]}], ";", "\[IndentingNewLine]", 
       RowBox[{"Do", "[", 
        RowBox[{"(*", 
         RowBox[{
          RowBox[{"str", "=", 
           RowBox[{"StringJoin", "[", 
            RowBox[{"{", 
             RowBox[{
             "\"\<https://www.ncbi.nlm.nih.gov/clinvar/variation/\>\"", ",", 
              RowBox[{"vmscc", "[", 
               RowBox[{"[", "kms", "]"}], "]"}], ",", "\"\</\>\""}], "}"}], 
            "]"}]}], ";", "\[IndentingNewLine]", 
          RowBox[{"DeleteFile", "[", "\"\<fldownload.txt\>\"", "]"}], ";", 
          "\[IndentingNewLine]", 
          RowBox[{"URLDownload", "[", 
           RowBox[{"str", ",", "\"\<fldownload.txt\>\""}], "]"}], ";", 
          "\[IndentingNewLine]", 
          RowBox[{"fle", "=", 
           RowBox[{"ReadString", "[", 
            RowBox[{"File", "[", 
             TemplateBox[{"\"fldownload.txt\""},
              "FileArgument"], "]"}], "]"}]}], ";"}], "*)"}], 
        "\[IndentingNewLine]", 
        RowBox[{
         RowBox[{
          RowBox[{"fle", "=", 
           RowBox[{"flf", "[", 
            RowBox[{"[", "kms", "]"}], "]"}]}], ";", "\[IndentingNewLine]", 
          "\[IndentingNewLine]", "\[IndentingNewLine]", 
          RowBox[{"(*", " ", 
           RowBox[{"find", " ", "unanimous", " ", "variant", " ", 
            RowBox[{"id", "'"}], "s"}], " ", "*)"}], "\[IndentingNewLine]", 
          RowBox[{"unan", "=", 
           RowBox[{"{", "}"}]}], ";", "\[IndentingNewLine]", 
          RowBox[{"Do", "[", 
           RowBox[{"(*", " ", 
            RowBox[{"k", " ", "loop"}], " ", "*)"}], "\[IndentingNewLine]", 
           RowBox[{
            RowBox[{
             RowBox[{"spos", "=", 
              RowBox[{"StringPosition", "[", 
               RowBox[{"fle", ",", 
                RowBox[{"vmscc", "[", 
                 RowBox[{"[", "k", "]"}], "]"}]}], "]"}]}], ";", 
             "\[IndentingNewLine]", 
             RowBox[{"(*", 
              RowBox[{
               RowBox[{"Print", "[", 
                RowBox[{
                "\"\<\\nvariation id \>\"", ",", "kms", ",", "\"\< \>\"", ",", 
                 RowBox[{"vmscc", "[", 
                  RowBox[{"[", "kms", "]"}], "]"}], ",", "\"\<; k \>\"", ",", 
                 "k"}], "]"}], ";"}], "*)"}], "\[IndentingNewLine]", 
             RowBox[{"If", "[", "\[IndentingNewLine]", 
              RowBox[{
               RowBox[{"spos", "\[NotEqual]", 
                RowBox[{"{", "}"}]}], ",", "\[IndentingNewLine]", 
               RowBox[{"Do", "[", "\[IndentingNewLine]", 
                RowBox[{
                 RowBox[{
                  RowBox[{"stl1", "=", 
                   RowBox[{"spos", "[", 
                    RowBox[{"[", 
                    RowBox[{"j", ",", "1"}], "]"}], "]"}]}], ";", 
                  "\[IndentingNewLine]", 
                  RowBox[{"stl2", "=", 
                   RowBox[{"spos", "[", 
                    RowBox[{"[", 
                    RowBox[{"j", ",", "2"}], "]"}], "]"}]}], ";", 
                  "\[IndentingNewLine]", 
                  RowBox[{"str", "=", 
                   RowBox[{"StringJoin", "[", 
                    RowBox[{"Take", "[", 
                    RowBox[{
                    RowBox[{"Characters", "[", "fle", "]"}], ",", 
                    RowBox[{"{", 
                    RowBox[{"stl1", ",", "stl2"}], "}"}]}], "]"}], "]"}]}], 
                  ";", 
                  RowBox[{"(*", 
                   RowBox[{
                    RowBox[{"Print", "[", 
                    RowBox[{
                    "\"\<k \>\"", ",", "k", ",", 
                    "\"\<; variation id, variation id \>\"", ",", 
                    RowBox[{"{", 
                    RowBox[{"str", ",", 
                    RowBox[{"vmscc", "[", 
                    RowBox[{"[", "kms", "]"}], "]"}]}], "}"}]}], "]"}], ";"}],
                    "*)"}], "\[IndentingNewLine]", 
                  RowBox[{"AppendTo", "[", 
                   RowBox[{"unan", ",", 
                    RowBox[{"{", 
                    RowBox[{"str", ",", 
                    RowBox[{"vmscc", "[", 
                    RowBox[{"[", "kms", "]"}], "]"}]}], "}"}]}], "]"}]}], ",", 
                 RowBox[{"{", 
                  RowBox[{"j", ",", "1", ",", 
                   RowBox[{
                    RowBox[{"Dimensions", "[", "spos", "]"}], "[", 
                    RowBox[{"[", "1", "]"}], "]"}]}], "}"}]}], 
                "\[IndentingNewLine]", "]"}]}], "\[IndentingNewLine]", 
              "]"}]}], "\[IndentingNewLine]", ",", 
            RowBox[{"{", 
             RowBox[{"k", ",", "1", ",", 
              RowBox[{
               RowBox[{"Dimensions", "[", "vmscc", "]"}], "[", 
               RowBox[{"[", "1", "]"}], "]"}]}], "}"}]}], "]"}], ";", 
          "\[IndentingNewLine]", 
          RowBox[{"un", "=", 
           RowBox[{"DeleteDuplicates", "[", "unan", "]"}]}], ";", 
          "\[IndentingNewLine]", 
          RowBox[{"(*", 
           RowBox[{
            RowBox[{"Print", "[", 
             RowBox[{
             "\"\<unan \>\"", ",", "unan", ",", "\"\<\\nun \>\"", ",", "un", 
              ",", "\"\< Dimensions[un] \>\"", ",", 
              RowBox[{"Dimensions", "[", "un", "]"}]}], "]"}], ";"}], "*)"}], 
          "\[IndentingNewLine]", 
          RowBox[{"If", "[", "\[IndentingNewLine]", 
           RowBox[{
            RowBox[{
             RowBox[{
              RowBox[{"Dimensions", "[", "un", "]"}], "[", 
              RowBox[{"[", "1", "]"}], "]"}], "\[Equal]", "1"}], ",", 
            "\[IndentingNewLine]", 
            RowBox[{
             RowBox[{"AppendTo", "[", 
              RowBox[{"fvmsc", ",", 
               RowBox[{"Flatten", "[", "un", "]"}]}], "]"}], ";"}], 
            RowBox[{"(*", 
             RowBox[{"Print", "[", 
              RowBox[{"\"\<unanimous variation id's \>\"", ",", "un"}], "]"}],
              "*)"}], ","}], "\[IndentingNewLine]", 
           RowBox[{"(*", 
            RowBox[{"Print", "[", 
             RowBox[{
             "\"\<no unanimous variation id's for variation id \>\"", ",", 
              RowBox[{"vmscc", "[", 
               RowBox[{"[", "kms", "]"}], "]"}]}], "]"}], "*)"}], 
           "\[IndentingNewLine]", "]"}]}], "\[IndentingNewLine]", ",", 
         RowBox[{"{", 
          RowBox[{"kms", ",", "1", ",", 
           RowBox[{
            RowBox[{"Dimensions", "[", "vmscc", "]"}], "[", 
            RowBox[{"[", "1", "]"}], "]"}]}], "}"}]}], "]"}], ";", 
       "\[IndentingNewLine]", 
       RowBox[{"(*", 
        RowBox[{
         RowBox[{"Print", "[", 
          RowBox[{
          "\"\<unanimous fvmsc (variation id, variation id} \>\"", ",", 
           "fvmsc"}], "]"}], ";"}], "*)"}], "\[IndentingNewLine]", 
       "\[IndentingNewLine]", "\[IndentingNewLine]", 
       RowBox[{"(*", " ", 
        RowBox[{
         RowBox[{"find", " ", "not"}], "-", 
         RowBox[{"unanimous", " ", "variation", " ", 
          RowBox[{"id", "'"}], "s"}]}], " ", "*)"}], "\n", 
       RowBox[{"Do", "[", 
        RowBox[{"(*", 
         RowBox[{
          RowBox[{"str", "=", 
           RowBox[{"StringJoin", "[", 
            RowBox[{"{", 
             RowBox[{
             "\"\<https://www.ncbi.nlm.nih.gov/clinvar/variation/\>\"", ",", 
              RowBox[{"vmscc", "[", 
               RowBox[{"[", "kms", "]"}], "]"}], ",", "\"\</\>\""}], "}"}], 
            "]"}]}], ";", "\[IndentingNewLine]", 
          RowBox[{"DeleteFile", "[", "\"\<fldownload.txt\>\"", "]"}], ";", 
          "\[IndentingNewLine]", 
          RowBox[{"URLDownload", "[", 
           RowBox[{"str", ",", "\"\<fldownload.txt\>\""}], "]"}], ";", 
          "\[IndentingNewLine]", 
          RowBox[{"fle", "=", 
           RowBox[{"ReadString", "[", 
            RowBox[{"File", "[", 
             TemplateBox[{"\"fldownload.txt\""},
              "FileArgument"], "]"}], "]"}]}], ";"}], "*)"}], 
        "\[IndentingNewLine]", 
        RowBox[{
         RowBox[{
          RowBox[{"fle", "=", 
           RowBox[{"flf", "[", 
            RowBox[{"[", "kms", "]"}], "]"}]}], ";", "\[IndentingNewLine]", 
          "\[IndentingNewLine]", "\[IndentingNewLine]", 
          RowBox[{"(*", " ", 
           RowBox[{"find", " ", "variation", " ", 
            RowBox[{"id", "'"}], "s", " ", "not", " ", "unanimous"}], " ", 
           "*)"}], "\[IndentingNewLine]", 
          RowBox[{"unan", "=", 
           RowBox[{"{", "}"}]}], ";", "\[IndentingNewLine]", 
          RowBox[{"Do", "[", 
           RowBox[{"(*", " ", 
            RowBox[{"k", " ", "loop"}], " ", "*)"}], "\[IndentingNewLine]", 
           "\[IndentingNewLine]", 
           RowBox[{"(*", " ", 
            RowBox[{"identify", " ", "variation", " ", 
             RowBox[{"id", "'"}], "s", " ", "already", " ", "found"}], " ", 
            "*)"}], "\[IndentingNewLine]", 
           RowBox[{
            RowBox[{
             RowBox[{"Do", "[", 
              RowBox[{
               RowBox[{"If", "[", 
                RowBox[{
                 RowBox[{
                  RowBox[{"vmscc", "[", 
                   RowBox[{"[", "k", "]"}], "]"}], "\[Equal]", 
                  RowBox[{"fvmsc", "[", 
                   RowBox[{"[", 
                    RowBox[{"j", ",", "1"}], "]"}], "]"}]}], ",", 
                 RowBox[{"(*", 
                  RowBox[{
                   RowBox[{"Print", "[", 
                    RowBox[{"\"\<variation id already found \>\"", ",", 
                    RowBox[{"fvmsc", "[", 
                    RowBox[{"[", "j", "]"}], "]"}]}], "]"}], ";"}], "*)"}], 
                 RowBox[{
                  RowBox[{"Goto", "[", "pnt1", "]"}], ";"}]}], 
                RowBox[{"(*", 
                 RowBox[{"Print", "[", "\"\<go 2\>\"", "]"}], "*)"}], "]"}], 
               ",", 
               RowBox[{"{", 
                RowBox[{"j", ",", "1", ",", 
                 RowBox[{
                  RowBox[{"Dimensions", "[", "fvmsc", "]"}], "[", 
                  RowBox[{"[", "1", "]"}], "]"}]}], "}"}]}], "]"}], ";", 
             "\[IndentingNewLine]", 
             RowBox[{"(*", " ", 
              RowBox[{
              "end", " ", "identify", " ", "variation", " ", "id", " ", 
               "already", " ", "found"}], " ", "*)"}], "\[IndentingNewLine]", 
             "\[IndentingNewLine]", 
             RowBox[{"spos", "=", 
              RowBox[{"StringPosition", "[", 
               RowBox[{"fle", ",", 
                RowBox[{"vmscc", "[", 
                 RowBox[{"[", "k", "]"}], "]"}]}], "]"}]}], ";", 
             "\[IndentingNewLine]", 
             RowBox[{"(*", 
              RowBox[{
               RowBox[{"Print", "[", 
                RowBox[{
                "\"\<\\nvariation \>\"", ",", "kms", ",", "\"\< \>\"", ",", 
                 RowBox[{"vmscc", "[", 
                  RowBox[{"[", "kms", "]"}], "]"}], ",", "\"\<; k \>\"", ",", 
                 "k"}], "]"}], ";"}], "*)"}], "\[IndentingNewLine]", 
             RowBox[{"If", "[", 
              RowBox[{
               RowBox[{"spos", "\[NotEqual]", 
                RowBox[{"{", "}"}]}], ",", "\[IndentingNewLine]", 
               RowBox[{
                RowBox[{"Do", "[", "\[IndentingNewLine]", 
                 RowBox[{
                  RowBox[{
                   RowBox[{"stl1", "=", 
                    RowBox[{"spos", "[", 
                    RowBox[{"[", 
                    RowBox[{"j", ",", "1"}], "]"}], "]"}]}], ";", 
                   "\[IndentingNewLine]", 
                   RowBox[{"stl2", "=", 
                    RowBox[{"spos", "[", 
                    RowBox[{"[", 
                    RowBox[{"j", ",", "2"}], "]"}], "]"}]}], ";", 
                   "\[IndentingNewLine]", 
                   RowBox[{"str", "=", 
                    RowBox[{"StringJoin", "[", 
                    RowBox[{"Take", "[", 
                    RowBox[{
                    RowBox[{"Characters", "[", "fle", "]"}], ",", 
                    RowBox[{"{", 
                    RowBox[{"stl1", ",", "stl2"}], "}"}]}], "]"}], "]"}]}], 
                   ";", 
                   RowBox[{"(*", 
                    RowBox[{
                    RowBox[{"Print", "[", 
                    RowBox[{
                    "\"\<k \>\"", ",", "k", ",", 
                    "\"\<; varition id, variation id \>\"", ",", 
                    RowBox[{"{", 
                    RowBox[{"str", ",", 
                    RowBox[{"vmscc", "[", 
                    RowBox[{"[", "kms", "]"}], "]"}]}], "}"}]}], "]"}], ";"}],
                     "*)"}], "\[IndentingNewLine]", 
                   RowBox[{"AppendTo", "[", 
                    RowBox[{"unan", ",", 
                    RowBox[{"{", 
                    RowBox[{"str", ",", 
                    RowBox[{"vmscc", "[", 
                    RowBox[{"[", "kms", "]"}], "]"}]}], "}"}]}], "]"}]}], ",", 
                  RowBox[{"{", 
                   RowBox[{"j", ",", "1", ",", 
                    RowBox[{
                    RowBox[{"Dimensions", "[", "spos", "]"}], "[", 
                    RowBox[{"[", "1", "]"}], "]"}]}], "}"}]}], 
                 "\[IndentingNewLine]", "]"}], ";"}]}], "\[IndentingNewLine]",
               "]"}], ";", "\[IndentingNewLine]", 
             RowBox[{"Label", "[", "pnt1", "]"}]}], ",", 
            RowBox[{"{", 
             RowBox[{"k", ",", "1", ",", 
              RowBox[{
               RowBox[{"Dimensions", "[", "vmscc", "]"}], "[", 
               RowBox[{"[", "1", "]"}], "]"}]}], "}"}]}], 
           "\[IndentingNewLine]", "]"}], ";", "\[IndentingNewLine]", 
          RowBox[{"(*", 
           RowBox[{
            RowBox[{"Print", "[", 
             RowBox[{
             "\"\<A. unan \>\"", ",", "unan", ",", "\"\<\\nfvmsc \>\"", ",", 
              "fvmsc"}], "]"}], ";"}], "*)"}], "\[IndentingNewLine]", 
          RowBox[{"unanc", "=", 
           RowBox[{"Complement", "[", 
            RowBox[{"unan", ",", "fvmsc"}], "]"}]}], ";", 
          RowBox[{"(*", " ", 
           RowBox[{"removes", " ", "unanimous", " ", "cases"}], " ", "*)"}], 
          "\[IndentingNewLine]", 
          RowBox[{"If", "[", 
           RowBox[{
            RowBox[{"unanc", "\[NotEqual]", 
             RowBox[{"{", "}"}]}], ",", "\[IndentingNewLine]", 
            RowBox[{
             RowBox[{"v1", "=", 
              RowBox[{"Table", "[", 
               RowBox[{
                RowBox[{"Count", "[", 
                 RowBox[{"unan", ",", 
                  RowBox[{"unanc", "[", 
                   RowBox[{"[", "j", "]"}], "]"}]}], "]"}], ",", 
                RowBox[{"{", 
                 RowBox[{"j", ",", "1", ",", 
                  RowBox[{
                   RowBox[{"Dimensions", "[", "unanc", "]"}], "[", 
                   RowBox[{"[", "1", "]"}], "]"}]}], "}"}]}], "]"}]}], ";", 
             "\[IndentingNewLine]", 
             RowBox[{"v2", "=", 
              RowBox[{"Position", "[", 
               RowBox[{"v1", ",", 
                RowBox[{"Max", "[", "v1", "]"}]}], "]"}]}], ";", 
             "\[IndentingNewLine]", 
             RowBox[{"str", "=", 
              RowBox[{"unanc", "[", 
               RowBox[{"[", 
                RowBox[{"v2", "[", 
                 RowBox[{"[", 
                  RowBox[{"1", ",", "1"}], "]"}], "]"}], "]"}], "]"}]}], ";", 
             "\[IndentingNewLine]", 
             RowBox[{"(*", 
              RowBox[{
               RowBox[{"Print", "[", 
                RowBox[{
                "\"\<most variation id's for \>\"", ",", "str", ",", 
                 "\"\< with fvmsc \>\"", ",", "fvmsc"}], "]"}], ";"}], "*)"}],
              "\[IndentingNewLine]", 
             RowBox[{"AppendTo", "[", 
              RowBox[{"fvmsc", ",", "str"}], "]"}]}], ","}], 
           "\[IndentingNewLine]", 
           RowBox[{"(*", 
            RowBox[{
            "Print", "[", "\"\<no not-unanimous varition id's\>\"", "]"}], 
            "*)"}], "\[IndentingNewLine]", "]"}]}], "\[IndentingNewLine]", 
         ",", 
         RowBox[{"{", 
          RowBox[{"kms", ",", "1", ",", 
           RowBox[{
            RowBox[{"Dimensions", "[", "vmscc", "]"}], "[", 
            RowBox[{"[", "1", "]"}], "]"}]}], "}"}]}], "\[IndentingNewLine]", 
        "]"}], ";", "\[IndentingNewLine]", 
       RowBox[{"(*", 
        RowBox[{
         RowBox[{"Print", "[", 
          RowBox[{
          "\"\<all fvmsc (variation id, variation id} \>\"", ",", "fvmsc"}], 
          "]"}], ";"}], "*)"}], "\[IndentingNewLine]", "\[IndentingNewLine]", 
       RowBox[{"(*", " ", 
        RowBox[{
        "create", " ", "NA", " ", "entries", " ", "in", " ", "fvmsc", " ", 
         "when", " ", "variation", " ", 
         RowBox[{"id", "'"}], "s", " ", "have", " ", "values", " ", "not", 
         " ", "found", " ", "in", " ", "the", " ", "clinical", " ", "data"}], 
        " ", "*)"}], "\[IndentingNewLine]", 
       RowBox[{"If", "[", 
        RowBox[{
         RowBox[{
          RowBox[{
           RowBox[{"Dimensions", "[", "fvmsc", "]"}], "[", 
           RowBox[{"[", "1", "]"}], "]"}], "\[NotEqual]", 
          RowBox[{
           RowBox[{"Dimensions", "[", "vmscc", "]"}], "[", 
           RowBox[{"[", "1", "]"}], "]"}]}], ",", "\[IndentingNewLine]", 
         RowBox[{
          RowBox[{"dct", "=", 
           RowBox[{"{", "}"}]}], ";", "\[IndentingNewLine]", 
          RowBox[{"Do", "[", "\[IndentingNewLine]", 
           RowBox[{
            RowBox[{"If", "[", 
             RowBox[{
              RowBox[{
               RowBox[{"vmscc", "[", 
                RowBox[{"[", "j", "]"}], "]"}], "\[Equal]", 
               RowBox[{"fvmsc", "[", 
                RowBox[{"[", 
                 RowBox[{"k", ",", "2"}], "]"}], "]"}]}], ",", 
              RowBox[{"AppendTo", "[", 
               RowBox[{"dct", ",", 
                RowBox[{"vmscc", "[", 
                 RowBox[{"[", "j", "]"}], "]"}]}], "]"}]}], "]"}], ",", 
            RowBox[{"{", 
             RowBox[{"k", ",", "1", ",", 
              RowBox[{
               RowBox[{"Dimensions", "[", "fvmsc", "]"}], "[", 
               RowBox[{"[", "1", "]"}], "]"}]}], "}"}], ",", 
            RowBox[{"{", 
             RowBox[{"j", ",", "1", ",", 
              RowBox[{
               RowBox[{"Dimensions", "[", "vmscc", "]"}], "[", 
               RowBox[{"[", "1", "]"}], "]"}]}], "}"}]}], "]"}], ";", 
          "\[IndentingNewLine]", 
          RowBox[{"(*", 
           RowBox[{
            RowBox[{"Print", "[", 
             RowBox[{
             "\"\<B. vmscc \>\"", ",", "vmscc", ",", "\"\<\\ndct \>\"", ",", 
              "dct"}], "]"}], ";"}], "*)"}], "\[IndentingNewLine]", 
          RowBox[{"v1", "=", 
           RowBox[{"Complement", "[", 
            RowBox[{"vmscc", ",", "dct"}], "]"}]}], ";", 
          "\[IndentingNewLine]", 
          RowBox[{"v2", "=", 
           RowBox[{"Flatten", "[", 
            RowBox[{"Table", "[", 
             RowBox[{
              RowBox[{"Position", "[", 
               RowBox[{"vmscc", ",", 
                RowBox[{"v1", "[", 
                 RowBox[{"[", "j", "]"}], "]"}]}], "]"}], ",", 
              RowBox[{"{", 
               RowBox[{"j", ",", "1", ",", 
                RowBox[{
                 RowBox[{"Dimensions", "[", "v1", "]"}], "[", 
                 RowBox[{"[", "1", "]"}], "]"}]}], "}"}]}], "]"}], "]"}]}], 
          ";", "\[IndentingNewLine]", 
          RowBox[{"Do", "[", 
           RowBox[{
            RowBox[{"AppendTo", "[", 
             RowBox[{"fvmsc", ",", 
              RowBox[{"{", 
               RowBox[{"\"\<NA\>\"", ",", 
                RowBox[{"vmscc", "[", 
                 RowBox[{"[", 
                  RowBox[{"v2", "[", 
                   RowBox[{"[", "j", "]"}], "]"}], "]"}], "]"}]}], "}"}]}], 
             "]"}], ",", 
            RowBox[{"{", 
             RowBox[{"j", ",", "1", ",", 
              RowBox[{
               RowBox[{"Dimensions", "[", "v2", "]"}], "[", 
               RowBox[{"[", "1", "]"}], "]"}]}], "}"}]}], "]"}]}]}], 
        "\[IndentingNewLine]", "]"}], ";", "\[IndentingNewLine]", 
       RowBox[{"(*", 
        RowBox[{
         RowBox[{"Print", "[", 
          RowBox[{
          "\"\<all fvmsc (variation id, variation id} \>\"", ",", "fvmsc"}], 
          "]"}], ";"}], "*)"}], "\[IndentingNewLine]", "\[IndentingNewLine]", 
       RowBox[{"(*", " ", 
        RowBox[{"find", " ", "allele_id"}], " ", "*)"}], 
       "\[IndentingNewLine]", 
       RowBox[{"(*", " ", "unanimous", " ", "*)"}], "\[IndentingNewLine]", 
       RowBox[{"fvalc", "=", 
        RowBox[{"{", "}"}]}], ";", "\[IndentingNewLine]", 
       RowBox[{"Do", "[", 
        RowBox[{"(*", 
         RowBox[{
          RowBox[{"str", "=", 
           RowBox[{"StringJoin", "[", 
            RowBox[{"{", 
             RowBox[{
             "\"\<https://www.ncbi.nlm.nih.gov/clinvar/variation/\>\"", ",", 
              RowBox[{"vmscc", "[", 
               RowBox[{"[", "kms", "]"}], "]"}], ",", "\"\</\>\""}], "}"}], 
            "]"}]}], ";", "\[IndentingNewLine]", 
          RowBox[{"DeleteFile", "[", "\"\<fldownload.txt\>\"", "]"}], ";", 
          "\[IndentingNewLine]", 
          RowBox[{"URLDownload", "[", 
           RowBox[{"str", ",", "\"\<fldownload.txt\>\""}], "]"}], ";", 
          "\[IndentingNewLine]", 
          RowBox[{"fle", "=", 
           RowBox[{"ReadString", "[", 
            RowBox[{"File", "[", 
             TemplateBox[{"\"fldownload.txt\""},
              "FileArgument"], "]"}], "]"}]}], ";"}], "*)"}], 
        "\[IndentingNewLine]", 
        RowBox[{
         RowBox[{
          RowBox[{"fle", "=", 
           RowBox[{"flf", "[", 
            RowBox[{"[", "kms", "]"}], "]"}]}], ";", "\[IndentingNewLine]", 
          "\[IndentingNewLine]", 
          RowBox[{"(*", " ", 
           RowBox[{"find", " ", "unanimous", " ", 
            RowBox[{"allele_id", "'"}], "s"}], " ", "*)"}], 
          "\[IndentingNewLine]", 
          RowBox[{"unan", "=", 
           RowBox[{"{", "}"}]}], ";", "\[IndentingNewLine]", 
          RowBox[{"Do", "[", 
           RowBox[{"(*", " ", 
            RowBox[{"k", " ", "loop"}], " ", "*)"}], "\[IndentingNewLine]", 
           RowBox[{
            RowBox[{
             RowBox[{"spos", "=", 
              RowBox[{"StringPosition", "[", 
               RowBox[{"fle", ",", 
                RowBox[{"valcc", "[", 
                 RowBox[{"[", "k", "]"}], "]"}]}], "]"}]}], ";", 
             "\[IndentingNewLine]", 
             RowBox[{"(*", 
              RowBox[{
               RowBox[{"Print", "[", 
                RowBox[{
                "\"\<\\nvariation id \>\"", ",", "kms", ",", "\"\< \>\"", ",", 
                 RowBox[{"vmscc", "[", 
                  RowBox[{"[", "kms", "]"}], "]"}], ",", "\"\<; k \>\"", ",", 
                 "k"}], "]"}], ";"}], "*)"}], "\[IndentingNewLine]", 
             RowBox[{"If", "[", "\[IndentingNewLine]", 
              RowBox[{
               RowBox[{"spos", "\[NotEqual]", 
                RowBox[{"{", "}"}]}], ",", "\[IndentingNewLine]", 
               RowBox[{"Do", "[", "\[IndentingNewLine]", 
                RowBox[{
                 RowBox[{
                  RowBox[{"stl1", "=", 
                   RowBox[{"spos", "[", 
                    RowBox[{"[", 
                    RowBox[{"j", ",", "1"}], "]"}], "]"}]}], ";", 
                  "\[IndentingNewLine]", 
                  RowBox[{"stl2", "=", 
                   RowBox[{"spos", "[", 
                    RowBox[{"[", 
                    RowBox[{"j", ",", "2"}], "]"}], "]"}]}], ";", 
                  "\[IndentingNewLine]", 
                  RowBox[{"str", "=", 
                   RowBox[{"StringJoin", "[", 
                    RowBox[{"Take", "[", 
                    RowBox[{
                    RowBox[{"Characters", "[", "fle", "]"}], ",", 
                    RowBox[{"{", 
                    RowBox[{"stl1", ",", "stl2"}], "}"}]}], "]"}], "]"}]}], 
                  ";", 
                  RowBox[{"(*", 
                   RowBox[{
                    RowBox[{"Print", "[", 
                    RowBox[{
                    "\"\<k \>\"", ",", "k", ",", 
                    "\"\<; allele_id, variation id \>\"", ",", 
                    RowBox[{"{", 
                    RowBox[{"str", ",", 
                    RowBox[{"vmscc", "[", 
                    RowBox[{"[", "kms", "]"}], "]"}]}], "}"}]}], "]"}], ";"}],
                    "*)"}], "\[IndentingNewLine]", 
                  RowBox[{"AppendTo", "[", 
                   RowBox[{"unan", ",", 
                    RowBox[{"{", 
                    RowBox[{"str", ",", 
                    RowBox[{"vmscc", "[", 
                    RowBox[{"[", "kms", "]"}], "]"}]}], "}"}]}], "]"}]}], ",", 
                 RowBox[{"{", 
                  RowBox[{"j", ",", "1", ",", 
                   RowBox[{
                    RowBox[{"Dimensions", "[", "spos", "]"}], "[", 
                    RowBox[{"[", "1", "]"}], "]"}]}], "}"}]}], 
                "\[IndentingNewLine]", "]"}]}], "\[IndentingNewLine]", 
              "]"}]}], "\[IndentingNewLine]", ",", 
            RowBox[{"{", 
             RowBox[{"k", ",", "1", ",", 
              RowBox[{
               RowBox[{"Dimensions", "[", "valcc", "]"}], "[", 
               RowBox[{"[", "1", "]"}], "]"}]}], "}"}]}], "]"}], ";", 
          "\[IndentingNewLine]", 
          RowBox[{"un", "=", 
           RowBox[{"DeleteDuplicates", "[", "unan", "]"}]}], ";", 
          "\[IndentingNewLine]", 
          RowBox[{"(*", 
           RowBox[{
            RowBox[{"Print", "[", 
             RowBox[{
             "\"\<unan \>\"", ",", "unan", ",", "\"\<\\nun \>\"", ",", "un", 
              ",", "\"\< Dimensions[un] \>\"", ",", 
              RowBox[{"Dimensions", "[", "un", "]"}]}], "]"}], ";"}], "*)"}], 
          "\[IndentingNewLine]", 
          RowBox[{"If", "[", "\[IndentingNewLine]", 
           RowBox[{
            RowBox[{
             RowBox[{
              RowBox[{"Dimensions", "[", "un", "]"}], "[", 
              RowBox[{"[", "1", "]"}], "]"}], "\[Equal]", "1"}], ",", 
            "\[IndentingNewLine]", 
            RowBox[{
             RowBox[{"AppendTo", "[", 
              RowBox[{"fvalc", ",", 
               RowBox[{"Flatten", "[", "un", "]"}]}], "]"}], ";"}], 
            RowBox[{"(*", 
             RowBox[{"Print", "[", 
              RowBox[{"\"\<unanimous allele_id's \>\"", ",", "un"}], "]"}], 
             "*)"}], ","}], "\[IndentingNewLine]", 
           RowBox[{"(*", 
            RowBox[{"Print", "[", 
             RowBox[{
             "\"\<no unanimous allele_id's for variation id \>\"", ",", 
              RowBox[{"vmscc", "[", 
               RowBox[{"[", "kms", "]"}], "]"}]}], "]"}], "*)"}], 
           "\[IndentingNewLine]", "]"}]}], "\[IndentingNewLine]", ",", 
         RowBox[{"{", 
          RowBox[{"kms", ",", "1", ",", 
           RowBox[{
            RowBox[{"Dimensions", "[", "vmscc", "]"}], "[", 
            RowBox[{"[", "1", "]"}], "]"}]}], "}"}]}], "]"}], ";", 
       "\[IndentingNewLine]", 
       RowBox[{"(*", 
        RowBox[{
         RowBox[{"Print", "[", 
          RowBox[{
          "\"\<unanimous fvalc (allele_ID, variation id} \>\"", ",", 
           "fvalc"}], "]"}], ";"}], "*)"}], "\n", "\[IndentingNewLine]", 
       "\[IndentingNewLine]", 
       RowBox[{"(*", " ", 
        RowBox[{
         RowBox[{"find", " ", "not"}], "-", 
         RowBox[{"unanimous", " ", 
          RowBox[{"allele_id", "'"}], "s"}]}], " ", "*)"}], 
       "\[IndentingNewLine]", 
       RowBox[{"Do", "[", 
        RowBox[{"(*", 
         RowBox[{
          RowBox[{"str", "=", 
           RowBox[{"StringJoin", "[", 
            RowBox[{"{", 
             RowBox[{
             "\"\<https://www.ncbi.nlm.nih.gov/clinvar/variation/\>\"", ",", 
              RowBox[{"vmscc", "[", 
               RowBox[{"[", "kms", "]"}], "]"}], ",", "\"\</\>\""}], "}"}], 
            "]"}]}], ";", "\[IndentingNewLine]", 
          RowBox[{"DeleteFile", "[", "\"\<fldownload.txt\>\"", "]"}], ";", 
          "\[IndentingNewLine]", 
          RowBox[{"URLDownload", "[", 
           RowBox[{"str", ",", "\"\<fldownload.txt\>\""}], "]"}], ";", 
          "\[IndentingNewLine]", 
          RowBox[{"fle", "=", 
           RowBox[{"ReadString", "[", 
            RowBox[{"File", "[", 
             TemplateBox[{"\"fldownload.txt\""},
              "FileArgument"], "]"}], "]"}]}], ";"}], "*)"}], 
        "\[IndentingNewLine]", 
        RowBox[{
         RowBox[{
          RowBox[{"fle", "=", 
           RowBox[{"flf", "[", 
            RowBox[{"[", "kms", "]"}], "]"}]}], ";", "\[IndentingNewLine]", 
          "\[IndentingNewLine]", 
          RowBox[{"(*", " ", 
           RowBox[{"find", " ", 
            RowBox[{"allele_id", "'"}], "s", " ", "not", " ", "unanimous"}], 
           " ", "*)"}], "\[IndentingNewLine]", 
          RowBox[{"unan", "=", 
           RowBox[{"{", "}"}]}], ";", "\[IndentingNewLine]", 
          RowBox[{"Do", "[", 
           RowBox[{"(*", " ", 
            RowBox[{"k", " ", "loop"}], " ", "*)"}], "\[IndentingNewLine]", 
           "\[IndentingNewLine]", 
           RowBox[{"(*", " ", 
            RowBox[{"identify", " ", 
             RowBox[{"allele_id", "'"}], "s", " ", "already", " ", "found"}], 
            " ", "*)"}], "\[IndentingNewLine]", 
           RowBox[{
            RowBox[{
             RowBox[{"Do", "[", 
              RowBox[{
               RowBox[{"If", "[", 
                RowBox[{
                 RowBox[{
                  RowBox[{"valcc", "[", 
                   RowBox[{"[", "k", "]"}], "]"}], "\[Equal]", 
                  RowBox[{"fvalc", "[", 
                   RowBox[{"[", 
                    RowBox[{"j", ",", "1"}], "]"}], "]"}]}], ",", 
                 RowBox[{"(*", 
                  RowBox[{
                   RowBox[{"Print", "[", 
                    RowBox[{"\"\<allele_id already found \>\"", ",", 
                    RowBox[{"fvalc", "[", 
                    RowBox[{"[", "j", "]"}], "]"}]}], "]"}], ";"}], "*)"}], 
                 RowBox[{
                  RowBox[{"Goto", "[", "pnt1", "]"}], ";"}]}], 
                RowBox[{"(*", 
                 RowBox[{"Print", "[", "\"\<go 2\>\"", "]"}], "*)"}], "]"}], 
               ",", 
               RowBox[{"{", 
                RowBox[{"j", ",", "1", ",", 
                 RowBox[{
                  RowBox[{"Dimensions", "[", "fvalc", "]"}], "[", 
                  RowBox[{"[", "1", "]"}], "]"}]}], "}"}]}], "]"}], ";", 
             "\[IndentingNewLine]", 
             RowBox[{"(*", " ", 
              RowBox[{
              "end", " ", "identify", " ", "allele_id", " ", "already", " ", 
               "found"}], " ", "*)"}], "\[IndentingNewLine]", 
             "\[IndentingNewLine]", 
             RowBox[{"spos", "=", 
              RowBox[{"StringPosition", "[", 
               RowBox[{"fle", ",", 
                RowBox[{"valcc", "[", 
                 RowBox[{"[", "k", "]"}], "]"}]}], "]"}]}], ";", 
             "\[IndentingNewLine]", 
             RowBox[{"(*", 
              RowBox[{
               RowBox[{"Print", "[", 
                RowBox[{
                "\"\<\\nvariation id \>\"", ",", "kms", ",", "\"\< \>\"", ",", 
                 RowBox[{"vmscc", "[", 
                  RowBox[{"[", "kms", "]"}], "]"}], ",", "\"\<; k \>\"", ",", 
                 "k"}], "]"}], ";"}], "*)"}], "\[IndentingNewLine]", 
             RowBox[{"If", "[", 
              RowBox[{
               RowBox[{"spos", "\[NotEqual]", 
                RowBox[{"{", "}"}]}], ",", "\[IndentingNewLine]", 
               RowBox[{
                RowBox[{"Do", "[", "\[IndentingNewLine]", 
                 RowBox[{
                  RowBox[{
                   RowBox[{"stl1", "=", 
                    RowBox[{"spos", "[", 
                    RowBox[{"[", 
                    RowBox[{"j", ",", "1"}], "]"}], "]"}]}], ";", 
                   "\[IndentingNewLine]", 
                   RowBox[{"stl2", "=", 
                    RowBox[{"spos", "[", 
                    RowBox[{"[", 
                    RowBox[{"j", ",", "2"}], "]"}], "]"}]}], ";", 
                   "\[IndentingNewLine]", 
                   RowBox[{"str", "=", 
                    RowBox[{"StringJoin", "[", 
                    RowBox[{"Take", "[", 
                    RowBox[{
                    RowBox[{"Characters", "[", "fle", "]"}], ",", 
                    RowBox[{"{", 
                    RowBox[{"stl1", ",", "stl2"}], "}"}]}], "]"}], "]"}]}], 
                   ";", 
                   RowBox[{"(*", 
                    RowBox[{
                    RowBox[{"Print", "[", 
                    RowBox[{
                    "\"\<k \>\"", ",", "k", ",", 
                    "\"\<; allele_id, variation id \>\"", ",", 
                    RowBox[{"{", 
                    RowBox[{"str", ",", 
                    RowBox[{"vmscc", "[", 
                    RowBox[{"[", "kms", "]"}], "]"}]}], "}"}]}], "]"}], ";"}],
                     "*)"}], "\[IndentingNewLine]", 
                   RowBox[{"AppendTo", "[", 
                    RowBox[{"unan", ",", 
                    RowBox[{"{", 
                    RowBox[{"str", ",", 
                    RowBox[{"vmscc", "[", 
                    RowBox[{"[", "kms", "]"}], "]"}]}], "}"}]}], "]"}]}], ",", 
                  RowBox[{"{", 
                   RowBox[{"j", ",", "1", ",", 
                    RowBox[{
                    RowBox[{"Dimensions", "[", "spos", "]"}], "[", 
                    RowBox[{"[", "1", "]"}], "]"}]}], "}"}]}], 
                 "\[IndentingNewLine]", "]"}], ";"}]}], "\[IndentingNewLine]",
               "]"}], ";", "\[IndentingNewLine]", 
             RowBox[{"Label", "[", "pnt1", "]"}]}], ",", 
            RowBox[{"{", 
             RowBox[{"k", ",", "1", ",", 
              RowBox[{
               RowBox[{"Dimensions", "[", "valcc", "]"}], "[", 
               RowBox[{"[", "1", "]"}], "]"}]}], "}"}]}], 
           "\[IndentingNewLine]", "]"}], ";", "\[IndentingNewLine]", 
          RowBox[{"(*", 
           RowBox[{
            RowBox[{"Print", "[", 
             RowBox[{
             "\"\<A. unan \>\"", ",", "unan", ",", "\"\<\\nfvalc \>\"", ",", 
              "fvalc"}], "]"}], ";"}], "*)"}], "\[IndentingNewLine]", 
          RowBox[{"unanc", "=", 
           RowBox[{"Complement", "[", 
            RowBox[{"unan", ",", "fvalc"}], "]"}]}], ";", 
          RowBox[{"(*", " ", 
           RowBox[{"removes", " ", "unanimous", " ", "cases"}], " ", "*)"}], 
          "\[IndentingNewLine]", 
          RowBox[{"If", "[", 
           RowBox[{
            RowBox[{"unanc", "\[NotEqual]", 
             RowBox[{"{", "}"}]}], ",", "\[IndentingNewLine]", 
            RowBox[{
             RowBox[{"v1", "=", 
              RowBox[{"Table", "[", 
               RowBox[{
                RowBox[{"Count", "[", 
                 RowBox[{"unan", ",", 
                  RowBox[{"unanc", "[", 
                   RowBox[{"[", "j", "]"}], "]"}]}], "]"}], ",", 
                RowBox[{"{", 
                 RowBox[{"j", ",", "1", ",", 
                  RowBox[{
                   RowBox[{"Dimensions", "[", "unanc", "]"}], "[", 
                   RowBox[{"[", "1", "]"}], "]"}]}], "}"}]}], "]"}]}], ";", 
             "\[IndentingNewLine]", 
             RowBox[{"v2", "=", 
              RowBox[{"Position", "[", 
               RowBox[{"v1", ",", 
                RowBox[{"Max", "[", "v1", "]"}]}], "]"}]}], ";", 
             "\[IndentingNewLine]", 
             RowBox[{"str", "=", 
              RowBox[{"unanc", "[", 
               RowBox[{"[", 
                RowBox[{"v2", "[", 
                 RowBox[{"[", 
                  RowBox[{"1", ",", "1"}], "]"}], "]"}], "]"}], "]"}]}], ";", 
             "\[IndentingNewLine]", 
             RowBox[{"(*", 
              RowBox[{
               RowBox[{"Print", "[", 
                RowBox[{"\"\<most allele_id for \>\"", ",", "str"}], "]"}], 
               ";"}], "*)"}], "\[IndentingNewLine]", 
             RowBox[{"AppendTo", "[", 
              RowBox[{"fvalc", ",", "str"}], "]"}]}], ","}], 
           "\[IndentingNewLine]", 
           RowBox[{"(*", 
            RowBox[{
            "Print", "[", "\"\<no not-unanimous allele_id's\>\"", "]"}], 
            "*)"}], "\[IndentingNewLine]", "]"}]}], "\[IndentingNewLine]", 
         ",", 
         RowBox[{"{", 
          RowBox[{"kms", ",", "1", ",", 
           RowBox[{
            RowBox[{"Dimensions", "[", "vmscc", "]"}], "[", 
            RowBox[{"[", "1", "]"}], "]"}]}], "}"}]}], "\[IndentingNewLine]", 
        "]"}], ";", "\[IndentingNewLine]", 
       RowBox[{"Print", "[", 
        RowBox[{
        "\"\<all fvalc (allele_id, variation id} \>\"", ",", "fvalc"}], "]"}],
        ";", "\[IndentingNewLine]", "\[IndentingNewLine]", 
       RowBox[{"(*", " ", 
        RowBox[{
        "create", " ", "NA", " ", "entries", " ", "in", " ", "fvalc", " ", 
         "when", " ", "variation", " ", 
         RowBox[{"id", "'"}], "s", " ", "have", " ", "values", " ", "for", 
         " ", "which", " ", "there", " ", "are", " ", "no", " ", 
         RowBox[{"allele_id", "'"}], "s"}], " ", "*)"}], 
       "\[IndentingNewLine]", 
       RowBox[{"If", "[", 
        RowBox[{
         RowBox[{
          RowBox[{
           RowBox[{"Dimensions", "[", "fvalc", "]"}], "[", 
           RowBox[{"[", "1", "]"}], "]"}], "\[NotEqual]", 
          RowBox[{
           RowBox[{"Dimensions", "[", "vmscc", "]"}], "[", 
           RowBox[{"[", "1", "]"}], "]"}]}], ",", "\[IndentingNewLine]", 
         RowBox[{
          RowBox[{"dct", "=", 
           RowBox[{"{", "}"}]}], ";", "\[IndentingNewLine]", 
          RowBox[{"Do", "[", "\[IndentingNewLine]", 
           RowBox[{
            RowBox[{"If", "[", 
             RowBox[{
              RowBox[{
               RowBox[{"vmscc", "[", 
                RowBox[{"[", "j", "]"}], "]"}], "\[Equal]", 
               RowBox[{"fvalc", "[", 
                RowBox[{"[", 
                 RowBox[{"k", ",", "2"}], "]"}], "]"}]}], ",", 
              RowBox[{"AppendTo", "[", 
               RowBox[{"dct", ",", 
                RowBox[{"vmscc", "[", 
                 RowBox[{"[", "j", "]"}], "]"}]}], "]"}]}], "]"}], ",", 
            RowBox[{"{", 
             RowBox[{"k", ",", "1", ",", 
              RowBox[{
               RowBox[{"Dimensions", "[", "fvalc", "]"}], "[", 
               RowBox[{"[", "1", "]"}], "]"}]}], "}"}], ",", 
            RowBox[{"{", 
             RowBox[{"j", ",", "1", ",", 
              RowBox[{
               RowBox[{"Dimensions", "[", "vmscc", "]"}], "[", 
               RowBox[{"[", "1", "]"}], "]"}]}], "}"}]}], "]"}], ";", 
          "\[IndentingNewLine]", 
          RowBox[{"(*", 
           RowBox[{
            RowBox[{"Print", "[", 
             RowBox[{
             "\"\<B. vmscc \>\"", ",", "vmscc", ",", "\"\<\\ndct \>\"", ",", 
              "dct"}], "]"}], ";"}], "*)"}], "\[IndentingNewLine]", 
          RowBox[{"v1", "=", 
           RowBox[{"Complement", "[", 
            RowBox[{"vmscc", ",", "dct"}], "]"}]}], ";", 
          "\[IndentingNewLine]", 
          RowBox[{"v2", "=", 
           RowBox[{"Flatten", "[", 
            RowBox[{"Table", "[", 
             RowBox[{
              RowBox[{"Position", "[", 
               RowBox[{"vmscc", ",", 
                RowBox[{"v1", "[", 
                 RowBox[{"[", "j", "]"}], "]"}]}], "]"}], ",", 
              RowBox[{"{", 
               RowBox[{"j", ",", "1", ",", 
                RowBox[{
                 RowBox[{"Dimensions", "[", "v1", "]"}], "[", 
                 RowBox[{"[", "1", "]"}], "]"}]}], "}"}]}], "]"}], "]"}]}], 
          ";", "\[IndentingNewLine]", 
          RowBox[{"Do", "[", 
           RowBox[{
            RowBox[{"AppendTo", "[", 
             RowBox[{"fvalc", ",", 
              RowBox[{"{", 
               RowBox[{"\"\<NA\>\"", ",", 
                RowBox[{"vmscc", "[", 
                 RowBox[{"[", 
                  RowBox[{"v2", "[", 
                   RowBox[{"[", "j", "]"}], "]"}], "]"}], "]"}]}], "}"}]}], 
             "]"}], ",", 
            RowBox[{"{", 
             RowBox[{"j", ",", "1", ",", 
              RowBox[{
               RowBox[{"Dimensions", "[", "v2", "]"}], "[", 
               RowBox[{"[", "1", "]"}], "]"}]}], "}"}]}], "]"}]}]}], 
        "\[IndentingNewLine]", "]"}], ";", "\[IndentingNewLine]", 
       RowBox[{"(*", 
        RowBox[{
         RowBox[{"Print", "[", 
          RowBox[{
          "\"\<all fvalc (allele_id, variation id} \>\"", ",", "fvalc"}], 
          "]"}], ";"}], "*)"}], "\[IndentingNewLine]", "\[IndentingNewLine]", 
       RowBox[{"(*", " ", 
        RowBox[{"align", " ", "variation", " ", 
         RowBox[{"id", "'"}], "s", " ", "for", " ", "vmscc", " ", "and", " ", 
         "fvalc"}], " ", "*)"}], "\[IndentingNewLine]", 
       RowBox[{"dct", "=", 
        RowBox[{"{", "}"}]}], ";", "\[IndentingNewLine]", 
       RowBox[{"v3", "=", 
        RowBox[{"Table", "[", 
         RowBox[{
          RowBox[{"fvalc", "[", 
           RowBox[{"[", 
            RowBox[{"j", ",", "2"}], "]"}], "]"}], ",", 
          RowBox[{"{", 
           RowBox[{"j", ",", "1", ",", 
            RowBox[{
             RowBox[{"Dimensions", "[", "fvalc", "]"}], "[", 
             RowBox[{"[", "1", "]"}], "]"}]}], "}"}]}], "]"}]}], ";", 
       "\[IndentingNewLine]", 
       RowBox[{"Do", "[", 
        RowBox[{
         RowBox[{"Do", "[", 
          RowBox[{
           RowBox[{"If", "[", 
            RowBox[{
             RowBox[{
              RowBox[{"vmscc", "[", 
               RowBox[{"[", "j", "]"}], "]"}], "\[Equal]", 
              RowBox[{"v3", "[", 
               RowBox[{"[", "k", "]"}], "]"}]}], ",", 
             RowBox[{"AppendTo", "[", 
              RowBox[{"dct", ",", 
               RowBox[{"{", 
                RowBox[{"j", ",", "k"}], "}"}]}], "]"}]}], "]"}], ",", 
           RowBox[{"{", 
            RowBox[{"k", ",", "1", ",", 
             RowBox[{
              RowBox[{"Dimensions", "[", "v3", "]"}], "[", 
              RowBox[{"[", "1", "]"}], "]"}]}], "}"}]}], "]"}], ",", 
         RowBox[{"{", 
          RowBox[{"j", ",", "1", ",", 
           RowBox[{
            RowBox[{"Dimensions", "[", "vmscc", "]"}], "[", 
            RowBox[{"[", "1", "]"}], "]"}]}], "}"}]}], "]"}], ";", 
       "\[IndentingNewLine]", 
       RowBox[{"(*", 
        RowBox[{
         RowBox[{"Print", "[", "dct", "]"}], ";"}], "*)"}], 
       "\[IndentingNewLine]", 
       RowBox[{"v4", "=", 
        RowBox[{"Table", "[", 
         RowBox[{
          RowBox[{"fvalc", "[", 
           RowBox[{"[", 
            RowBox[{"dct", "[", 
             RowBox[{"[", 
              RowBox[{"j", ",", "2"}], "]"}], "]"}], "]"}], "]"}], ",", 
          RowBox[{"{", 
           RowBox[{"j", ",", "1", ",", 
            RowBox[{
             RowBox[{"Dimensions", "[", "vmscc", "]"}], "[", 
             RowBox[{"[", "1", "]"}], "]"}]}], "}"}]}], "]"}]}], ";", 
       "\[IndentingNewLine]", 
       RowBox[{"fvalc", "=", "v4"}], ";", "\[IndentingNewLine]", 
       "\[IndentingNewLine]", 
       RowBox[{"Print", "[", 
        RowBox[{
        "\"\<all realigned fvalc (allele id, variation id \>\"", ",", 
         "fvalc"}], "]"}], ";", "\[IndentingNewLine]", 
       RowBox[{"Print", "[", 
        RowBox[{"\"\<vmsc is variation id      \>\"", ",", "vmsc"}], "]"}], 
       ";", "\[IndentingNewLine]", 
       RowBox[{"Print", "[", 
        RowBox[{"\"\<valc is allele_id         \>\"", ",", "valc"}], "]"}], 
       ";", 
       RowBox[{"Print", "[", 
        RowBox[{"\"\<vspc sequence p. \>\"", ",", "vspc"}], "]"}], ";", 
       "\[IndentingNewLine]", "\[IndentingNewLine]", 
       RowBox[{"(*", " ", 
        RowBox[{"find", " ", "residue", " ", "substitutions"}], " ", "*)"}], 
       "\[IndentingNewLine]", 
       RowBox[{"(*", " ", "unanimous", " ", "*)"}], "\[IndentingNewLine]", 
       RowBox[{"fvspc", "=", 
        RowBox[{"{", "}"}]}], ";", "\[IndentingNewLine]", 
       RowBox[{"Do", "[", 
        RowBox[{"(*", 
         RowBox[{
          RowBox[{"str", "=", 
           RowBox[{"StringJoin", "[", 
            RowBox[{"{", 
             RowBox[{
             "\"\<https://www.ncbi.nlm.nih.gov/clinvar/variation/\>\"", ",", 
              RowBox[{"vmscc", "[", 
               RowBox[{"[", "kms", "]"}], "]"}], ",", "\"\</\>\""}], "}"}], 
            "]"}]}], ";", "\[IndentingNewLine]", 
          RowBox[{"DeleteFile", "[", "\"\<fldownload.txt\>\"", "]"}], ";", 
          "\[IndentingNewLine]", 
          RowBox[{"URLDownload", "[", 
           RowBox[{"str", ",", "\"\<fldownload.txt\>\""}], "]"}], ";", 
          "\[IndentingNewLine]", 
          RowBox[{"fle", "=", 
           RowBox[{"ReadString", "[", 
            RowBox[{"File", "[", 
             TemplateBox[{"\"fldownload.txt\""},
              "FileArgument"], "]"}], "]"}]}], ";"}], "*)"}], 
        "\[IndentingNewLine]", 
        RowBox[{
         RowBox[{
          RowBox[{"fle", "=", 
           RowBox[{"flf", "[", 
            RowBox[{"[", "kms", "]"}], "]"}]}], ";", "\[IndentingNewLine]", 
          "\[IndentingNewLine]", 
          RowBox[{"(*", " ", 
           RowBox[{"find", " ", "unanimous", " ", "residue", " ", 
            RowBox[{"substitution", "'"}], "s"}], " ", "*)"}], 
          "\[IndentingNewLine]", 
          RowBox[{"unan", "=", 
           RowBox[{"{", "}"}]}], ";", "\[IndentingNewLine]", 
          RowBox[{"Do", "[", 
           RowBox[{"(*", " ", 
            RowBox[{"k", " ", "loop"}], " ", "*)"}], "\[IndentingNewLine]", 
           RowBox[{
            RowBox[{
             RowBox[{"spos", "=", 
              RowBox[{"StringPosition", "[", 
               RowBox[{"fle", ",", 
                RowBox[{"vspcc", "[", 
                 RowBox[{"[", "k", "]"}], "]"}]}], "]"}]}], ";", 
             "\[IndentingNewLine]", 
             RowBox[{"(*", 
              RowBox[{
               RowBox[{"Print", "[", 
                RowBox[{
                "\"\<\\nvariation \>\"", ",", "kms", ",", "\"\< \>\"", ",", 
                 RowBox[{"vmscc", "[", 
                  RowBox[{"[", "kms", "]"}], "]"}], ",", "\"\<, fvalc \>\"", 
                 ",", 
                 RowBox[{"fvalc", "[", 
                  RowBox[{"[", "kms", "]"}], "]"}], ",", "\"\<; k \>\"", ",", 
                 "k"}], "]"}], ";"}], "*)"}], "\[IndentingNewLine]", 
             RowBox[{"If", "[", "\[IndentingNewLine]", 
              RowBox[{
               RowBox[{"spos", "\[NotEqual]", 
                RowBox[{"{", "}"}]}], ",", "\[IndentingNewLine]", 
               RowBox[{"Do", "[", "\[IndentingNewLine]", 
                RowBox[{
                 RowBox[{
                  RowBox[{"stl1", "=", 
                   RowBox[{"spos", "[", 
                    RowBox[{"[", 
                    RowBox[{"j", ",", "1"}], "]"}], "]"}]}], ";", 
                  "\[IndentingNewLine]", 
                  RowBox[{"stl2", "=", 
                   RowBox[{"spos", "[", 
                    RowBox[{"[", 
                    RowBox[{"j", ",", "2"}], "]"}], "]"}]}], ";", 
                  "\[IndentingNewLine]", 
                  RowBox[{"str", "=", 
                   RowBox[{"StringJoin", "[", 
                    RowBox[{"Take", "[", 
                    RowBox[{
                    RowBox[{"Characters", "[", "fle", "]"}], ",", 
                    RowBox[{"{", 
                    RowBox[{"stl1", ",", "stl2"}], "}"}]}], "]"}], "]"}]}], 
                  ";", 
                  RowBox[{"(*", 
                   RowBox[{
                    RowBox[{"Print", "[", 
                    RowBox[{
                    "\"\<k \>\"", ",", "k", ",", 
                    "\"\<; residue sub, allele_id, variation id \>\"", ",", 
                    RowBox[{"{", 
                    RowBox[{"str", ",", 
                    RowBox[{"fvalc", "[", 
                    RowBox[{"[", "kms", "]"}], "]"}]}], "}"}]}], "]"}], ";"}],
                    "*)"}], "\[IndentingNewLine]", 
                  RowBox[{"AppendTo", "[", 
                   RowBox[{"unan", ",", 
                    RowBox[{"{", 
                    RowBox[{"str", ",", 
                    RowBox[{"fvalc", "[", 
                    RowBox[{"[", "kms", "]"}], "]"}]}], "}"}]}], "]"}]}], ",", 
                 RowBox[{"{", 
                  RowBox[{"j", ",", "1", ",", 
                   RowBox[{
                    RowBox[{"Dimensions", "[", "spos", "]"}], "[", 
                    RowBox[{"[", "1", "]"}], "]"}]}], "}"}]}], 
                "\[IndentingNewLine]", "]"}]}], "\[IndentingNewLine]", 
              "]"}]}], "\[IndentingNewLine]", ",", 
            RowBox[{"{", 
             RowBox[{"k", ",", "1", ",", 
              RowBox[{
               RowBox[{"Dimensions", "[", "vspcc", "]"}], "[", 
               RowBox[{"[", "1", "]"}], "]"}]}], "}"}]}], "]"}], ";", 
          "\[IndentingNewLine]", 
          RowBox[{"un", "=", 
           RowBox[{"DeleteDuplicates", "[", "unan", "]"}]}], ";", 
          "\[IndentingNewLine]", 
          RowBox[{"(*", 
           RowBox[{
            RowBox[{"Print", "[", 
             RowBox[{
             "\"\<unan \>\"", ",", "unan", ",", "\"\<\\nun \>\"", ",", "un", 
              ",", "\"\< Dimensions[un] \>\"", ",", 
              RowBox[{"Dimensions", "[", "un", "]"}]}], "]"}], ";"}], "*)"}], 
          "\[IndentingNewLine]", 
          RowBox[{"If", "[", "\[IndentingNewLine]", 
           RowBox[{
            RowBox[{
             RowBox[{
              RowBox[{"Dimensions", "[", "un", "]"}], "[", 
              RowBox[{"[", "1", "]"}], "]"}], "\[Equal]", "1"}], ",", 
            "\[IndentingNewLine]", 
            RowBox[{
             RowBox[{"AppendTo", "[", 
              RowBox[{"fvspc", ",", 
               RowBox[{"un", "[", 
                RowBox[{"[", "1", "]"}], "]"}]}], "]"}], ";"}], 
            RowBox[{"(*", 
             RowBox[{"Print", "[", 
              RowBox[{"\"\<unanimous residue sub \>\"", ",", "un"}], "]"}], 
             "*)"}], ","}], "\[IndentingNewLine]", 
           RowBox[{"(*", 
            RowBox[{"Print", "[", 
             RowBox[{"\"\<no unanimous residue sub's for variation \>\"", ",", 
              RowBox[{"vmscc", "[", 
               RowBox[{"[", "kms", "]"}], "]"}]}], "]"}], "*)"}], 
           "\[IndentingNewLine]", "]"}]}], "\[IndentingNewLine]", ",", 
         RowBox[{"{", 
          RowBox[{"kms", ",", "1", ",", 
           RowBox[{
            RowBox[{"Dimensions", "[", "vmscc", "]"}], "[", 
            RowBox[{"[", "1", "]"}], "]"}]}], "}"}]}], "]"}], ";", "\n", 
       RowBox[{"(*", 
        RowBox[{
         RowBox[{"Print", "[", 
          RowBox[{
          "\"\<unanimous fvspc (residue substitution, allele_id, variation \
id} \>\"", ",", "fvspc"}], "]"}], ";"}], "*)"}], "\[IndentingNewLine]", 
       "\[IndentingNewLine]", "\[IndentingNewLine]", 
       RowBox[{"(*", " ", 
        RowBox[{
         RowBox[{"find", " ", "not"}], "-", 
         RowBox[{"unanimous", " ", "residue", " ", "substitution"}]}], " ", 
        "*)"}], "\[IndentingNewLine]", 
       RowBox[{"(*", 
        RowBox[{
         RowBox[{
         "Print", "[", "\"\<\\nBegin not-unanimous residue sub search\>\"", 
          "]"}], ";"}], "*)"}], "\[IndentingNewLine]", 
       RowBox[{"Do", "[", 
        RowBox[{"(*", 
         RowBox[{
          RowBox[{"str", "=", 
           RowBox[{"StringJoin", "[", 
            RowBox[{"{", 
             RowBox[{
             "\"\<https://www.ncbi.nlm.nih.gov/clinvar/variation/\>\"", ",", 
              RowBox[{"vmscc", "[", 
               RowBox[{"[", "kms", "]"}], "]"}], ",", "\"\</\>\""}], "}"}], 
            "]"}]}], ";", "\[IndentingNewLine]", 
          RowBox[{"DeleteFile", "[", "\"\<fldownload.txt\>\"", "]"}], ";", 
          "\[IndentingNewLine]", 
          RowBox[{"URLDownload", "[", 
           RowBox[{"str", ",", "\"\<fldownload.txt\>\""}], "]"}], ";", 
          "\[IndentingNewLine]", 
          RowBox[{"fle", "=", 
           RowBox[{"ReadString", "[", 
            RowBox[{"File", "[", 
             TemplateBox[{"\"fldownload.txt\""},
              "FileArgument"], "]"}], "]"}]}], ";"}], "*)"}], 
        "\[IndentingNewLine]", 
        RowBox[{
         RowBox[{
          RowBox[{"fle", "=", 
           RowBox[{"flf", "[", 
            RowBox[{"[", "kms", "]"}], "]"}]}], ";", "\[IndentingNewLine]", 
          "\[IndentingNewLine]", 
          RowBox[{"(*", " ", 
           RowBox[{
           "find", " ", "residue", " ", "substitutions", " ", "not", " ", 
            "unanimous"}], " ", "*)"}], "\[IndentingNewLine]", 
          RowBox[{"unan", "=", 
           RowBox[{"{", "}"}]}], ";", "\[IndentingNewLine]", 
          RowBox[{"Do", "[", 
           RowBox[{"(*", " ", 
            RowBox[{"k", " ", "loop"}], " ", "*)"}], "\[IndentingNewLine]", 
           "\[IndentingNewLine]", 
           RowBox[{"(*", " ", 
            RowBox[{
            "identify", " ", "residue", " ", "substitutions", " ", "already", 
             " ", "found"}], " ", "*)"}], "\[IndentingNewLine]", 
           RowBox[{
            RowBox[{
             RowBox[{"Do", "[", 
              RowBox[{
               RowBox[{"If", "[", 
                RowBox[{
                 RowBox[{
                  RowBox[{"{", 
                   RowBox[{
                    RowBox[{"vspcc", "[", 
                    RowBox[{"[", "k", "]"}], "]"}], ",", 
                    RowBox[{"fvalc", "[", 
                    RowBox[{"[", "kms", "]"}], "]"}]}], "}"}], "\[Equal]", 
                  RowBox[{"fvspc", "[", 
                   RowBox[{"[", "j", "]"}], "]"}]}], ",", 
                 RowBox[{"(*", 
                  RowBox[{
                   RowBox[{"Print", "[", 
                    RowBox[{
                    "\"\<residue substitution already found \>\"", ",", 
                    RowBox[{"fvspc", "[", 
                    RowBox[{"[", "j", "]"}], "]"}]}], "]"}], ";"}], "*)"}], 
                 RowBox[{
                  RowBox[{"Goto", "[", "pnt1", "]"}], ";"}]}], 
                RowBox[{"(*", 
                 RowBox[{"Print", "[", "\"\<go 2\>\"", "]"}], "*)"}], "]"}], 
               ",", 
               RowBox[{"{", 
                RowBox[{"j", ",", "1", ",", 
                 RowBox[{
                  RowBox[{"Dimensions", "[", "fvspc", "]"}], "[", 
                  RowBox[{"[", "1", "]"}], "]"}]}], "}"}]}], "]"}], ";", 
             "\[IndentingNewLine]", 
             RowBox[{"(*", " ", 
              RowBox[{
              "end", " ", "identify", " ", "residue", " ", "substitutions", 
               " ", "already", " ", "found"}], " ", "*)"}], 
             "\[IndentingNewLine]", "\[IndentingNewLine]", 
             RowBox[{"spos", "=", 
              RowBox[{"StringPosition", "[", 
               RowBox[{"fle", ",", 
                RowBox[{"vspcc", "[", 
                 RowBox[{"[", "k", "]"}], "]"}]}], "]"}]}], ";", 
             "\[IndentingNewLine]", 
             RowBox[{"If", "[", 
              RowBox[{
               RowBox[{"spos", "\[NotEqual]", 
                RowBox[{"{", "}"}]}], ",", "\[IndentingNewLine]", 
               RowBox[{
                RowBox[{"Do", "[", "\[IndentingNewLine]", 
                 RowBox[{
                  RowBox[{
                   RowBox[{"stl1", "=", 
                    RowBox[{"spos", "[", 
                    RowBox[{"[", 
                    RowBox[{"j", ",", "1"}], "]"}], "]"}]}], ";", 
                   "\[IndentingNewLine]", 
                   RowBox[{"stl2", "=", 
                    RowBox[{"spos", "[", 
                    RowBox[{"[", 
                    RowBox[{"j", ",", "2"}], "]"}], "]"}]}], ";", 
                   "\[IndentingNewLine]", 
                   RowBox[{"str", "=", 
                    RowBox[{"StringJoin", "[", 
                    RowBox[{"Take", "[", 
                    RowBox[{
                    RowBox[{"Characters", "[", "fle", "]"}], ",", 
                    RowBox[{"{", 
                    RowBox[{"stl1", ",", "stl2"}], "}"}]}], "]"}], "]"}]}], 
                   ";", 
                   RowBox[{"(*", 
                    RowBox[{
                    RowBox[{"Print", "[", 
                    RowBox[{
                    "\"\<k \>\"", ",", "k", ",", 
                    "\"\<; residue sub, allele_id, variation id \>\"", ",", 
                    RowBox[{"{", 
                    RowBox[{"str", ",", 
                    RowBox[{"fvalc", "[", 
                    RowBox[{"[", "kms", "]"}], "]"}]}], "}"}]}], "]"}], ";"}],
                     "*)"}], "\[IndentingNewLine]", 
                   RowBox[{"AppendTo", "[", 
                    RowBox[{"unan", ",", 
                    RowBox[{"{", 
                    RowBox[{"str", ",", 
                    RowBox[{"fvalc", "[", 
                    RowBox[{"[", "kms", "]"}], "]"}]}], "}"}]}], "]"}]}], ",", 
                  RowBox[{"{", 
                   RowBox[{"j", ",", "1", ",", 
                    RowBox[{
                    RowBox[{"Dimensions", "[", "spos", "]"}], "[", 
                    RowBox[{"[", "1", "]"}], "]"}]}], "}"}]}], 
                 "\[IndentingNewLine]", "]"}], ";"}]}], "\[IndentingNewLine]",
               "]"}], ";", 
             RowBox[{"(*", 
              RowBox[{
               RowBox[{"Print", "[", "\"\<go 3\>\"", "]"}], ";"}], "*)"}], 
             "\[IndentingNewLine]", 
             RowBox[{"Label", "[", "pnt1", "]"}]}], 
            RowBox[{"(*", 
             RowBox[{";", 
              RowBox[{"Print", "[", "\"\<go 4\>\"", "]"}]}], "*)"}], ",", 
            RowBox[{"{", 
             RowBox[{"k", ",", "1", ",", 
              RowBox[{
               RowBox[{"Dimensions", "[", "vspcc", "]"}], "[", 
               RowBox[{"[", "1", "]"}], "]"}]}], "}"}]}], 
           "\[IndentingNewLine]", "]"}], ";", "\[IndentingNewLine]", 
          RowBox[{"unanc", "=", 
           RowBox[{"Complement", "[", 
            RowBox[{"unan", ",", "fvspc"}], "]"}]}], ";", 
          RowBox[{"(*", " ", 
           RowBox[{"removes", " ", "unanimous", " ", "cases"}], " ", "*)"}], 
          "\[IndentingNewLine]", 
          RowBox[{"If", "[", 
           RowBox[{
            RowBox[{"unanc", "\[NotEqual]", 
             RowBox[{"{", "}"}]}], ",", "\[IndentingNewLine]", 
            RowBox[{
             RowBox[{"v1", "=", 
              RowBox[{"Table", "[", 
               RowBox[{
                RowBox[{"Count", "[", 
                 RowBox[{"unan", ",", 
                  RowBox[{"unanc", "[", 
                   RowBox[{"[", "j", "]"}], "]"}]}], "]"}], ",", 
                RowBox[{"{", 
                 RowBox[{"j", ",", "1", ",", 
                  RowBox[{
                   RowBox[{"Dimensions", "[", "unanc", "]"}], "[", 
                   RowBox[{"[", "1", "]"}], "]"}]}], "}"}]}], "]"}]}], ";", 
             "\[IndentingNewLine]", 
             RowBox[{"v2", "=", 
              RowBox[{"Position", "[", 
               RowBox[{"v1", ",", 
                RowBox[{"Max", "[", "v1", "]"}]}], "]"}]}], ";", 
             "\[IndentingNewLine]", 
             RowBox[{"str", "=", 
              RowBox[{"unanc", "[", 
               RowBox[{"[", 
                RowBox[{"v2", "[", 
                 RowBox[{"[", 
                  RowBox[{"1", ",", "1"}], "]"}], "]"}], "]"}], "]"}]}], ";", 
             "\[IndentingNewLine]", 
             RowBox[{"(*", 
              RowBox[{
               RowBox[{"Print", "[", 
                RowBox[{
                "\"\<most residue substitutions for \>\"", ",", "str"}], 
                "]"}], ";"}], "*)"}], "\[IndentingNewLine]", 
             RowBox[{"AppendTo", "[", 
              RowBox[{"fvspc", ",", "str"}], "]"}]}], ","}], 
           "\[IndentingNewLine]", 
           RowBox[{"(*", 
            RowBox[{
            "Print", "[", "\"\<no not-unanimous substitutions\>\"", "]"}], 
            "*)"}], "\[IndentingNewLine]", "]"}]}], "\[IndentingNewLine]", 
         ",", 
         RowBox[{"{", 
          RowBox[{"kms", ",", "1", ",", 
           RowBox[{
            RowBox[{"Dimensions", "[", "vmscc", "]"}], "[", 
            RowBox[{"[", "1", "]"}], "]"}]}], "}"}]}], "\[IndentingNewLine]", 
        "]"}], ";", "\[IndentingNewLine]", 
       RowBox[{"(*", 
        RowBox[{
         RowBox[{"Print", "[", 
          RowBox[{
          "\"\<all fvspc (residue substitution, allele_id, variation id \>\"",
            ",", "fvspc"}], "]"}], ";"}], "*)"}], "\[IndentingNewLine]", 
       "\[IndentingNewLine]", 
       RowBox[{"(*", " ", 
        RowBox[{
         RowBox[{"align", " ", "variation", " ", 
          RowBox[{"id", "'"}], "s", " ", "for", " ", "vmscc"}], ",", " ", 
         "fval", ",", " ", 
         RowBox[{"and", " ", "fvspc"}]}], " ", "*)"}], "\[IndentingNewLine]", 
       RowBox[{"dct", "=", 
        RowBox[{"{", "}"}]}], ";", "\[IndentingNewLine]", 
       RowBox[{"v3", "=", 
        RowBox[{"Table", "[", 
         RowBox[{
          RowBox[{"fvspc", "[", 
           RowBox[{"[", 
            RowBox[{"j", ",", "2", ",", "2"}], "]"}], "]"}], ",", 
          RowBox[{"{", 
           RowBox[{"j", ",", "1", ",", 
            RowBox[{
             RowBox[{"Dimensions", "[", "fvspc", "]"}], "[", 
             RowBox[{"[", "1", "]"}], "]"}]}], "}"}]}], "]"}]}], ";", 
       "\[IndentingNewLine]", 
       RowBox[{"Do", "[", 
        RowBox[{
         RowBox[{"Do", "[", 
          RowBox[{
           RowBox[{"If", "[", 
            RowBox[{
             RowBox[{
              RowBox[{"vmscc", "[", 
               RowBox[{"[", "j", "]"}], "]"}], "\[Equal]", 
              RowBox[{"v3", "[", 
               RowBox[{"[", "k", "]"}], "]"}]}], ",", 
             RowBox[{"AppendTo", "[", 
              RowBox[{"dct", ",", 
               RowBox[{"{", 
                RowBox[{"j", ",", "k"}], "}"}]}], "]"}]}], "]"}], ",", 
           RowBox[{"{", 
            RowBox[{"k", ",", "1", ",", 
             RowBox[{
              RowBox[{"Dimensions", "[", "v3", "]"}], "[", 
              RowBox[{"[", "1", "]"}], "]"}]}], "}"}]}], "]"}], ",", 
         RowBox[{"{", 
          RowBox[{"j", ",", "1", ",", 
           RowBox[{
            RowBox[{"Dimensions", "[", "vmscc", "]"}], "[", 
            RowBox[{"[", "1", "]"}], "]"}]}], "}"}]}], "]"}], ";", 
       "\[IndentingNewLine]", 
       RowBox[{"(*", 
        RowBox[{
         RowBox[{"Print", "[", "dct", "]"}], ";"}], "*)"}], 
       "\[IndentingNewLine]", 
       RowBox[{"v4", "=", 
        RowBox[{"Table", "[", 
         RowBox[{
          RowBox[{"fvspc", "[", 
           RowBox[{"[", 
            RowBox[{"dct", "[", 
             RowBox[{"[", 
              RowBox[{"j", ",", "2"}], "]"}], "]"}], "]"}], "]"}], ",", 
          RowBox[{"{", 
           RowBox[{"j", ",", "1", ",", 
            RowBox[{
             RowBox[{"Dimensions", "[", "vmscc", "]"}], "[", 
             RowBox[{"[", "1", "]"}], "]"}]}], "}"}]}], "]"}]}], ";", 
       "\[IndentingNewLine]", 
       RowBox[{"fvspc", "=", "v4"}], ";", "\[IndentingNewLine]", 
       RowBox[{"(*", 
        RowBox[{
         RowBox[{"Print", "[", 
          RowBox[{
          "\"\<all realigned fvspc (residue substitution, allele id, \
variation id \>\"", ",", "fvspc"}], "]"}], ";"}], "*)"}], 
       "\[IndentingNewLine]", "\[IndentingNewLine]", 
       RowBox[{"(*", " ", 
        RowBox[{"find", " ", "alleles"}], " ", "*)"}], "\n", 
       RowBox[{"(*", " ", 
        RowBox[{"unanimous", " ", "first"}], " ", "*)"}], 
       "\[IndentingNewLine]", 
       RowBox[{"allelec", "=", 
        RowBox[{"{", "}"}]}], ";", "\[IndentingNewLine]", 
       RowBox[{"Do", "[", 
        RowBox[{"(*", 
         RowBox[{
          RowBox[{"str", "=", 
           RowBox[{"StringJoin", "[", 
            RowBox[{"{", 
             RowBox[{
             "\"\<https://www.ncbi.nlm.nih.gov/clinvar/variation/\>\"", ",", 
              RowBox[{"vmscc", "[", 
               RowBox[{"[", "kms", "]"}], "]"}], ",", "\"\</\>\""}], "}"}], 
            "]"}]}], ";", "\[IndentingNewLine]", 
          RowBox[{"DeleteFile", "[", "\"\<fldownload.txt\>\"", "]"}], ";", 
          "\[IndentingNewLine]", 
          RowBox[{"URLDownload", "[", 
           RowBox[{"str", ",", "\"\<fldownload.txt\>\""}], "]"}], ";", 
          "\[IndentingNewLine]", 
          RowBox[{"fle", "=", 
           RowBox[{"ReadString", "[", 
            RowBox[{"File", "[", 
             TemplateBox[{"\"fldownload.txt\""},
              "FileArgument"], "]"}], "]"}]}], ";"}], "*)"}], 
        "\[IndentingNewLine]", 
        RowBox[{
         RowBox[{
          RowBox[{"fle", "=", 
           RowBox[{"flf", "[", 
            RowBox[{"[", "kms", "]"}], "]"}]}], ";", "\[IndentingNewLine]", 
          "\[IndentingNewLine]", 
          RowBox[{"unan", "=", 
           RowBox[{"{", "}"}]}], ";", "\[IndentingNewLine]", 
          RowBox[{"Do", "[", 
           RowBox[{"(*", " ", 
            RowBox[{"k", " ", "loop"}], " ", "*)"}], "\[IndentingNewLine]", 
           RowBox[{
            RowBox[{
             RowBox[{"allele1", "=", 
              RowBox[{"StringJoin", "[", 
               RowBox[{
                RowBox[{"refall", "[", 
                 RowBox[{"[", "k", "]"}], "]"}], ",", "\"\<&gt;\>\"", ",", 
                RowBox[{"altall", "[", 
                 RowBox[{"[", "k", "]"}], "]"}]}], "]"}]}], ";", 
             "\[IndentingNewLine]", 
             RowBox[{"allele2", "=", 
              RowBox[{"StringJoin", "[", 
               RowBox[{
                RowBox[{"refall", "[", 
                 RowBox[{"[", "k", "]"}], "]"}], ",", "\"\<>\>\"", ",", 
                RowBox[{"altall", "[", 
                 RowBox[{"[", "k", "]"}], "]"}]}], "]"}]}], ";", 
             "\[IndentingNewLine]", 
             RowBox[{"spos", "=", 
              RowBox[{"StringPosition", "[", 
               RowBox[{"fle", ",", "allele1"}], "]"}]}], ";", 
             "\[IndentingNewLine]", 
             RowBox[{"(*", 
              RowBox[{
               RowBox[{"Print", "[", 
                RowBox[{
                "\"\<\\nvariation \>\"", ",", "kms", ",", "\"\< \>\"", ",", 
                 RowBox[{"vmscc", "[", 
                  RowBox[{"[", "kms", "]"}], "]"}], ",", 
                 "\"\<, allele_id \>\"", ",", 
                 RowBox[{"fvalc", "[", 
                  RowBox[{"[", "kms", "]"}], "]"}], ",", "\"\<; k \>\"", ",", 
                 "k"}], "]"}], ";"}], "*)"}], "\[IndentingNewLine]", 
             RowBox[{"If", "[", 
              RowBox[{
               RowBox[{"spos", "\[NotEqual]", 
                RowBox[{"{", "}"}]}], ",", "\[IndentingNewLine]", 
               RowBox[{
                RowBox[{"Do", "[", 
                 RowBox[{
                  RowBox[{
                   RowBox[{"stl", "=", 
                    RowBox[{"spos", "[", 
                    RowBox[{"[", 
                    RowBox[{"j", ",", "1"}], "]"}], "]"}]}], ";", 
                   "\[IndentingNewLine]", 
                   RowBox[{"str1", "=", 
                    RowBox[{"StringJoin", "[", 
                    RowBox[{"Take", "[", 
                    RowBox[{
                    RowBox[{"Characters", "[", "fle", "]"}], ",", 
                    RowBox[{"{", 
                    RowBox[{"stl", ",", 
                    RowBox[{"UpTo", "[", "stl", "]"}]}], "}"}]}], "]"}], 
                    "]"}]}], ";", "\[IndentingNewLine]", 
                   RowBox[{"stl", "=", 
                    RowBox[{"spos", "[", 
                    RowBox[{"[", 
                    RowBox[{"1", ",", "2"}], "]"}], "]"}]}], ";", 
                   "\[IndentingNewLine]", 
                   RowBox[{"str2", "=", 
                    RowBox[{"StringJoin", "[", 
                    RowBox[{"Take", "[", 
                    RowBox[{
                    RowBox[{"Characters", "[", "fle", "]"}], ",", 
                    RowBox[{"{", 
                    RowBox[{"stl", ",", 
                    RowBox[{"UpTo", "[", "stl", "]"}]}], "}"}]}], "]"}], 
                    "]"}]}], ";", "\[IndentingNewLine]", 
                   RowBox[{"str", "=", "allele2"}], ";", 
                   "\[IndentingNewLine]", 
                   RowBox[{"AppendTo", "[", 
                    RowBox[{"unan", ",", 
                    RowBox[{"{", 
                    RowBox[{"str", ",", 
                    RowBox[{"fvalc", "[", 
                    RowBox[{"[", "kms", "]"}], "]"}]}], "}"}]}], "]"}], ";"}],
                   "\[IndentingNewLine]", 
                  RowBox[{"(*", 
                   RowBox[{"Print", "[", 
                    RowBox[{
                    "\"\<k \>\"", ",", "k", ",", 
                    "\"\<; allele, allele_id, variation ID \>\"", ",", 
                    RowBox[{"{", 
                    RowBox[{"str", ",", 
                    RowBox[{"fvalc", "[", 
                    RowBox[{"[", "kms", "]"}], "]"}]}], "}"}]}], "]"}], 
                   "*)"}], "\[IndentingNewLine]", ",", 
                  RowBox[{"{", 
                   RowBox[{"j", ",", "1", ",", 
                    RowBox[{
                    RowBox[{"Dimensions", "[", "spos", "]"}], "[", 
                    RowBox[{"[", "1", "]"}], "]"}]}], "}"}]}], "]"}], ";"}]}],
               "\[IndentingNewLine]", "]"}]}], "\[IndentingNewLine]", ",", 
            RowBox[{"{", 
             RowBox[{"k", ",", "1", ",", 
              RowBox[{
               RowBox[{"Dimensions", "[", "altall", "]"}], "[", 
               RowBox[{"[", "1", "]"}], "]"}]}], "}"}]}], "]"}], ";", 
          "\[IndentingNewLine]", 
          RowBox[{"un", "=", 
           RowBox[{"DeleteDuplicates", "[", "unan", "]"}]}], ";", 
          "\[IndentingNewLine]", 
          RowBox[{"(*", 
           RowBox[{
            RowBox[{"Print", "[", 
             RowBox[{
             "\"\<unan \>\"", ",", "unan", ",", "\"\<\\nun \>\"", ",", "un", 
              ",", "\"\< Dimensions[un] \>\"", ",", 
              RowBox[{"Dimensions", "[", "un", "]"}]}], "]"}], ";"}], "*)"}], 
          "\[IndentingNewLine]", 
          RowBox[{"If", "[", "\[IndentingNewLine]", 
           RowBox[{
            RowBox[{
             RowBox[{
              RowBox[{"Dimensions", "[", "un", "]"}], "[", 
              RowBox[{"[", "1", "]"}], "]"}], "\[Equal]", "1"}], ",", 
            "\[IndentingNewLine]", 
            RowBox[{
             RowBox[{"AppendTo", "[", 
              RowBox[{"allelec", ",", 
               RowBox[{"un", "[", 
                RowBox[{"[", "1", "]"}], "]"}]}], "]"}], ";"}], 
            RowBox[{"(*", 
             RowBox[{"Print", "[", 
              RowBox[{"\"\<unanimous allele \>\"", ",", "un"}], "]"}], "*)"}],
             ","}], "\[IndentingNewLine]", 
           RowBox[{"(*", 
            RowBox[{"Print", "[", 
             RowBox[{"\"\<no unanimous residue sub's for variation \>\"", ",", 
              RowBox[{"vmscc", "[", 
               RowBox[{"[", "kms", "]"}], "]"}]}], "]"}], "*)"}], 
           "\[IndentingNewLine]", "]"}]}], "\[IndentingNewLine]", ",", 
         RowBox[{"{", 
          RowBox[{"kms", ",", "1", ",", 
           RowBox[{
            RowBox[{"Dimensions", "[", "vmscc", "]"}], "[", 
            RowBox[{"[", "1", "]"}], "]"}]}], "}"}]}], "]"}], ";", 
       "\[IndentingNewLine]", 
       RowBox[{"Print", "[", 
        RowBox[{"\"\<1. alleles found \>\"", ",", "allelec"}], "]"}], ";", 
       "\n", "\[IndentingNewLine]", 
       RowBox[{"(*", 
        RowBox[{
         RowBox[{"Print", "[", 
          RowBox[{
          "\"\<final unanimous allelec (allele, allele_id, variation id) \
\>\"", ",", "allelec"}], "]"}], ";"}], "*)"}], "\[IndentingNewLine]", 
       RowBox[{"(*", " ", 
        RowBox[{"end", " ", "unanimous"}], " ", "*)"}], "\[IndentingNewLine]",
        "\[IndentingNewLine]", "\[IndentingNewLine]", 
       RowBox[{"(*", " ", 
        RowBox[{"not", "-", "unanimous"}], " ", "*)"}], "\[IndentingNewLine]", 
       RowBox[{"(*", 
        RowBox[{
         RowBox[{
         "Print", "[", "\"\<\\nBegin not-unanimous allele search\>\"", "]"}], 
         ";"}], "*)"}], "\[IndentingNewLine]", 
       RowBox[{"Do", "[", 
        RowBox[{"(*", 
         RowBox[{
          RowBox[{"str", "=", 
           RowBox[{"StringJoin", "[", 
            RowBox[{"{", 
             RowBox[{
             "\"\<https://www.ncbi.nlm.nih.gov/clinvar/variation/\>\"", ",", 
              RowBox[{"vmscc", "[", 
               RowBox[{"[", "kms", "]"}], "]"}], ",", "\"\</\>\""}], "}"}], 
            "]"}]}], ";", "\[IndentingNewLine]", 
          RowBox[{"DeleteFile", "[", "\"\<fldownload.txt\>\"", "]"}], ";", 
          "\[IndentingNewLine]", 
          RowBox[{"URLDownload", "[", 
           RowBox[{"str", ",", "\"\<fldownload.txt\>\""}], "]"}], ";", 
          "\[IndentingNewLine]", 
          RowBox[{"fle", "=", 
           RowBox[{"ReadString", "[", 
            RowBox[{"File", "[", 
             TemplateBox[{"\"fldownload.txt\""},
              "FileArgument"], "]"}], "]"}]}], ";"}], "*)"}], 
        "\[IndentingNewLine]", 
        RowBox[{
         RowBox[{
          RowBox[{"fle", "=", 
           RowBox[{"flf", "[", 
            RowBox[{"[", "kms", "]"}], "]"}]}], ";", "\[IndentingNewLine]", 
          "\[IndentingNewLine]", 
          RowBox[{"(*", " ", 
           RowBox[{"find", " ", "alleles", " ", "not", " ", "unanimous"}], 
           " ", "*)"}], "\[IndentingNewLine]", 
          RowBox[{"unan", "=", 
           RowBox[{"{", "}"}]}], ";", "\[IndentingNewLine]", 
          RowBox[{"Do", "[", 
           RowBox[{"(*", " ", 
            RowBox[{"k", " ", "loop"}], " ", "*)"}], "\[IndentingNewLine]", 
           "\[IndentingNewLine]", 
           RowBox[{"(*", " ", 
            RowBox[{
            "identify", " ", "alleles", " ", "already", " ", "found"}], " ", 
            "*)"}], "\[IndentingNewLine]", 
           RowBox[{
            RowBox[{
             RowBox[{"Do", "[", 
              RowBox[{
               RowBox[{"If", "[", 
                RowBox[{
                 RowBox[{
                  RowBox[{"alleleT", "[", 
                   RowBox[{"[", "k", "]"}], "]"}], "\[Equal]", 
                  RowBox[{"allelec", "[", 
                   RowBox[{"[", 
                    RowBox[{"j", ",", "1"}], "]"}], "]"}]}], ",", 
                 "\[IndentingNewLine]", 
                 RowBox[{
                  RowBox[{"Print", "[", 
                   RowBox[{"\"\<allele already found \>\"", ",", 
                    RowBox[{"allelec", "[", 
                    RowBox[{"[", "j", "]"}], "]"}]}], "]"}], ";", 
                  RowBox[{"Goto", "[", "pnt1", "]"}]}]}], "]"}], ",", 
               RowBox[{"{", 
                RowBox[{"j", ",", "1", ",", 
                 RowBox[{
                  RowBox[{"Dimensions", "[", "allelec", "]"}], "[", 
                  RowBox[{"[", "1", "]"}], "]"}]}], "}"}]}], "]"}], ";", 
             "\[IndentingNewLine]", 
             RowBox[{"Print", "[", 
              RowBox[{"\"\<allele not found \>\"", ",", 
               RowBox[{"alleleT", "[", 
                RowBox[{"[", "k", "]"}], "]"}]}], "]"}], ";", 
             "\[IndentingNewLine]", 
             RowBox[{"(*", " ", 
              RowBox[{
              "end", " ", "identify", " ", "alleles", " ", "already", " ", 
               "found"}], " ", "*)"}], "\[IndentingNewLine]", 
             "\[IndentingNewLine]", 
             RowBox[{"allele1", "=", 
              RowBox[{"StringJoin", "[", 
               RowBox[{
                RowBox[{"refall", "[", 
                 RowBox[{"[", "k", "]"}], "]"}], ",", "\"\<&gt;\>\"", ",", 
                RowBox[{"altall", "[", 
                 RowBox[{"[", "k", "]"}], "]"}]}], "]"}]}], ";", 
             "\[IndentingNewLine]", 
             RowBox[{"allele2", "=", 
              RowBox[{"StringJoin", "[", 
               RowBox[{
                RowBox[{"refall", "[", 
                 RowBox[{"[", "k", "]"}], "]"}], ",", "\"\<>\>\"", ",", 
                RowBox[{"altall", "[", 
                 RowBox[{"[", "k", "]"}], "]"}]}], "]"}]}], ";", 
             "\[IndentingNewLine]", 
             RowBox[{"spos", "=", 
              RowBox[{"StringPosition", "[", 
               RowBox[{"fle", ",", "allele1"}], "]"}]}], ";", 
             "\[IndentingNewLine]", 
             RowBox[{"If", "[", 
              RowBox[{
               RowBox[{"spos", "\[NotEqual]", 
                RowBox[{"{", "}"}]}], ",", "\[IndentingNewLine]", 
               RowBox[{"Do", "[", 
                RowBox[{
                 RowBox[{
                  RowBox[{"stl", "=", 
                   RowBox[{"spos", "[", 
                    RowBox[{"[", 
                    RowBox[{"j", ",", "1"}], "]"}], "]"}]}], ";", 
                  "\[IndentingNewLine]", 
                  RowBox[{"str1", "=", 
                   RowBox[{"StringJoin", "[", 
                    RowBox[{"Take", "[", 
                    RowBox[{
                    RowBox[{"Characters", "[", "fle", "]"}], ",", 
                    RowBox[{"{", 
                    RowBox[{"stl", ",", 
                    RowBox[{"UpTo", "[", "stl", "]"}]}], "}"}]}], "]"}], 
                    "]"}]}], ";", "\[IndentingNewLine]", 
                  RowBox[{"stl", "=", 
                   RowBox[{"spos", "[", 
                    RowBox[{"[", 
                    RowBox[{"1", ",", "2"}], "]"}], "]"}]}], ";", 
                  "\[IndentingNewLine]", 
                  RowBox[{"str2", "=", 
                   RowBox[{"StringJoin", "[", 
                    RowBox[{"Take", "[", 
                    RowBox[{
                    RowBox[{"Characters", "[", "fle", "]"}], ",", 
                    RowBox[{"{", 
                    RowBox[{"stl", ",", 
                    RowBox[{"UpTo", "[", "stl", "]"}]}], "}"}]}], "]"}], 
                    "]"}]}], ";", "\[IndentingNewLine]", 
                  RowBox[{"str", "=", "allele2"}], ";", "\[IndentingNewLine]", 
                  RowBox[{"Print", "[", 
                   RowBox[{
                   "\"\<k \>\"", ",", "k", ",", 
                    "\"\<; allele, allele_id, variation ID \>\"", ",", 
                    RowBox[{"{", 
                    RowBox[{"str", ",", 
                    RowBox[{"fvalc", "[", 
                    RowBox[{"[", "kms", "]"}], "]"}]}], "}"}]}], "]"}], ";", 
                  "\[IndentingNewLine]", 
                  RowBox[{"AppendTo", "[", 
                   RowBox[{"unan", ",", 
                    RowBox[{"{", 
                    RowBox[{"str", ",", 
                    RowBox[{"fvalc", "[", 
                    RowBox[{"[", "kms", "]"}], "]"}]}], "}"}]}], "]"}]}], ",", 
                 RowBox[{"{", 
                  RowBox[{"j", ",", "1", ",", 
                   RowBox[{
                    RowBox[{"Dimensions", "[", "spos", "]"}], "[", 
                    RowBox[{"[", "1", "]"}], "]"}]}], "}"}]}], 
                "\[IndentingNewLine]", "]"}]}], "\[IndentingNewLine]", "]"}], 
             ";", "\[IndentingNewLine]", 
             RowBox[{"Label", "[", "pnt1", "]"}]}], ",", 
            RowBox[{"{", 
             RowBox[{"k", ",", "1", ",", 
              RowBox[{
               RowBox[{"Dimensions", "[", "altall", "]"}], "[", 
               RowBox[{"[", "1", "]"}], "]"}]}], "}"}]}], 
           "\[IndentingNewLine]", "]"}], ";", "\[IndentingNewLine]", 
          RowBox[{"unanc", "=", 
           RowBox[{"Complement", "[", 
            RowBox[{"unan", ",", "allelec"}], "]"}]}], ";", 
          RowBox[{"(*", " ", 
           RowBox[{"removes", " ", "unanimous", " ", "cases"}], " ", "*)"}], 
          "\[IndentingNewLine]", 
          RowBox[{"Print", "[", 
           RowBox[{"\"\<allelec \>\"", ",", "allelec"}], "]"}], ";", 
          "\[IndentingNewLine]", 
          RowBox[{"Print", "[", 
           RowBox[{"\"\<unan    \>\"", ",", "unan"}], "]"}], ";", 
          "\[IndentingNewLine]", 
          RowBox[{"Print", "[", 
           RowBox[{"\"\<unanc   \>\"", ",", "unanc"}], "]"}], ";", 
          "\[IndentingNewLine]", "\[IndentingNewLine]", 
          RowBox[{"If", "[", "\[IndentingNewLine]", 
           RowBox[{
            RowBox[{"unanc", "\[NotEqual]", 
             RowBox[{"{", "}"}]}], ",", "\[IndentingNewLine]", 
            RowBox[{
             RowBox[{"v1", "=", 
              RowBox[{"Table", "[", 
               RowBox[{
                RowBox[{"Count", "[", 
                 RowBox[{"unan", ",", 
                  RowBox[{"unanc", "[", 
                   RowBox[{"[", "j", "]"}], "]"}]}], "]"}], ",", 
                RowBox[{"{", 
                 RowBox[{"j", ",", "1", ",", 
                  RowBox[{
                   RowBox[{"Dimensions", "[", "unanc", "]"}], "[", 
                   RowBox[{"[", "1", "]"}], "]"}]}], "}"}]}], "]"}]}], ";", 
             "\[IndentingNewLine]", 
             RowBox[{"v2", "=", 
              RowBox[{"Position", "[", 
               RowBox[{"v1", ",", 
                RowBox[{"Max", "[", "v1", "]"}]}], "]"}]}], ";", 
             "\[IndentingNewLine]", 
             RowBox[{"str", "=", 
              RowBox[{"unanc", "[", 
               RowBox[{"[", 
                RowBox[{"v2", "[", 
                 RowBox[{"[", 
                  RowBox[{"1", ",", "1"}], "]"}], "]"}], "]"}], "]"}]}], ";", 
             "\[IndentingNewLine]", 
             RowBox[{"(*", 
              RowBox[{
               RowBox[{"Print", "[", 
                RowBox[{"\"\<most alleles for \>\"", ",", "str"}], "]"}], 
               ";"}], "*)"}], "\[IndentingNewLine]", 
             RowBox[{"AppendTo", "[", 
              RowBox[{"allelec", ",", "str"}], "]"}]}]}], 
           "\[IndentingNewLine]", "]"}], ";"}], "\[IndentingNewLine]", 
         RowBox[{"(*", 
          RowBox[{
           RowBox[{"Print", "[", 
            RowBox[{
            
            "\"\<not unanimous allelec (allele, allele_id, variation id) \
\>\"", ",", "allelec"}], "]"}], ";"}], "*)"}], "\[IndentingNewLine]", ",", 
         RowBox[{"{", 
          RowBox[{"kms", ",", "1", ",", 
           RowBox[{
            RowBox[{"Dimensions", "[", "vmscc", "]"}], "[", 
            RowBox[{"[", "1", "]"}], "]"}]}], "}"}]}], "\[IndentingNewLine]", 
        "]"}], ";", "\[IndentingNewLine]", 
       RowBox[{"(*", 
        RowBox[{
         RowBox[{"Print", "[", 
          RowBox[{
          "\"\<final total allelec (allele, allele_id, variation id) \>\"", 
           ",", "allelec"}], "]"}], ";"}], "*)"}], "\[IndentingNewLine]", 
       "\[IndentingNewLine]", 
       RowBox[{"(*", " ", 
        RowBox[{
         RowBox[{
         "align", " ", "variation", " ", "ids", " ", "for", " ", "vmscc"}], 
         ",", " ", "fvalc", ",", " ", 
         RowBox[{"and", " ", "allelec"}]}], " ", "*)"}], 
       "\[IndentingNewLine]", 
       RowBox[{"Print", "[", 
        RowBox[{"\"\<2. alleles found \>\"", ",", "allelec"}], "]"}], ";", 
       "\[IndentingNewLine]", 
       RowBox[{"dct", "=", 
        RowBox[{"{", "}"}]}], ";", "\[IndentingNewLine]", 
       RowBox[{"v3", "=", 
        RowBox[{"Table", "[", 
         RowBox[{
          RowBox[{"allelec", "[", 
           RowBox[{"[", 
            RowBox[{"j", ",", "2", ",", "2"}], "]"}], "]"}], ",", 
          RowBox[{"{", 
           RowBox[{"j", ",", "1", ",", 
            RowBox[{
             RowBox[{"Dimensions", "[", "allelec", "]"}], "[", 
             RowBox[{"[", "1", "]"}], "]"}]}], "}"}]}], "]"}]}], ";", 
       "\[IndentingNewLine]", 
       RowBox[{"Do", "[", 
        RowBox[{
         RowBox[{"Do", "[", 
          RowBox[{
           RowBox[{"If", "[", 
            RowBox[{
             RowBox[{
              RowBox[{"vmscc", "[", 
               RowBox[{"[", "j", "]"}], "]"}], "\[Equal]", 
              RowBox[{"v3", "[", 
               RowBox[{"[", "k", "]"}], "]"}]}], ",", 
             RowBox[{"AppendTo", "[", 
              RowBox[{"dct", ",", 
               RowBox[{"{", 
                RowBox[{"j", ",", "k"}], "}"}]}], "]"}]}], "]"}], ",", 
           RowBox[{"{", 
            RowBox[{"k", ",", "1", ",", 
             RowBox[{
              RowBox[{"Dimensions", "[", "v3", "]"}], "[", 
              RowBox[{"[", "1", "]"}], "]"}]}], "}"}]}], "]"}], ",", 
         RowBox[{"{", 
          RowBox[{"j", ",", "1", ",", 
           RowBox[{
            RowBox[{"Dimensions", "[", "vmscc", "]"}], "[", 
            RowBox[{"[", "1", "]"}], "]"}]}], "}"}]}], "]"}], ";", 
       "\[IndentingNewLine]", 
       RowBox[{"(*", 
        RowBox[{
         RowBox[{"Print", "[", "dct", "]"}], ";"}], "*)"}], 
       "\[IndentingNewLine]", 
       RowBox[{"If", " ", "[", "\[IndentingNewLine]", 
        RowBox[{
         RowBox[{
          RowBox[{"dct", "\[Equal]", 
           RowBox[{"{", "}"}]}], "&&", 
          RowBox[{"snv", "\[Equal]", "2"}]}], ",", "\[IndentingNewLine]", 
         RowBox[{"If", "[", "\[IndentingNewLine]", 
          RowBox[{
           RowBox[{"fvalc", "\[Equal]", 
            RowBox[{"{", "}"}]}], ",", "\[IndentingNewLine]", 
           RowBox[{
            RowBox[{"v4", "=", 
             RowBox[{"{", 
              RowBox[{"{", 
               RowBox[{
                RowBox[{"StringJoin", "[", "\"\<MV>MW\>\"", "]"}], ",", 
                "\"\<NA\>\""}], "}"}], "}"}]}], ";", "\[IndentingNewLine]", 
            RowBox[{"mn", "=", 
             RowBox[{"{", "}"}]}], ";", "\[IndentingNewLine]", 
            RowBox[{"mm", "=", 
             RowBox[{"{", "}"}]}], ";", "\[IndentingNewLine]", 
            RowBox[{"ml", "=", 
             RowBox[{"{", "}"}]}], ";", "\[IndentingNewLine]", 
            RowBox[{"AppendTo", "[", 
             RowBox[{"rskip", ",", 
              RowBox[{"rslist", "[", 
               RowBox[{"[", "i", "]"}], "]"}]}], "]"}], ";", 
            "\[IndentingNewLine]", 
            RowBox[{"Print", "[", 
             RowBox[{
             "\"\<multiple nucleotide variant: v4 \>\"", ",", "v4", ",", 
              "\"\<; skip MNV \>\""}], "]"}], ";", "\[IndentingNewLine]", 
            RowBox[{"Goto", "[", "skipsnp", "]"}]}], ",", 
           "\[IndentingNewLine]", 
           RowBox[{"v4", "=", 
            RowBox[{"{", 
             RowBox[{"{", 
              RowBox[{
               RowBox[{"StringJoin", "[", "\"\<MV>MW\>\"", "]"}], ",", 
               RowBox[{"fvalc", "[", 
                RowBox[{"[", 
                 RowBox[{"-", "1"}], "]"}], "]"}]}], "}"}], "}"}]}]}], 
          "\[IndentingNewLine]", "]"}], ",", "\[IndentingNewLine]", 
         "\[IndentingNewLine]", 
         RowBox[{"v4", "=", 
          RowBox[{"Table", "[", 
           RowBox[{
            RowBox[{"allelec", "[", 
             RowBox[{"[", 
              RowBox[{"dct", "[", 
               RowBox[{"[", 
                RowBox[{"j", ",", "2"}], "]"}], "]"}], "]"}], "]"}], ",", 
            RowBox[{"{", 
             RowBox[{"j", ",", "1", ",", 
              RowBox[{
               RowBox[{"Dimensions", "[", "vmscc", "]"}], "[", 
               RowBox[{"[", "1", "]"}], "]"}]}], "}"}]}], "]"}]}]}], 
        "\[IndentingNewLine]", "]"}], ";", "\[IndentingNewLine]", 
       RowBox[{"allelec", "=", "v4"}], ";", "\[IndentingNewLine]", 
       RowBox[{"(*", 
        RowBox[{
         RowBox[{"Print", "[", 
          RowBox[{
          "\"\<final realigned total allelec (allele, allele_id, variation id \
\>\"", ",", "allelec"}], "]"}], ";"}], "*)"}], "\[IndentingNewLine]", 
       "\[IndentingNewLine]", 
       RowBox[{"(*", " ", 
        RowBox[{"end", " ", "not", " ", "unanimous"}], " ", "*)"}], 
       "\[IndentingNewLine]", "\[IndentingNewLine]", 
       RowBox[{"Print", "[", 
        RowBox[{"\"\<all variation ID \>\"", ",", "vmsc"}], "]"}], ";", 
       "\[IndentingNewLine]", 
       RowBox[{"Print", "[", 
        RowBox[{"\"\<all allele ID \>\"", ",", "valc"}], "]"}], ";", 
       "\[IndentingNewLine]", 
       RowBox[{"Print", "[", 
        RowBox[{"\"\<all alleles   \>\"", ",", "alleleT"}], "]"}], ";", 
       "\[IndentingNewLine]", 
       RowBox[{"Print", "[", 
        RowBox[{"\"\<3. alleles found \>\"", ",", "allelec"}], "]"}], ";", 
       "\[IndentingNewLine]", 
       RowBox[{"Print", "[", 
        RowBox[{"\"\<all allele IDs \>\"", ",", "valc"}], "]"}], ";", 
       "\[IndentingNewLine]", 
       RowBox[{"Print", "[", 
        RowBox[{"\"\<all independent allele IDs \>\"", ",", "valcc"}], "]"}], 
       ";", "\[IndentingNewLine]", 
       RowBox[{"Print", "[", 
        RowBox[{"\"\<independent allele IDs found \>\"", ",", "fvalc"}], 
        "]"}], ";", "\[IndentingNewLine]", 
       RowBox[{"Print", "[", 
        RowBox[{
        "\"\<all fvspc (residue position, allele_id, variation id \>\"", ",", 
         "fvspc"}], "]"}], ";", "\n", 
       RowBox[{"(*", "\[IndentingNewLine]", 
        RowBox[{"(*", " ", 
         RowBox[{"finds", " ", "*", 
          RowBox[{".", "json"}], " ", "data"}], " ", "*)"}], 
        "\[IndentingNewLine]", 
        RowBox[{
         RowBox[{"str", "=", 
          RowBox[{"StringJoin", "[", 
           RowBox[{"{", 
            RowBox[{
            "\"\<https://api.ncbi.nlm.nih.gov/variation/v0/beta/refsnp/\>\"", 
             ",", 
             RowBox[{"rslist", "[", 
              RowBox[{"[", 
               RowBox[{"i", ",", "1"}], "]"}], "]"}]}], "}"}], "]"}]}], ";", 
         "\[IndentingNewLine]", 
         RowBox[{"URLDownload", "[", 
          RowBox[{"str", ",", "\"\<fldownload.txt\>\""}], "]"}], ";", 
         "\[IndentingNewLine]", 
         RowBox[{"TaskWait", "[", 
          RowBox[{"fle", "=", 
           RowBox[{"ReadString", "[", 
            RowBox[{"File", "[", 
             TemplateBox[{"\"fldownload.txt\""},
              "FileArgument"], "]"}], "]"}]}], "]"}], ";"}], 
        "\[IndentingNewLine]", "*)"}], "\n", "\[IndentingNewLine]", 
       RowBox[{"(*", "\[IndentingNewLine]", 
        RowBox[{"(*", " ", 
         RowBox[{"finds", " ", "variation", " ", "ID", " ", "data"}], " ", 
         "*)"}], "\[IndentingNewLine]", 
        RowBox[{
         RowBox[{"str", "=", 
          RowBox[{"StringJoin", "[", 
           RowBox[{
           "{", "\"\<https://www.ncbi.nlm.nih.gov/clinvar?term=(fvalc[[1]][\
AlleleID])\>\"", "}"}], "]"}]}], ";", "\[IndentingNewLine]", 
         RowBox[{"URLDownload", "[", 
          RowBox[{"str", ",", "\"\<fldownload.txt\>\""}], "]"}], ";", 
         "\[IndentingNewLine]", 
         RowBox[{"TaskWait", "[", 
          RowBox[{"fle", "=", 
           RowBox[{"ReadString", "[", 
            RowBox[{"File", "[", 
             TemplateBox[{"\"fldownload.txt\""},
              "FileArgument"], "]"}], "]"}]}], "]"}], ";"}], 
        "\[IndentingNewLine]", "*)"}], "\n", "\[IndentingNewLine]", 
       RowBox[{"(*", "\[IndentingNewLine]", 
        RowBox[{
         RowBox[{"str", "=", 
          RowBox[{"StringJoin", "[", 
           RowBox[{"{", 
            RowBox[{"\"\<https://www.ncbi.nlm.nih.gov/clinvar?term=\>\"", ",", 
             RowBox[{"valcc", "[", 
              RowBox[{"[", "1", "]"}], "]"}]}], "}"}], "]"}]}], ";", 
         RowBox[{"str", "=", 
          RowBox[{"StringJoin", "[", 
           RowBox[{"{", 
            RowBox[{
            "\"\<https://www.ncbi.nlm.nih.gov/clinvar/variation/\>\"", ",", 
             RowBox[{"vmscc", "[", 
              RowBox[{"[", "1", "]"}], "]"}]}], "}"}], "]"}]}], ";", 
         "\[IndentingNewLine]", 
         RowBox[{"URLDownload", "[", 
          RowBox[{"str", ",", "\"\<fldownload.txt\>\""}], "]"}], ";", 
         "\[IndentingNewLine]", 
         RowBox[{"TaskWait", "[", 
          RowBox[{"fle", "=", 
           RowBox[{"ReadString", "[", 
            RowBox[{"File", "[", 
             TemplateBox[{"\"fldownload.txt\""},
              "FileArgument"], "]"}], "]"}]}], "]"}], ";", 
         "\[IndentingNewLine]", 
         RowBox[{"allele1", "=", "\"\<G&gt;C\>\""}], ";", "\n", 
         RowBox[{"allele2", "=", "\"\<G>C\>\""}], ";", "\n", 
         RowBox[{
          RowBox[{
           RowBox[{"Print", "[", 
            RowBox[{"allele2", ",", "\"\<; variation ID \>\"", ",", 
             RowBox[{"vmscc", "[", 
              RowBox[{"[", "1", "]"}], "]"}], ",", "\"\<; allele ID \>\"", 
             ",", 
             RowBox[{"valcc", "[", 
              RowBox[{"[", "1", "]"}], "]"}], ",", "\"\< spos \>\"", ",", 
             RowBox[{"spos", "=", 
              RowBox[{"StringPosition", "[", 
               RowBox[{"fle", ",", "allele1"}], "]"}]}]}], "]"}], 
           "\[IndentingNewLine]", "allele1"}], "=", "\"\<G&gt;A\>\""}], ";", 
         "\n", 
         RowBox[{"allele2", "=", "\"\<G>A\>\""}], ";", "\n", 
         RowBox[{
          RowBox[{
           RowBox[{"Print", "[", 
            RowBox[{"allele2", ",", "\"\<; variation ID \>\"", ",", 
             RowBox[{"vmscc", "[", 
              RowBox[{"[", "1", "]"}], "]"}], ",", "\"\<; allele ID \>\"", 
             ",", 
             RowBox[{"valcc", "[", 
              RowBox[{"[", "1", "]"}], "]"}], ",", "\"\< spos \>\"", ",", 
             RowBox[{"spos", "=", 
              RowBox[{"StringPosition", "[", 
               RowBox[{"fle", ",", "allele1"}], "]"}]}]}], "]"}], 
           "\[IndentingNewLine]", "allele1"}], "=", "\"\<G&gt;T\>\""}], ";", 
         "\n", 
         RowBox[{"allele2", "=", "\"\<G>T\>\""}], ";", "\n", 
         RowBox[{
          RowBox[{"Print", "[", 
           RowBox[{"allele2", ",", "\"\<; variation ID \>\"", ",", 
            RowBox[{"vmscc", "[", 
             RowBox[{"[", "1", "]"}], "]"}], ",", "\"\<; allele ID \>\"", ",", 
            RowBox[{"valcc", "[", 
             RowBox[{"[", "1", "]"}], "]"}], ",", "\"\< spos \>\"", ",", 
            RowBox[{"spos", "=", 
             RowBox[{"StringPosition", "[", 
              RowBox[{"fle", ",", "allele1"}], "]"}]}]}], "]"}], 
          "\[IndentingNewLine]", "\[IndentingNewLine]", 
          RowBox[{"Print", "[", "\"\< \>\"", "]"}]}], ";", 
         "\[IndentingNewLine]", 
         RowBox[{"str", "=", 
          RowBox[{"StringJoin", "[", 
           RowBox[{"{", 
            RowBox[{"\"\<https://www.ncbi.nlm.nih.gov/clinvar?term=\>\"", ",", 
             RowBox[{"valcc", "[", 
              RowBox[{"[", "1", "]"}], "]"}]}], "}"}], "]"}]}], ";", 
         RowBox[{"URLDownload", "[", 
          RowBox[{"str", ",", "\"\<fldownload.txt\>\""}], "]"}], ";", 
         "\[IndentingNewLine]", 
         RowBox[{"TaskWait", "[", 
          RowBox[{"fle", "=", 
           RowBox[{"ReadString", "[", 
            RowBox[{"File", "[", 
             TemplateBox[{"\"fldownload.txt\""},
              "FileArgument"], "]"}], "]"}]}], "]"}], ";", 
         "\[IndentingNewLine]", 
         RowBox[{"allele1", "=", "\"\<G&gt;C\>\""}], ";", "\n", 
         RowBox[{"allele2", "=", "\"\<G>C\>\""}], ";", "\n", 
         RowBox[{
          RowBox[{
           RowBox[{"Print", "[", 
            RowBox[{"allele2", ",", "\"\<; variation ID \>\"", ",", 
             RowBox[{"vmscc", "[", 
              RowBox[{"[", "2", "]"}], "]"}], ",", "\"\<; allele ID \>\"", 
             ",", 
             RowBox[{"valcc", "[", 
              RowBox[{"[", "2", "]"}], "]"}], ",", "\"\< spos \>\"", ",", 
             RowBox[{"spos", "=", 
              RowBox[{"StringPosition", "[", 
               RowBox[{"fle", ",", "allele1"}], "]"}]}]}], "]"}], 
           "\[IndentingNewLine]", "allele1"}], "=", "\"\<G&gt;A\>\""}], ";", 
         "\n", 
         RowBox[{"allele2", "=", "\"\<G>A\>\""}], ";", "\n", 
         RowBox[{
          RowBox[{
           RowBox[{"Print", "[", 
            RowBox[{"allele2", ",", "\"\<; variation ID \>\"", ",", 
             RowBox[{"vmscc", "[", 
              RowBox[{"[", "2", "]"}], "]"}], ",", "\"\<; allele ID \>\"", 
             ",", 
             RowBox[{"valcc", "[", 
              RowBox[{"[", "2", "]"}], "]"}], ",", "\"\< spos \>\"", ",", 
             RowBox[{"spos", "=", 
              RowBox[{"StringPosition", "[", 
               RowBox[{"fle", ",", "allele1"}], "]"}]}]}], "]"}], 
           "\[IndentingNewLine]", "allele1"}], "=", "\"\<G&gt;T\>\""}], ";", 
         "\n", 
         RowBox[{"allele2", "=", "\"\<G>T\>\""}], ";", "\n", 
         RowBox[{"Print", "[", 
          RowBox[{"allele2", ",", "\"\<; variation ID \>\"", ",", 
           RowBox[{"vmscc", "[", 
            RowBox[{"[", "2", "]"}], "]"}], ",", "\"\<; allele ID \>\"", ",", 
           RowBox[{"valcc", "[", 
            RowBox[{"[", "2", "]"}], "]"}], ",", "\"\< spos \>\"", ",", 
           RowBox[{"spos", "=", 
            RowBox[{"StringPosition", "[", 
             RowBox[{"fle", ",", "allele1"}], "]"}]}]}], "]"}]}], 
        "\[IndentingNewLine]", "*)"}], "\n", 
       RowBox[{"(*", 
        RowBox[{"fle", ";"}], "*)"}], "\n", "\[IndentingNewLine]", 
       RowBox[{"(*", " ", 
        RowBox[{"disease", " ", "names"}], " ", "*)"}], "\n", 
       RowBox[{"vdnc", "=", 
        RowBox[{"{", "}"}]}], ";", "\[IndentingNewLine]", 
       RowBox[{"Do", "[", "\[IndentingNewLine]", 
        RowBox[{
         RowBox[{
          RowBox[{"stl", "=", 
           RowBox[{"vdn", "[", 
            RowBox[{"[", 
             RowBox[{"kdn", ",", "2"}], "]"}], "]"}]}], ";", 
          "\[IndentingNewLine]", 
          RowBox[{"Do", "[", 
           RowBox[{
            RowBox[{
             RowBox[{"Label", "[", "pnt1", "]"}], ";", 
             RowBox[{"stl", "++"}], ";", "\[IndentingNewLine]", 
             RowBox[{"str", "=", 
              RowBox[{"StringJoin", "[", 
               RowBox[{"Take", "[", 
                RowBox[{
                 RowBox[{"Characters", "[", 
                  RowBox[{"pt", "[", 
                   RowBox[{"[", 
                    RowBox[{"i", ",", "1"}], "]"}], "]"}], "]"}], ",", 
                 RowBox[{"{", 
                  RowBox[{"stl", ",", 
                   RowBox[{"UpTo", "[", "stl", "]"}]}], "}"}]}], "]"}], 
               "]"}]}], ";", "\[IndentingNewLine]", 
             RowBox[{"If", "[", 
              RowBox[{
               RowBox[{"StringMatchQ", "[", 
                RowBox[{"str", ",", "\"\<[\>\""}], "]"}], ",", 
               RowBox[{
                RowBox[{"stl1", "=", 
                 RowBox[{"stl", "+", "1"}]}], ";", 
                RowBox[{"Goto", "[", "pnt1", "]"}]}]}], "]"}], ";", 
             "\[IndentingNewLine]", 
             RowBox[{"If", "[", 
              RowBox[{
               RowBox[{"StringMatchQ", "[", 
                RowBox[{"str", ",", "\"\<]\>\""}], "]"}], ",", 
               RowBox[{
                RowBox[{"stl2", "=", 
                 RowBox[{"stl", "-", "1"}]}], ";", 
                RowBox[{"Goto", "[", "pnt2", "]"}]}]}], "]"}], ";"}], 
            "\[IndentingNewLine]", ",", 
            RowBox[{"{", 
             RowBox[{"j", ",", "1", ",", "dm"}], "}"}]}], "]"}], ";", 
          RowBox[{"Label", "[", "pnt2", "]"}], ";", "\[IndentingNewLine]", 
          RowBox[{"str", "=", 
           RowBox[{"StringJoin", "[", 
            RowBox[{"Take", "[", 
             RowBox[{
              RowBox[{"Characters", "[", 
               RowBox[{"pt", "[", 
                RowBox[{"[", 
                 RowBox[{"i", ",", "1"}], "]"}], "]"}], "]"}], ",", 
              RowBox[{"{", 
               RowBox[{"stl1", ",", "stl2"}], "}"}]}], "]"}], "]"}]}], ";", 
          "\[IndentingNewLine]", 
          RowBox[{"rsdise", "=", "str"}], ";", "\[IndentingNewLine]", 
          "\[IndentingNewLine]", 
          RowBox[{"(*", " ", 
           RowBox[{
           "for", " ", "multiple", " ", "phenotypes", " ", "words", " ", 
            "need", " ", "to", " ", "be", " ", "separated"}], " ", "*)"}], 
          "\[IndentingNewLine]", 
          RowBox[{"vdn1", "=", 
           RowBox[{"StringPosition", "[", 
            RowBox[{"rsdise", ",", "\"\<,\>\""}], "]"}]}], ";", 
          "\[IndentingNewLine]", 
          RowBox[{"stl1", "=", "2"}], ";", 
          RowBox[{"dword", "=", 
           RowBox[{"{", "}"}]}], ";", "\[IndentingNewLine]", 
          RowBox[{"Do", "[", 
           RowBox[{"(*", " ", 
            RowBox[{"k1", " ", "loop"}], " ", "*)"}], "\[IndentingNewLine]", 
           RowBox[{
            RowBox[{
             RowBox[{"stl0", "=", 
              RowBox[{
               RowBox[{"vdn1", "[", 
                RowBox[{"[", 
                 RowBox[{"k1", ",", "2"}], "]"}], "]"}], "+", "1"}]}], ";", 
             "\[IndentingNewLine]", 
             RowBox[{"stz", "=", 
              RowBox[{"StringJoin", "[", 
               RowBox[{"Take", "[", 
                RowBox[{
                 RowBox[{"Characters", "[", "rsdise", "]"}], ",", 
                 RowBox[{"{", 
                  RowBox[{"stl0", ",", "stl0"}], "}"}]}], "]"}], "]"}]}], ";",
              "\[IndentingNewLine]", 
             RowBox[{"(*", 
              RowBox[{
               RowBox[{"Print", "[", 
                RowBox[{"k1", ",", "\"\<extra \\\": \>\"", ",", "stz"}], 
                "]"}], ";"}], "*)"}], "\[IndentingNewLine]", 
             RowBox[{"If", "[", 
              RowBox[{
               RowBox[{"stz", "\[NotEqual]", "\"\<\\\"\>\""}], ",", 
               RowBox[{"Goto", "[", "pnt0", "]"}]}], "]"}], ";", 
             "\[IndentingNewLine]", 
             RowBox[{"stl2", "=", 
              RowBox[{
               RowBox[{"vdn1", "[", 
                RowBox[{"[", 
                 RowBox[{"k1", ",", "2"}], "]"}], "]"}], "-", "2"}]}], ";", 
             "\[IndentingNewLine]", 
             RowBox[{"str", "=", 
              RowBox[{"StringJoin", "[", 
               RowBox[{"Take", "[", 
                RowBox[{
                 RowBox[{"Characters", "[", "rsdise", "]"}], ",", 
                 RowBox[{"{", 
                  RowBox[{"stl1", ",", "stl2"}], "}"}]}], "]"}], "]"}]}], ";", 
             RowBox[{"(*", 
              RowBox[{
               RowBox[{"Print", "[", 
                RowBox[{"k1", ",", "\"\< str \>\"", ",", "str"}], "]"}], 
               ";"}], "*)"}], "\[IndentingNewLine]", 
             RowBox[{"AppendTo", "[", 
              RowBox[{"dword", ",", "str"}], "]"}], ";", 
             "\[IndentingNewLine]", 
             RowBox[{"stl1", "=", 
              RowBox[{
               RowBox[{"vdn1", "[", 
                RowBox[{"[", 
                 RowBox[{"k1", ",", "2"}], "]"}], "]"}], "+", "2"}]}], ";", 
             "\[IndentingNewLine]", 
             RowBox[{"Label", "[", "pnt0", "]"}]}], "\[IndentingNewLine]", 
            ",", 
            RowBox[{"{", 
             RowBox[{"k1", ",", "1", ",", 
              RowBox[{
               RowBox[{"Dimensions", "[", "vdn1", "]"}], "[", 
               RowBox[{"[", "1", "]"}], "]"}]}], "}"}]}], "]"}], ";", 
          "\[IndentingNewLine]", 
          RowBox[{"str", "=", 
           RowBox[{"StringJoin", "[", 
            RowBox[{"Take", "[", 
             RowBox[{
              RowBox[{"Characters", "[", "rsdise", "]"}], ",", 
              RowBox[{"{", 
               RowBox[{"stl1", ",", 
                RowBox[{"-", "2"}]}], "}"}]}], "]"}], "]"}]}], ";", 
          "\[IndentingNewLine]", 
          RowBox[{"AppendTo", "[", 
           RowBox[{"dword", ",", "str"}], "]"}], ";", 
          RowBox[{"(*", 
           RowBox[{
            RowBox[{"Print", "[", 
             RowBox[{"\"\<dword \>\"", ",", "dword"}], "]"}], ";"}], "*)"}], 
          "\[IndentingNewLine]", 
          RowBox[{"rsdise", "=", "dword"}], ";", "\[IndentingNewLine]", 
          RowBox[{"AppendTo", "[", 
           RowBox[{"vdnc", ",", "rsdise"}], "]"}], ";"}], 
         "\[IndentingNewLine]", 
         RowBox[{"(*", 
          RowBox[{"Print", "[", 
           RowBox[{
           "\"\<kdn \>\"", ",", "kdn", ",", "\"\<; vdn[[kdn]] \>\"", ",", 
            RowBox[{"vdn", "[", 
             RowBox[{"[", "kdn", "]"}], "]"}], ",", "\"\<; vdnc[[kdn]]: \>\"",
             ",", "rsdise"}], "]"}], "*)"}], "\[IndentingNewLine]", ",", 
         RowBox[{"{", 
          RowBox[{"kdn", ",", "1", ",", 
           RowBox[{
            RowBox[{"Dimensions", "[", "vdn", "]"}], "[", 
            RowBox[{"[", "1", "]"}], "]"}]}], "}"}]}], "]"}], ";", "\n", 
       RowBox[{"(*", " ", 
        RowBox[{"end", " ", "disease", " ", "names"}], " ", "*)"}], 
       "\[IndentingNewLine]", "\[IndentingNewLine]", 
       RowBox[{"(*", " ", 
        RowBox[{"clnical", " ", "significance"}], " ", "*)"}], 
       "\[IndentingNewLine]", 
       RowBox[{"vcsc", "=", 
        RowBox[{"{", "}"}]}], ";", "\[IndentingNewLine]", 
       RowBox[{"Do", "[", 
        RowBox[{
         RowBox[{
          RowBox[{"stl", "=", 
           RowBox[{"vcs", "[", 
            RowBox[{"[", 
             RowBox[{"kcs", ",", "2"}], "]"}], "]"}]}], ";", 
          "\[IndentingNewLine]", 
          RowBox[{"Do", "[", 
           RowBox[{
            RowBox[{
             RowBox[{"Label", "[", "pnt1", "]"}], ";", 
             RowBox[{"stl", "++"}], ";", "\[IndentingNewLine]", 
             RowBox[{"str", "=", 
              RowBox[{"StringJoin", "[", 
               RowBox[{"Take", "[", 
                RowBox[{
                 RowBox[{"Characters", "[", 
                  RowBox[{"pt", "[", 
                   RowBox[{"[", 
                    RowBox[{"i", ",", "1"}], "]"}], "]"}], "]"}], ",", 
                 RowBox[{"{", 
                  RowBox[{"stl", ",", 
                   RowBox[{"UpTo", "[", "stl", "]"}]}], "}"}]}], "]"}], 
               "]"}]}], ";", "\[IndentingNewLine]", 
             RowBox[{"If", "[", 
              RowBox[{
               RowBox[{"StringMatchQ", "[", 
                RowBox[{"str", ",", "\"\<[\>\""}], "]"}], ",", 
               RowBox[{
                RowBox[{"stl1", "=", 
                 RowBox[{"stl", "+", "1"}]}], ";", 
                RowBox[{"Goto", "[", "pnt1", "]"}]}]}], "]"}], ";", 
             "\[IndentingNewLine]", 
             RowBox[{"If", "[", 
              RowBox[{
               RowBox[{"StringMatchQ", "[", 
                RowBox[{"str", ",", "\"\<]\>\""}], "]"}], ",", 
               RowBox[{
                RowBox[{"stl2", "=", 
                 RowBox[{"stl", "-", "1"}]}], ";", 
                RowBox[{"Goto", "[", "pnt2", "]"}]}]}], "]"}], ";"}], 
            "\[IndentingNewLine]", ",", 
            RowBox[{"{", 
             RowBox[{"j", ",", "1", ",", "dm"}], "}"}]}], "]"}], ";", 
          RowBox[{"Label", "[", "pnt2", "]"}], ";", "\[IndentingNewLine]", 
          RowBox[{"str", "=", 
           RowBox[{"StringJoin", "[", 
            RowBox[{"Take", "[", 
             RowBox[{
              RowBox[{"Characters", "[", 
               RowBox[{"pt", "[", 
                RowBox[{"[", 
                 RowBox[{"i", ",", "1"}], "]"}], "]"}], "]"}], ",", 
              RowBox[{"{", 
               RowBox[{"stl1", ",", "stl2"}], "}"}]}], "]"}], "]"}]}], ";", 
          "\[IndentingNewLine]", 
          RowBox[{"rsclin", "=", "str"}], ";", "\[IndentingNewLine]", 
          RowBox[{"(*", 
           RowBox[{
            RowBox[{"Print", "[", 
             RowBox[{"\"\<rsclin \>\"", ",", "rsclin"}], "]"}], ";"}], "*)"}],
           "\[IndentingNewLine]", "\[IndentingNewLine]", 
          RowBox[{"(*", " ", 
           RowBox[{
           "for", " ", "multiple", " ", "pathogenicities", " ", "words", " ", 
            "need", " ", "to", " ", "be", " ", "separated"}], " ", "*)"}], 
          "\[IndentingNewLine]", 
          RowBox[{"vcs1", "=", 
           RowBox[{"StringPosition", "[", 
            RowBox[{"rsclin", ",", "\"\<,\>\""}], "]"}]}], ";", 
          "\[IndentingNewLine]", 
          RowBox[{"stl1", "=", "2"}], ";", 
          RowBox[{"dword", "=", 
           RowBox[{"{", "}"}]}], ";", "\[IndentingNewLine]", 
          RowBox[{"Do", "[", 
           RowBox[{"(*", " ", 
            RowBox[{"k1", " ", "loop"}], " ", "*)"}], "\[IndentingNewLine]", 
           RowBox[{
            RowBox[{
             RowBox[{"stl2", "=", 
              RowBox[{
               RowBox[{"vcs1", "[", 
                RowBox[{"[", 
                 RowBox[{"k1", ",", "2"}], "]"}], "]"}], "-", "2"}]}], ";", 
             "\[IndentingNewLine]", 
             RowBox[{"str", "=", 
              RowBox[{"StringJoin", "[", 
               RowBox[{"Take", "[", 
                RowBox[{
                 RowBox[{"Characters", "[", "rsclin", "]"}], ",", 
                 RowBox[{"{", 
                  RowBox[{"stl1", ",", "stl2"}], "}"}]}], "]"}], "]"}]}], ";", 
             RowBox[{"(*", 
              RowBox[{
               RowBox[{"Print", "[", 
                RowBox[{"k1", ",", "\"\< str \>\"", ",", "str"}], "]"}], 
               ";"}], "*)"}], "\[IndentingNewLine]", 
             RowBox[{"AppendTo", "[", 
              RowBox[{"dword", ",", "str"}], "]"}], ";", 
             "\[IndentingNewLine]", 
             RowBox[{"stl1", "=", 
              RowBox[{
               RowBox[{"vcs1", "[", 
                RowBox[{"[", 
                 RowBox[{"k1", ",", "2"}], "]"}], "]"}], "+", "2"}]}]}], 
            "\[IndentingNewLine]", ",", 
            RowBox[{"{", 
             RowBox[{"k1", ",", "1", ",", 
              RowBox[{
               RowBox[{"Dimensions", "[", "vcs1", "]"}], "[", 
               RowBox[{"[", "1", "]"}], "]"}]}], "}"}]}], "]"}], ";", 
          "\[IndentingNewLine]", 
          RowBox[{"str", "=", 
           RowBox[{"StringJoin", "[", 
            RowBox[{"Take", "[", 
             RowBox[{
              RowBox[{"Characters", "[", "rsclin", "]"}], ",", 
              RowBox[{"{", 
               RowBox[{"stl1", ",", 
                RowBox[{"-", "2"}]}], "}"}]}], "]"}], "]"}]}], ";", 
          "\[IndentingNewLine]", 
          RowBox[{"AppendTo", "[", 
           RowBox[{"dword", ",", "str"}], "]"}], ";", 
          RowBox[{"(*", 
           RowBox[{
            RowBox[{"Print", "[", 
             RowBox[{"\"\<dword \>\"", ",", "dword"}], "]"}], ";"}], "*)"}], 
          "\[IndentingNewLine]", 
          RowBox[{"rsclin", "=", "dword"}], ";", "\[IndentingNewLine]", 
          RowBox[{"AppendTo", "[", 
           RowBox[{"vcsc", ",", "rsclin"}], "]"}], ";"}], 
         "\[IndentingNewLine]", 
         RowBox[{"(*", 
          RowBox[{"Print", "[", 
           RowBox[{
           "\"\<kcs \>\"", ",", "kcs", ",", "\"\<; vcs[[kcs]] \>\"", ",", 
            RowBox[{"vcs", "[", 
             RowBox[{"[", "kcs", "]"}], "]"}], ",", "\"\<; vcsc[[kcs]]: \>\"",
             ",", "rsclin"}], "]"}], "*)"}], "\[IndentingNewLine]", ",", 
         RowBox[{"{", 
          RowBox[{"kcs", ",", "1", ",", 
           RowBox[{
            RowBox[{"Dimensions", "[", "vcs", "]"}], "[", 
            RowBox[{"[", "1", "]"}], "]"}]}], "}"}]}], "]"}], ";", 
       "\[IndentingNewLine]", 
       RowBox[{"(*", " ", 
        RowBox[{"end", " ", "clnical", " ", "significance"}], " ", "*)"}], 
       "\n", "\n", 
       RowBox[{"(*", 
        RowBox[{
        "vmsc", "\[IndentingNewLine]", "valc", "\[IndentingNewLine]", "valcc",
          "\[IndentingNewLine]", "vdnc", "\[IndentingNewLine]", "vcsc", 
         "\[IndentingNewLine]", "allelec", "\[IndentingNewLine]", "alleleT", 
         "\[IndentingNewLine]", "vspc", "\[IndentingNewLine]", "fvspc"}], 
        "*)"}], "\[IndentingNewLine]", "\[IndentingNewLine]", 
       RowBox[{"(*", " ", 
        RowBox[{
        "associate", " ", "allele_id", " ", "with", " ", "disease", " ", 
         "name", " ", "and", " ", "pathogenicity"}], " ", "*)"}], 
       "\[IndentingNewLine]", 
       RowBox[{"dct", "=", 
        RowBox[{"{", "}"}]}], ";", "\[IndentingNewLine]", 
       RowBox[{"(*", " ", 
        RowBox[{
        "use", " ", "this", " ", "one", " ", "if", " ", "valc", " ", "is", 
         " ", "the", " ", "master", " ", "list"}], " ", "*)"}], 
       "\[IndentingNewLine]", " ", 
       RowBox[{"(*", " ", 
        RowBox[{
         RowBox[{"Print", "[", "\"\<valc is the master list\>\"", "]"}], ";", 
         "\[IndentingNewLine]", 
         RowBox[{"Do", "[", 
          RowBox[{
           RowBox[{"AppendTo", "[", 
            RowBox[{"dct", ",", 
             RowBox[{"Count", "[", 
              RowBox[{"valc", ",", 
               RowBox[{"valcc", "[", 
                RowBox[{"[", "j", "]"}], "]"}]}], "]"}]}], "]"}], ",", 
           RowBox[{"{", 
            RowBox[{"j", ",", "1", ",", 
             RowBox[{
              RowBox[{"Dimensions", "[", "valcc", "]"}], "[", 
              RowBox[{"[", "1", "]"}], "]"}]}], "}"}]}], "]"}], ";"}], "*)"}],
[truncated: 5,220,387 more chars]
