# Supplementary material for: Natural variant frequencies across domains from different sarcomere proteins cross-correlate to identify inter-protein contacts associated with cardiac muscle function and disease
Source: Mol Biomed. 2021 Nov 15;2:35. doi: 10.1186/s43556-021-00056-x (PMC8607394; doi:10.1186/s43556-021-00056-x)
Supplement: Supplementary file 1 — Additional file 1 Supplementary data consists of figures: Figure S1-S7, Tables Table S1-S8, data sets for the fulfilled and unknown 6ddps for complex βmys/MYPBC3 and MAPT/MYBPC3, and computer code. Data sets are contained in files 6ddpbmysMYBPC3.xls and 6ddpMAPTMYBPC3.xls. Computer code is in file 2d_cg.nb. [file 43556_2021_56_MOESM1_ESM.zip › 6ddpbmysMYBPC3.xls]

## Sheet: Sheet1
mu	cd	re	po	af	ph	pa	ct	id
Lys365Lys	cl	KK	GLO	1	uk	be	174904.	1
Lys365Lys	cl	KK	EUR	1	uk	be	18850.	2
Lys365Lys	cl	KK	AFR	1	uk	be	10014.	3
Lys365Lys	cl	KK	EAS	0	uk	be	2568.	4
Lys365Lys	cl	KK	OTH	1	uk	be	1082.	5
Lys365Lys	cl	KK	AMR	1	uk	be	1542.	6
Lys365Lys	cl	KK	ASJ	1	uk	be	290.	7
Lys365Lys	cl	KK	EUA	1	uk	be	8600.	8
Lys365Lys	cl	KK	AFM	1	uk	be	4406.	9
Lys365Lys	cl	KK	EUR	1	uk	be	1006.	10
Lys365Lys	cl	KK	SAS	1	uk	be	978.	11
Lys365Lys	cl	KK	EST	1	uk	be	4480.	12
Lys365Lys	cl	KK	PCC	1	uk	be	3854.	13
Lys365Lys	cl	KK	TWC	1	uk	be	3708.	14
Lys365Lys	cl	KK	ACP	1	uk	be	600.	15
Lys365Lys	cl	KK	GLO	1	cp	be	174904.	16
Lys365Lys	cl	KK	EUR	1	cp	be	18850.	17
Lys365Lys	cl	KK	AFR	1	cp	be	10014.	18
Lys365Lys	cl	KK	EAS	0	cp	be	2568.	19
Lys365Lys	cl	KK	OTH	1	cp	be	1082.	20
Lys365Lys	cl	KK	AMR	1	cp	be	1542.	21
Lys365Lys	cl	KK	ASJ	1	cp	be	290.	22
Lys365Lys	cl	KK	EUA	1	cp	be	8600.	23
Lys365Lys	cl	KK	AFM	1	cp	be	4406.	24
Lys365Lys	cl	KK	EUR	1	cp	be	1006.	25
Lys365Lys	cl	KK	SAS	1	cp	be	978.	26
Lys365Lys	cl	KK	EST	1	cp	be	4480.	27
Lys365Lys	cl	KK	PCC	1	cp	be	3854.	28
Lys365Lys	cl	KK	TWC	1	cp	be	3708.	29
Lys365Lys	cl	KK	ACP	1	cp	be	600.	30
Lys365Lys	cl	KK	GLO	1	dm	be	174904.	31
Lys365Lys	cl	KK	EUR	1	dm	be	18850.	32
Lys365Lys	cl	KK	AFR	1	dm	be	10014.	33
Lys365Lys	cl	KK	EAS	0	dm	be	2568.	34
Lys365Lys	cl	KK	OTH	1	dm	be	1082.	35
Lys365Lys	cl	KK	AMR	1	dm	be	1542.	36
Lys365Lys	cl	KK	ASJ	1	dm	be	290.	37
Lys365Lys	cl	KK	EUA	1	dm	be	8600.	38
Lys365Lys	cl	KK	AFM	1	dm	be	4406.	39
Lys365Lys	cl	KK	EUR	1	dm	be	1006.	40
Lys365Lys	cl	KK	SAS	1	dm	be	978.	41
Lys365Lys	cl	KK	EST	1	dm	be	4480.	42
Lys365Lys	cl	KK	PCC	1	dm	be	3854.	43
Lys365Lys	cl	KK	TWC	1	dm	be	3708.	44
Lys365Lys	cl	KK	ACP	1	dm	be	600.	45
Lys365Lys	cl	KK	GLO	1	hc	be	174904.	46
Lys365Lys	cl	KK	EUR	1	hc	be	18850.	47
Lys365Lys	cl	KK	AFR	1	hc	be	10014.	48
Lys365Lys	cl	KK	EAS	0	hc	be	2568.	49
Lys365Lys	cl	KK	OTH	1	hc	be	1082.	50
Lys365Lys	cl	KK	AMR	1	hc	be	1542.	51
Lys365Lys	cl	KK	ASJ	1	hc	be	290.	52
Lys365Lys	cl	KK	EUA	1	hc	be	8600.	53
Lys365Lys	cl	KK	AFM	1	hc	be	4406.	54
Lys365Lys	cl	KK	EUR	1	hc	be	1006.	55
Lys365Lys	cl	KK	SAS	1	hc	be	978.	56
Lys365Lys	cl	KK	EST	1	hc	be	4480.	57
Lys365Lys	cl	KK	PCC	1	hc	be	3854.	58
Lys365Lys	cl	KK	TWC	1	hc	be	3708.	59
Lys365Lys	cl	KK	ACP	1	hc	be	600.	60
Lys365Lys	cl	KK	GLO	1	lv	be	174904.	61
Lys365Lys	cl	KK	EUR	1	lv	be	18850.	62
Lys365Lys	cl	KK	AFR	1	lv	be	10014.	63
Lys365Lys	cl	KK	EAS	0	lv	be	2568.	64
Lys365Lys	cl	KK	OTH	1	lv	be	1082.	65
Lys365Lys	cl	KK	AMR	1	lv	be	1542.	66
Lys365Lys	cl	KK	ASJ	1	lv	be	290.	67
Lys365Lys	cl	KK	EUA	1	lv	be	8600.	68
Lys365Lys	cl	KK	AFM	1	lv	be	4406.	69
Lys365Lys	cl	KK	EUR	1	lv	be	1006.	70
Lys365Lys	cl	KK	SAS	1	lv	be	978.	71
Lys365Lys	cl	KK	EST	1	lv	be	4480.	72
Lys365Lys	cl	KK	PCC	1	lv	be	3854.	73
Lys365Lys	cl	KK	TWC	1	lv	be	3708.	74
Lys365Lys	cl	KK	ACP	1	lv	be	600.	75
Lys365Lys	cl	KK	GLO	1	sc	be	174904.	76
Lys365Lys	cl	KK	EUR	1	sc	be	18850.	77
Lys365Lys	cl	KK	AFR	1	sc	be	10014.	78
Lys365Lys	cl	KK	EAS	0	sc	be	2568.	79
Lys365Lys	cl	KK	OTH	1	sc	be	1082.	80
Lys365Lys	cl	KK	AMR	1	sc	be	1542.	81
Lys365Lys	cl	KK	ASJ	1	sc	be	290.	82
Lys365Lys	cl	KK	EUA	1	sc	be	8600.	83
Lys365Lys	cl	KK	AFM	1	sc	be	4406.	84
Lys365Lys	cl	KK	EUR	1	sc	be	1006.	85
Lys365Lys	cl	KK	SAS	1	sc	be	978.	86
Lys365Lys	cl	KK	EST	1	sc	be	4480.	87
Lys365Lys	cl	KK	PCC	1	sc	be	3854.	88
Lys365Lys	cl	KK	TWC	1	sc	be	3708.	89
Lys365Lys	cl	KK	ACP	1	sc	be	600.	90
Lys365Lys	cl	KK	GLO	1	ms	be	174904.	91
Lys365Lys	cl	KK	EUR	1	ms	be	18850.	92
Lys365Lys	cl	KK	AFR	1	ms	be	10014.	93
Lys365Lys	cl	KK	EAS	0	ms	be	2568.	94
Lys365Lys	cl	KK	OTH	1	ms	be	1082.	95
Lys365Lys	cl	KK	AMR	1	ms	be	1542.	96
Lys365Lys	cl	KK	ASJ	1	ms	be	290.	97
Lys365Lys	cl	KK	EUA	1	ms	be	8600.	98
Lys365Lys	cl	KK	AFM	1	ms	be	4406.	99
Lys365Lys	cl	KK	EUR	1	ms	be	1006.	100
Lys365Lys	cl	KK	SAS	1	ms	be	978.	101
Lys365Lys	cl	KK	EST	1	ms	be	4480.	102
Lys365Lys	cl	KK	PCC	1	ms	be	3854.	103
Lys365Lys	cl	KK	TWC	1	ms	be	3708.	104
Lys365Lys	cl	KK	ACP	1	ms	be	600.	105
Lys365Lys	cl	KK	GLO	1	dc	be	174904.	106
Lys365Lys	cl	KK	EUR	1	dc	be	18850.	107
Lys365Lys	cl	KK	AFR	1	dc	be	10014.	108
Lys365Lys	cl	KK	EAS	0	dc	be	2568.	109
Lys365Lys	cl	KK	OTH	1	dc	be	1082.	110
Lys365Lys	cl	KK	AMR	1	dc	be	1542.	111
Lys365Lys	cl	KK	ASJ	1	dc	be	290.	112
Lys365Lys	cl	KK	EUA	1	dc	be	8600.	113
Lys365Lys	cl	KK	AFM	1	dc	be	4406.	114
Lys365Lys	cl	KK	EUR	1	dc	be	1006.	115
Lys365Lys	cl	KK	SAS	1	dc	be	978.	116
Lys365Lys	cl	KK	EST	1	dc	be	4480.	117
Lys365Lys	cl	KK	PCC	1	dc	be	3854.	118
Lys365Lys	cl	KK	TWC	1	dc	be	3708.	119
Lys365Lys	cl	KK	ACP	1	dc	be	600.	120
Lys365Lys	cl	KK	GLO	1	cm	be	174904.	121
Lys365Lys	cl	KK	EUR	1	cm	be	18850.	122
Lys365Lys	cl	KK	AFR	1	cm	be	10014.	123
Lys365Lys	cl	KK	EAS	0	cm	be	2568.	124
Lys365Lys	cl	KK	OTH	1	cm	be	1082.	125
Lys365Lys	cl	KK	AMR	1	cm	be	1542.	126
Lys365Lys	cl	KK	ASJ	1	cm	be	290.	127
Lys365Lys	cl	KK	EUA	1	cm	be	8600.	128
Lys365Lys	cl	KK	AFM	1	cm	be	4406.	129
Lys365Lys	cl	KK	EUR	1	cm	be	1006.	130
Lys365Lys	cl	KK	SAS	1	cm	be	978.	131
Lys365Lys	cl	KK	EST	1	cm	be	4480.	132
Lys365Lys	cl	KK	PCC	1	cm	be	3854.	133
Lys365Lys	cl	KK	TWC	1	cm	be	3708.	134
Lys365Lys	cl	KK	ACP	1	cm	be	600.	135
Lys365Lys	cl	KK	GLO	0	uk	uk	174904.	136
Lys365Lys	cl	KK	EUR	0	uk	uk	18850.	137
Lys365Lys	cl	KK	AFR	0	uk	uk	10014.	138
Lys365Lys	cl	KK	EAS	0	uk	uk	2568.	139
Lys365Lys	cl	KK	OTH	0	uk	uk	1082.	140
Lys365Lys	cl	KK	AMR	0	uk	uk	1542.	141
Lys365Lys	cl	KK	ASJ	0	uk	uk	290.	142
Lys365Lys	cl	KK	EUA	0	uk	uk	8600.	143
Lys365Lys	cl	KK	AFM	0	uk	uk	4406.	144
Lys365Lys	cl	KK	EUR	0	uk	uk	1006.	145
Lys365Lys	cl	KK	SAS	0	uk	uk	978.	146
Lys365Lys	cl	KK	EST	0	uk	uk	4480.	147
Lys365Lys	cl	KK	PCC	0	uk	uk	3854.	148
Lys365Lys	cl	KK	TWC	0	uk	uk	3708.	149
Lys365Lys	cl	KK	ACP	0	uk	uk	600.	150
Lys365Asn	cl	KQ	GLO	0	uk	uk	174904.	151
Lys365Asn	cl	KQ	EUR	0	uk	uk	18850.	152
Lys365Asn	cl	KQ	AFR	0	uk	uk	10014.	153
Lys365Asn	cl	KQ	EAS	0	uk	uk	2568.	154
Lys365Asn	cl	KQ	OTH	0	uk	uk	1082.	155
Lys365Asn	cl	KQ	AMR	0	uk	uk	1542.	156
Lys365Asn	cl	KQ	ASJ	0	uk	uk	290.	157
Lys365Asn	cl	KQ	EUA	0	uk	uk	8600.	158
Lys365Asn	cl	KQ	AFM	0	uk	uk	4406.	159
Lys365Asn	cl	KQ	EUR	0	uk	uk	1006.	160
Lys365Asn	cl	KQ	SAS	0	uk	uk	978.	161
Lys365Asn	cl	KQ	EST	0	uk	uk	4480.	162
Lys365Asn	cl	KQ	PCC	0	uk	uk	3854.	163
Lys365Asn	cl	KQ	TWC	0	uk	uk	3708.	164
Lys365Asn	cl	KQ	ACP	0	uk	uk	600.	165
Ala1124Ser	s2	LT	OTH	0	uk	uk	UKN	166
Ala1124Thr	s2	LT	OTH	0	uk	uk	UKN	167
Phe244Phe	ac	LL	GLO	1	uk	be	627154.	168
Phe244Phe	ac	LL	EUR	1	uk	be	154298.	169
Phe244Phe	ac	LL	ASI	1	uk	be	82492.	170
Phe244Phe	ac	LL	AMR	1	uk	be	47710.	171
Phe244Phe	ac	LL	AFR	1	uk	be	36680.	172
Phe244Phe	ac	LL	ASJ	1	uk	be	10370.	173
Phe244Phe	ac	LL	OTH	1	uk	be	8132.	174
Phe244Phe	ac	LL	EUR	1	uk	be	74356.	175
Phe244Phe	ac	LL	AFM	1	uk	be	32516.	176
Phe244Phe	ac	LL	MEX	1	uk	be	10810.	177
Phe244Phe	ac	LL	PRI	1	uk	be	7916.	178
Phe244Phe	ac	LL	NHI	1	uk	be	4534.	179
Phe244Phe	ac	LL	CUB	1	uk	be	4230.	180
Phe244Phe	ac	LL	DOM	1	uk	be	3828.	181
Phe244Phe	ac	LL	CEA	1	uk	be	2450.	182
Phe244Phe	ac	LL	SOA	1	uk	be	1982.	183
Phe244Phe	ac	LL	NAM	1	uk	be	1260.	184
Phe244Phe	ac	LL	SAS	1	uk	be	856.	185
Phe244Phe	ac	LL	EAS	1	uk	be	2566.	186
Phe244Phe	ac	LL	EUA	1	uk	be	8600.	187
Phe244Phe	ac	LL	AFM	1	uk	be	4406.	188
Phe244Phe	ac	LL	SAS	1	uk	be	978.	189
Phe244Phe	ac	LL	EST	1	uk	be	4480.	190
Phe244Phe	ac	LL	PCC	1	uk	be	3854.	191
Phe244Phe	ac	LL	TWC	1	uk	be	3708.	192
Phe244Phe	ac	LL	ACP	1	uk	be	600.	193
Phe244Phe	ac	LL	GLO	1	cp	be	627154.	194
Phe244Phe	ac	LL	EUR	1	cp	be	154298.	195
Phe244Phe	ac	LL	ASI	1	cp	be	82492.	196
Phe244Phe	ac	LL	AMR	1	cp	be	47710.	197
Phe244Phe	ac	LL	AFR	1	cp	be	36680.	198
Phe244Phe	ac	LL	ASJ	1	cp	be	10370.	199
Phe244Phe	ac	LL	OTH	1	cp	be	8132.	200
Phe244Phe	ac	LL	EUR	1	cp	be	74356.	201
Phe244Phe	ac	LL	AFM	1	cp	be	32516.	202
Phe244Phe	ac	LL	MEX	1	cp	be	10810.	203
Phe244Phe	ac	LL	PRI	1	cp	be	7916.	204
Phe244Phe	ac	LL	NHI	1	cp	be	4534.	205
Phe244Phe	ac	LL	CUB	1	cp	be	4230.	206
Phe244Phe	ac	LL	DOM	1	cp	be	3828.	207
Phe244Phe	ac	LL	CEA	1	cp	be	2450.	208
Phe244Phe	ac	LL	SOA	1	cp	be	1982.	209
Phe244Phe	ac	LL	NAM	1	cp	be	1260.	210
Phe244Phe	ac	LL	SAS	1	cp	be	856.	211
Phe244Phe	ac	LL	EAS	1	cp	be	2566.	212
Phe244Phe	ac	LL	EUA	1	cp	be	8600.	213
Phe244Phe	ac	LL	AFM	1	cp	be	4406.	214
Phe244Phe	ac	LL	SAS	1	cp	be	978.	215
Phe244Phe	ac	LL	EST	1	cp	be	4480.	216
Phe244Phe	ac	LL	PCC	1	cp	be	3854.	217
Phe244Phe	ac	LL	TWC	1	cp	be	3708.	218
Phe244Phe	ac	LL	ACP	1	cp	be	600.	219
Phe244Phe	ac	LL	GLO	1	dm	be	627154.	220
Phe244Phe	ac	LL	EUR	1	dm	be	154298.	221
Phe244Phe	ac	LL	ASI	1	dm	be	82492.	222
Phe244Phe	ac	LL	AMR	1	dm	be	47710.	223
Phe244Phe	ac	LL	AFR	1	dm	be	36680.	224
Phe244Phe	ac	LL	ASJ	1	dm	be	10370.	225
Phe244Phe	ac	LL	OTH	1	dm	be	8132.	226
Phe244Phe	ac	LL	EUR	1	dm	be	74356.	227
Phe244Phe	ac	LL	AFM	1	dm	be	32516.	228
Phe244Phe	ac	LL	MEX	1	dm	be	10810.	229
Phe244Phe	ac	LL	PRI	1	dm	be	7916.	230
Phe244Phe	ac	LL	NHI	1	dm	be	4534.	231
Phe244Phe	ac	LL	CUB	1	dm	be	4230.	232
Phe244Phe	ac	LL	DOM	1	dm	be	3828.	233
Phe244Phe	ac	LL	CEA	1	dm	be	2450.	234
Phe244Phe	ac	LL	SOA	1	dm	be	1982.	235
Phe244Phe	ac	LL	NAM	1	dm	be	1260.	236
Phe244Phe	ac	LL	SAS	1	dm	be	856.	237
Phe244Phe	ac	LL	EAS	1	dm	be	2566.	238
Phe244Phe	ac	LL	EUA	1	dm	be	8600.	239
Phe244Phe	ac	LL	AFM	1	dm	be	4406.	240
Phe244Phe	ac	LL	SAS	1	dm	be	978.	241
Phe244Phe	ac	LL	EST	1	dm	be	4480.	242
Phe244Phe	ac	LL	PCC	1	dm	be	3854.	243
Phe244Phe	ac	LL	TWC	1	dm	be	3708.	244
Phe244Phe	ac	LL	ACP	1	dm	be	600.	245
Phe244Phe	ac	LL	GLO	1	dc	be	627154.	246
Phe244Phe	ac	LL	EUR	1	dc	be	154298.	247
Phe244Phe	ac	LL	ASI	1	dc	be	82492.	248
Phe244Phe	ac	LL	AMR	1	dc	be	47710.	249
Phe244Phe	ac	LL	AFR	1	dc	be	36680.	250
Phe244Phe	ac	LL	ASJ	1	dc	be	10370.	251
Phe244Phe	ac	LL	OTH	1	dc	be	8132.	252
Phe244Phe	ac	LL	EUR	1	dc	be	74356.	253
Phe244Phe	ac	LL	AFM	1	dc	be	32516.	254
Phe244Phe	ac	LL	MEX	1	dc	be	10810.	255
Phe244Phe	ac	LL	PRI	1	dc	be	7916.	256
Phe244Phe	ac	LL	NHI	1	dc	be	4534.	257
Phe244Phe	ac	LL	CUB	1	dc	be	4230.	258
Phe244Phe	ac	LL	DOM	1	dc	be	3828.	259
Phe244Phe	ac	LL	CEA	1	dc	be	2450.	260
Phe244Phe	ac	LL	SOA	1	dc	be	1982.	261
Phe244Phe	ac	LL	NAM	1	dc	be	1260.	262
Phe244Phe	ac	LL	SAS	1	dc	be	856.	263
Phe244Phe	ac	LL	EAS	1	dc	be	2566.	264
Phe244Phe	ac	LL	EUA	1	dc	be	8600.	265
Phe244Phe	ac	LL	AFM	1	dc	be	4406.	266
Phe244Phe	ac	LL	SAS	1	dc	be	978.	267
Phe244Phe	ac	LL	EST	1	dc	be	4480.	268
Phe244Phe	ac	LL	PCC	1	dc	be	3854.	269
Phe244Phe	ac	LL	TWC	1	dc	be	3708.	270
Phe244Phe	ac	LL	ACP	1	dc	be	600.	271
Phe244Phe	ac	LL	GLO	1	lv	be	627154.	272
Phe244Phe	ac	LL	EUR	1	lv	be	154298.	273
Phe244Phe	ac	LL	ASI	1	lv	be	82492.	274
Phe244Phe	ac	LL	AMR	1	lv	be	47710.	275
Phe244Phe	ac	LL	AFR	1	lv	be	36680.	276
Phe244Phe	ac	LL	ASJ	1	lv	be	10370.	277
Phe244Phe	ac	LL	OTH	1	lv	be	8132.	278
Phe244Phe	ac	LL	EUR	1	lv	be	74356.	279
Phe244Phe	ac	LL	AFM	1	lv	be	32516.	280
Phe244Phe	ac	LL	MEX	1	lv	be	10810.	281
Phe244Phe	ac	LL	PRI	1	lv	be	7916.	282
Phe244Phe	ac	LL	NHI	1	lv	be	4534.	283
Phe244Phe	ac	LL	CUB	1	lv	be	4230.	284
Phe244Phe	ac	LL	DOM	1	lv	be	3828.	285
Phe244Phe	ac	LL	CEA	1	lv	be	2450.	286
Phe244Phe	ac	LL	SOA	1	lv	be	1982.	287
Phe244Phe	ac	LL	NAM	1	lv	be	1260.	288
Phe244Phe	ac	LL	SAS	1	lv	be	856.	289
Phe244Phe	ac	LL	EAS	1	lv	be	2566.	290
Phe244Phe	ac	LL	EUA	1	lv	be	8600.	291
Phe244Phe	ac	LL	AFM	1	lv	be	4406.	292
Phe244Phe	ac	LL	SAS	1	lv	be	978.	293
Phe244Phe	ac	LL	EST	1	lv	be	4480.	294
Phe244Phe	ac	LL	PCC	1	lv	be	3854.	295
Phe244Phe	ac	LL	TWC	1	lv	be	3708.	296
Phe244Phe	ac	LL	ACP	1	lv	be	600.	297
Phe244Phe	ac	LL	GLO	1	hc	be	627154.	298
Phe244Phe	ac	LL	EUR	1	hc	be	154298.	299
Phe244Phe	ac	LL	ASI	1	hc	be	82492.	300
Phe244Phe	ac	LL	AMR	1	hc	be	47710.	301
Phe244Phe	ac	LL	AFR	1	hc	be	36680.	302
Phe244Phe	ac	LL	ASJ	1	hc	be	10370.	303
Phe244Phe	ac	LL	OTH	1	hc	be	8132.	304
Phe244Phe	ac	LL	EUR	1	hc	be	74356.	305
Phe244Phe	ac	LL	AFM	1	hc	be	32516.	306
Phe244Phe	ac	LL	MEX	1	hc	be	10810.	307
Phe244Phe	ac	LL	PRI	1	hc	be	7916.	308
Phe244Phe	ac	LL	NHI	1	hc	be	4534.	309
Phe244Phe	ac	LL	CUB	1	hc	be	4230.	310
Phe244Phe	ac	LL	DOM	1	hc	be	3828.	311
Phe244Phe	ac	LL	CEA	1	hc	be	2450.	312
Phe244Phe	ac	LL	SOA	1	hc	be	1982.	313
Phe244Phe	ac	LL	NAM	1	hc	be	1260.	314
Phe244Phe	ac	LL	SAS	1	hc	be	856.	315
Phe244Phe	ac	LL	EAS	1	hc	be	2566.	316
Phe244Phe	ac	LL	EUA	1	hc	be	8600.	317
Phe244Phe	ac	LL	AFM	1	hc	be	4406.	318
Phe244Phe	ac	LL	SAS	1	hc	be	978.	319
Phe244Phe	ac	LL	EST	1	hc	be	4480.	320
Phe244Phe	ac	LL	PCC	1	hc	be	3854.	321
Phe244Phe	ac	LL	TWC	1	hc	be	3708.	322
Phe244Phe	ac	LL	ACP	1	hc	be	600.	323
Phe244Phe	ac	LL	GLO	1	sc	be	627154.	324
Phe244Phe	ac	LL	EUR	1	sc	be	154298.	325
Phe244Phe	ac	LL	ASI	1	sc	be	82492.	326
Phe244Phe	ac	LL	AMR	1	sc	be	47710.	327
Phe244Phe	ac	LL	AFR	1	sc	be	36680.	328
Phe244Phe	ac	LL	ASJ	1	sc	be	10370.	329
Phe244Phe	ac	LL	OTH	1	sc	be	8132.	330
Phe244Phe	ac	LL	EUR	1	sc	be	74356.	331
Phe244Phe	ac	LL	AFM	1	sc	be	32516.	332
Phe244Phe	ac	LL	MEX	1	sc	be	10810.	333
Phe244Phe	ac	LL	PRI	1	sc	be	7916.	334
Phe244Phe	ac	LL	NHI	1	sc	be	4534.	335
Phe244Phe	ac	LL	CUB	1	sc	be	4230.	336
Phe244Phe	ac	LL	DOM	1	sc	be	3828.	337
Phe244Phe	ac	LL	CEA	1	sc	be	2450.	338
Phe244Phe	ac	LL	SOA	1	sc	be	1982.	339
Phe244Phe	ac	LL	NAM	1	sc	be	1260.	340
Phe244Phe	ac	LL	SAS	1	sc	be	856.	341
Phe244Phe	ac	LL	EAS	1	sc	be	2566.	342
Phe244Phe	ac	LL	EUA	1	sc	be	8600.	343
Phe244Phe	ac	LL	AFM	1	sc	be	4406.	344
Phe244Phe	ac	LL	SAS	1	sc	be	978.	345
Phe244Phe	ac	LL	EST	1	sc	be	4480.	346
Phe244Phe	ac	LL	PCC	1	sc	be	3854.	347
Phe244Phe	ac	LL	TWC	1	sc	be	3708.	348
Phe244Phe	ac	LL	ACP	1	sc	be	600.	349
Phe244Phe	ac	LL	GLO	1	ms	be	627154.	350
Phe244Phe	ac	LL	EUR	1	ms	be	154298.	351
Phe244Phe	ac	LL	ASI	1	ms	be	82492.	352
Phe244Phe	ac	LL	AMR	1	ms	be	47710.	353
Phe244Phe	ac	LL	AFR	1	ms	be	36680.	354
Phe244Phe	ac	LL	ASJ	1	ms	be	10370.	355
Phe244Phe	ac	LL	OTH	1	ms	be	8132.	356
Phe244Phe	ac	LL	EUR	1	ms	be	74356.	357
Phe244Phe	ac	LL	AFM	1	ms	be	32516.	358
Phe244Phe	ac	LL	MEX	1	ms	be	10810.	359
Phe244Phe	ac	LL	PRI	1	ms	be	7916.	360
Phe244Phe	ac	LL	NHI	1	ms	be	4534.	361
Phe244Phe	ac	LL	CUB	1	ms	be	4230.	362
Phe244Phe	ac	LL	DOM	1	ms	be	3828.	363
Phe244Phe	ac	LL	CEA	1	ms	be	2450.	364
Phe244Phe	ac	LL	SOA	1	ms	be	1982.	365
Phe244Phe	ac	LL	NAM	1	ms	be	1260.	366
Phe244Phe	ac	LL	SAS	1	ms	be	856.	367
Phe244Phe	ac	LL	EAS	1	ms	be	2566.	368
Phe244Phe	ac	LL	EUA	1	ms	be	8600.	369
Phe244Phe	ac	LL	AFM	1	ms	be	4406.	370
Phe244Phe	ac	LL	SAS	1	ms	be	978.	371
Phe244Phe	ac	LL	EST	1	ms	be	4480.	372
Phe244Phe	ac	LL	PCC	1	ms	be	3854.	373
Phe244Phe	ac	LL	TWC	1	ms	be	3708.	374
Phe244Phe	ac	LL	ACP	1	ms	be	600.	375
Phe244Phe	ac	LL	GLO	1	cm	be	627154.	376
Phe244Phe	ac	LL	EUR	1	cm	be	154298.	377
Phe244Phe	ac	LL	ASI	1	cm	be	82492.	378
Phe244Phe	ac	LL	AMR	1	cm	be	47710.	379
Phe244Phe	ac	LL	AFR	1	cm	be	36680.	380
Phe244Phe	ac	LL	ASJ	1	cm	be	10370.	381
Phe244Phe	ac	LL	OTH	1	cm	be	8132.	382
Phe244Phe	ac	LL	EUR	1	cm	be	74356.	383
Phe244Phe	ac	LL	AFM	1	cm	be	32516.	384
Phe244Phe	ac	LL	MEX	1	cm	be	10810.	385
Phe244Phe	ac	LL	PRI	1	cm	be	7916.	386
Phe244Phe	ac	LL	NHI	1	cm	be	4534.	387
Phe244Phe	ac	LL	CUB	1	cm	be	4230.	388
Phe244Phe	ac	LL	DOM	1	cm	be	3828.	389
Phe244Phe	ac	LL	CEA	1	cm	be	2450.	390
Phe244Phe	ac	LL	SOA	1	cm	be	1982.	391
Phe244Phe	ac	LL	NAM	1	cm	be	1260.	392
Phe244Phe	ac	LL	SAS	1	cm	be	856.	393
Phe244Phe	ac	LL	EAS	1	cm	be	2566.	394
Phe244Phe	ac	LL	EUA	1	cm	be	8600.	395
Phe244Phe	ac	LL	AFM	1	cm	be	4406.	396
Phe244Phe	ac	LL	SAS	1	cm	be	978.	397
Phe244Phe	ac	LL	EST	1	cm	be	4480.	398
Phe244Phe	ac	LL	PCC	1	cm	be	3854.	399
Phe244Phe	ac	LL	TWC	1	cm	be	3708.	400
Phe244Phe	ac	LL	ACP	1	cm	be	600.	401
Phe244Leu	ac	LL	GLO	0	uk	uk	627154.	402
Phe244Leu	ac	LL	EUR	0	uk	uk	154298.	403
Phe244Leu	ac	LL	ASI	0	uk	uk	82492.	404
Phe244Leu	ac	LL	AMR	0	uk	uk	47710.	405
Phe244Leu	ac	LL	AFR	0	uk	uk	36680.	406
Phe244Leu	ac	LL	ASJ	0	uk	uk	10370.	407
Phe244Leu	ac	LL	OTH	0	uk	uk	8132.	408
Phe244Leu	ac	LL	EUR	0	uk	uk	74356.	409
Phe244Leu	ac	LL	AFM	0	uk	uk	32516.	410
Phe244Leu	ac	LL	MEX	0	uk	uk	10810.	411
Phe244Leu	ac	LL	PRI	0	uk	uk	7916.	412
Phe244Leu	ac	LL	NHI	0	uk	uk	4534.	413
Phe244Leu	ac	LL	CUB	0	uk	uk	4230.	414
Phe244Leu	ac	LL	DOM	0	uk	uk	3828.	415
Phe244Leu	ac	LL	CEA	0	uk	uk	2450.	416
Phe244Leu	ac	LL	SOA	0	uk	uk	1982.	417
Phe244Leu	ac	LL	NAM	0	uk	uk	1260.	418
Phe244Leu	ac	LL	SAS	0	uk	uk	856.	419
Phe244Leu	ac	LL	EAS	0	uk	uk	2566.	420
Phe244Leu	ac	LL	EUA	0	uk	uk	8600.	421
Phe244Leu	ac	LL	AFM	0	uk	uk	4406.	422
Phe244Leu	ac	LL	SAS	0	uk	uk	978.	423
Phe244Leu	ac	LL	EST	0	uk	uk	4480.	424
Phe244Leu	ac	LL	PCC	0	uk	uk	3854.	425
Phe244Leu	ac	LL	TWC	0	uk	uk	3708.	426
Phe244Leu	ac	LL	ACP	0	uk	uk	600.	427
Asp778Asp	la	EE	GLO	0	uk	uk	542768.	428
Asp778Asp	la	EE	EUR	0	uk	uk	154286.	429
Asp778Asp	la	EE	ASI	0	uk	uk	74176.	430
Asp778Asp	la	EE	AMR	0	uk	uk	47004.	431
Asp778Asp	la	EE	AFR	0	uk	uk	35364.	432
Asp778Asp	la	EE	ASJ	0	uk	uk	10370.	433
Asp778Asp	la	EE	OTH	0	uk	uk	8128.	434
Asp778Asp	la	EE	EUR	0	uk	uk	73306.	435
Asp778Asp	la	EE	EAS	0	uk	uk	1560.	436
Asp778Asp	la	EE	EUA	0	uk	uk	8600.	437
Asp778Asp	la	EE	AFM	0	uk	uk	4406.	438
Asp778Asp	la	EE	PCC	0	uk	uk	3854.	439
Asp778Asp	la	EE	TWC	0	uk	uk	3708.	440
Asp778Asp	la	EE	GLO	0	cp	lb	542768.	441
Asp778Asp	la	EE	EUR	0	cp	lb	154286.	442
Asp778Asp	la	EE	ASI	0	cp	lb	74176.	443
Asp778Asp	la	EE	AMR	0	cp	lb	47004.	444
Asp778Asp	la	EE	AFR	0	cp	lb	35364.	445
Asp778Asp	la	EE	ASJ	0	cp	lb	10370.	446
Asp778Asp	la	EE	OTH	0	cp	lb	8128.	447
Asp778Asp	la	EE	EUR	0	cp	lb	73306.	448
Asp778Asp	la	EE	EAS	0	cp	lb	1560.	449
Asp778Asp	la	EE	EUA	0	cp	lb	8600.	450
Asp778Asp	la	EE	AFM	0	cp	lb	4406.	451
Asp778Asp	la	EE	PCC	0	cp	lb	3854.	452
Asp778Asp	la	EE	TWC	0	cp	lb	3708.	453
Asp778Asp	la	EE	GLO	0	hc	lb	542768.	454
Asp778Asp	la	EE	EUR	0	hc	lb	154286.	455
Asp778Asp	la	EE	ASI	0	hc	lb	74176.	456
Asp778Asp	la	EE	AMR	0	hc	lb	47004.	457
Asp778Asp	la	EE	AFR	0	hc	lb	35364.	458
Asp778Asp	la	EE	ASJ	0	hc	lb	10370.	459
Asp778Asp	la	EE	OTH	0	hc	lb	8128.	460
Asp778Asp	la	EE	EUR	0	hc	lb	73306.	461
Asp778Asp	la	EE	EAS	0	hc	lb	1560.	462
Asp778Asp	la	EE	EUA	0	hc	lb	8600.	463
Asp778Asp	la	EE	AFM	0	hc	lb	4406.	464
Asp778Asp	la	EE	PCC	0	hc	lb	3854.	465
Asp778Asp	la	EE	TWC	0	hc	lb	3708.	466
Asp778Asp	la	EE	GLO	0	cm	lb	542768.	467
Asp778Asp	la	EE	EUR	0	cm	lb	154286.	468
Asp778Asp	la	EE	ASI	0	cm	lb	74176.	469
Asp778Asp	la	EE	AMR	0	cm	lb	47004.	470
Asp778Asp	la	EE	AFR	0	cm	lb	35364.	471
Asp778Asp	la	EE	ASJ	0	cm	lb	10370.	472
Asp778Asp	la	EE	OTH	0	cm	lb	8128.	473
Asp778Asp	la	EE	EUR	0	cm	lb	73306.	474
Asp778Asp	la	EE	EAS	0	cm	lb	1560.	475
Asp778Asp	la	EE	EUA	0	cm	lb	8600.	476
Asp778Asp	la	EE	AFM	0	cm	lb	4406.	477
Asp778Asp	la	EE	PCC	0	cm	lb	3854.	478
Asp778Asp	la	EE	TWC	0	cm	lb	3708.	479
Asp778Glu	la	EE	GLO	0	uk	pt	542768.	480
Asp778Glu	la	EE	EUR	0	uk	pt	154286.	481
Asp778Glu	la	EE	ASI	0	uk	pt	74176.	482
Asp778Glu	la	EE	AMR	0	uk	pt	47004.	483
Asp778Glu	la	EE	AFR	0	uk	pt	35364.	484
Asp778Glu	la	EE	ASJ	0	uk	pt	10370.	485
Asp778Glu	la	EE	OTH	0	uk	pt	8128.	486
Asp778Glu	la	EE	EUR	0	uk	pt	73306.	487
Asp778Glu	la	EE	EAS	0	uk	pt	1560.	488
Asp778Glu	la	EE	EUA	0	uk	pt	8600.	489
Asp778Glu	la	EE	AFM	0	uk	pt	4406.	490
Asp778Glu	la	EE	PCC	0	uk	pt	3854.	491
Asp778Glu	la	EE	TWC	0	uk	pt	3708.	492
Asp778Glu	la	EE	GLO	0	hc	pt	542768.	493
Asp778Glu	la	EE	EUR	0	hc	pt	154286.	494
Asp778Glu	la	EE	ASI	0	hc	pt	74176.	495
Asp778Glu	la	EE	AMR	0	hc	pt	47004.	496
Asp778Glu	la	EE	AFR	0	hc	pt	35364.	497
Asp778Glu	la	EE	ASJ	0	hc	pt	10370.	498
Asp778Glu	la	EE	OTH	0	hc	pt	8128.	499
Asp778Glu	la	EE	EUR	0	hc	pt	73306.	500
Asp778Glu	la	EE	EAS	0	hc	pt	1560.	501
Asp778Glu	la	EE	EUA	0	hc	pt	8600.	502
Asp778Glu	la	EE	AFM	0	hc	pt	4406.	503
Asp778Glu	la	EE	PCC	0	hc	pt	3854.	504
Asp778Glu	la	EE	TWC	0	hc	pt	3708.	505
Asp778Glu	la	EE	GLO	0	cp	pt	542768.	506
Asp778Glu	la	EE	EUR	0	cp	pt	154286.	507
Asp778Glu	la	EE	ASI	0	cp	pt	74176.	508
Asp778Glu	la	EE	AMR	0	cp	pt	47004.	509
Asp778Glu	la	EE	AFR	0	cp	pt	35364.	510
Asp778Glu	la	EE	ASJ	0	cp	pt	10370.	511
Asp778Glu	la	EE	OTH	0	cp	pt	8128.	512
Asp778Glu	la	EE	EUR	0	cp	pt	73306.	513
Asp778Glu	la	EE	EAS	0	cp	pt	1560.	514
Asp778Glu	la	EE	EUA	0	cp	pt	8600.	515
Asp778Glu	la	EE	AFM	0	cp	pt	4406.	516
Asp778Glu	la	EE	PCC	0	cp	pt	3854.	517
Asp778Glu	la	EE	TWC	0	cp	pt	3708.	518
Asp376Asp	cl	EE	GLO	1	uk	be	174842.	519
Asp376Asp	cl	EE	EUR	1	uk	be	18808.	520
Asp376Asp	cl	EE	AFR	1	uk	be	9996.	521
Asp376Asp	cl	EE	EAS	1	uk	be	2566.	522
Asp376Asp	cl	EE	OTH	1	uk	be	1084.	523
Asp376Asp	cl	EE	AMR	1	uk	be	1542.	524
Asp376Asp	cl	EE	ASJ	1	uk	be	288.	525
Asp376Asp	cl	EE	EUA	1	uk	be	8600.	526
Asp376Asp	cl	EE	AFM	1	uk	be	4406.	527
Asp376Asp	cl	EE	EUR	1	uk	be	1006.	528
Asp376Asp	cl	EE	SAS	1	uk	be	978.	529
Asp376Asp	cl	EE	EST	1	uk	be	4480.	530
Asp376Asp	cl	EE	PCC	1	uk	be	3854.	531
Asp376Asp	cl	EE	TWC	1	uk	be	3708.	532
Asp376Asp	cl	EE	ACP	1	uk	be	600.	533
Asp376Asp	cl	EE	GLO	1	cp	be	174842.	534
Asp376Asp	cl	EE	EUR	1	cp	be	18808.	535
Asp376Asp	cl	EE	AFR	1	cp	be	9996.	536
Asp376Asp	cl	EE	EAS	1	cp	be	2566.	537
Asp376Asp	cl	EE	OTH	1	cp	be	1084.	538
Asp376Asp	cl	EE	AMR	1	cp	be	1542.	539
Asp376Asp	cl	EE	ASJ	1	cp	be	288.	540
Asp376Asp	cl	EE	EUA	1	cp	be	8600.	541
Asp376Asp	cl	EE	AFM	1	cp	be	4406.	542
Asp376Asp	cl	EE	EUR	1	cp	be	1006.	543
Asp376Asp	cl	EE	SAS	1	cp	be	978.	544
Asp376Asp	cl	EE	EST	1	cp	be	4480.	545
Asp376Asp	cl	EE	PCC	1	cp	be	3854.	546
Asp376Asp	cl	EE	TWC	1	cp	be	3708.	547
Asp376Asp	cl	EE	ACP	1	cp	be	600.	548
Asp376Asp	cl	EE	GLO	1	sc	be	174842.	549
Asp376Asp	cl	EE	EUR	1	sc	be	18808.	550
Asp376Asp	cl	EE	AFR	1	sc	be	9996.	551
Asp376Asp	cl	EE	EAS	1	sc	be	2566.	552
Asp376Asp	cl	EE	OTH	1	sc	be	1084.	553
Asp376Asp	cl	EE	AMR	1	sc	be	1542.	554
Asp376Asp	cl	EE	ASJ	1	sc	be	288.	555
Asp376Asp	cl	EE	EUA	1	sc	be	8600.	556
Asp376Asp	cl	EE	AFM	1	sc	be	4406.	557
Asp376Asp	cl	EE	EUR	1	sc	be	1006.	558
Asp376Asp	cl	EE	SAS	1	sc	be	978.	559
Asp376Asp	cl	EE	EST	1	sc	be	4480.	560
Asp376Asp	cl	EE	PCC	1	sc	be	3854.	561
Asp376Asp	cl	EE	TWC	1	sc	be	3708.	562
Asp376Asp	cl	EE	ACP	1	sc	be	600.	563
Asp376Asp	cl	EE	GLO	1	hc	be	174842.	564
Asp376Asp	cl	EE	EUR	1	hc	be	18808.	565
Asp376Asp	cl	EE	AFR	1	hc	be	9996.	566
Asp376Asp	cl	EE	EAS	1	hc	be	2566.	567
Asp376Asp	cl	EE	OTH	1	hc	be	1084.	568
Asp376Asp	cl	EE	AMR	1	hc	be	1542.	569
Asp376Asp	cl	EE	ASJ	1	hc	be	288.	570
Asp376Asp	cl	EE	EUA	1	hc	be	8600.	571
Asp376Asp	cl	EE	AFM	1	hc	be	4406.	572
Asp376Asp	cl	EE	EUR	1	hc	be	1006.	573
Asp376Asp	cl	EE	SAS	1	hc	be	978.	574
Asp376Asp	cl	EE	EST	1	hc	be	4480.	575
Asp376Asp	cl	EE	PCC	1	hc	be	3854.	576
Asp376Asp	cl	EE	TWC	1	hc	be	3708.	577
Asp376Asp	cl	EE	ACP	1	hc	be	600.	578
Asp376Asp	cl	EE	GLO	1	ms	be	174842.	579
Asp376Asp	cl	EE	EUR	1	ms	be	18808.	580
Asp376Asp	cl	EE	AFR	1	ms	be	9996.	581
Asp376Asp	cl	EE	EAS	1	ms	be	2566.	582
Asp376Asp	cl	EE	OTH	1	ms	be	1084.	583
Asp376Asp	cl	EE	AMR	1	ms	be	1542.	584
Asp376Asp	cl	EE	ASJ	1	ms	be	288.	585
Asp376Asp	cl	EE	EUA	1	ms	be	8600.	586
Asp376Asp	cl	EE	AFM	1	ms	be	4406.	587
Asp376Asp	cl	EE	EUR	1	ms	be	1006.	588
Asp376Asp	cl	EE	SAS	1	ms	be	978.	589
Asp376Asp	cl	EE	EST	1	ms	be	4480.	590
Asp376Asp	cl	EE	PCC	1	ms	be	3854.	591
Asp376Asp	cl	EE	TWC	1	ms	be	3708.	592
Asp376Asp	cl	EE	ACP	1	ms	be	600.	593
Asp376Asp	cl	EE	GLO	1	dm	be	174842.	594
Asp376Asp	cl	EE	EUR	1	dm	be	18808.	595
Asp376Asp	cl	EE	AFR	1	dm	be	9996.	596
Asp376Asp	cl	EE	EAS	1	dm	be	2566.	597
Asp376Asp	cl	EE	OTH	1	dm	be	1084.	598
Asp376Asp	cl	EE	AMR	1	dm	be	1542.	599
Asp376Asp	cl	EE	ASJ	1	dm	be	288.	600
Asp376Asp	cl	EE	EUA	1	dm	be	8600.	601
Asp376Asp	cl	EE	AFM	1	dm	be	4406.	602
Asp376Asp	cl	EE	EUR	1	dm	be	1006.	603
Asp376Asp	cl	EE	SAS	1	dm	be	978.	604
Asp376Asp	cl	EE	EST	1	dm	be	4480.	605
Asp376Asp	cl	EE	PCC	1	dm	be	3854.	606
Asp376Asp	cl	EE	TWC	1	dm	be	3708.	607
Asp376Asp	cl	EE	ACP	1	dm	be	600.	608
Asp376Asp	cl	EE	GLO	1	lv	be	174842.	609
Asp376Asp	cl	EE	EUR	1	lv	be	18808.	610
Asp376Asp	cl	EE	AFR	1	lv	be	9996.	611
Asp376Asp	cl	EE	EAS	1	lv	be	2566.	612
Asp376Asp	cl	EE	OTH	1	lv	be	1084.	613
Asp376Asp	cl	EE	AMR	1	lv	be	1542.	614
Asp376Asp	cl	EE	ASJ	1	lv	be	288.	615
Asp376Asp	cl	EE	EUA	1	lv	be	8600.	616
Asp376Asp	cl	EE	AFM	1	lv	be	4406.	617
Asp376Asp	cl	EE	EUR	1	lv	be	1006.	618
Asp376Asp	cl	EE	SAS	1	lv	be	978.	619
Asp376Asp	cl	EE	EST	1	lv	be	4480.	620
Asp376Asp	cl	EE	PCC	1	lv	be	3854.	621
Asp376Asp	cl	EE	TWC	1	lv	be	3708.	622
Asp376Asp	cl	EE	ACP	1	lv	be	600.	623
Asp376Asp	cl	EE	GLO	1	dc	be	174842.	624
Asp376Asp	cl	EE	EUR	1	dc	be	18808.	625
Asp376Asp	cl	EE	AFR	1	dc	be	9996.	626
Asp376Asp	cl	EE	EAS	1	dc	be	2566.	627
Asp376Asp	cl	EE	OTH	1	dc	be	1084.	628
Asp376Asp	cl	EE	AMR	1	dc	be	1542.	629
Asp376Asp	cl	EE	ASJ	1	dc	be	288.	630
Asp376Asp	cl	EE	EUA	1	dc	be	8600.	631
Asp376Asp	cl	EE	AFM	1	dc	be	4406.	632
Asp376Asp	cl	EE	EUR	1	dc	be	1006.	633
Asp376Asp	cl	EE	SAS	1	dc	be	978.	634
Asp376Asp	cl	EE	EST	1	dc	be	4480.	635
Asp376Asp	cl	EE	PCC	1	dc	be	3854.	636
Asp376Asp	cl	EE	TWC	1	dc	be	3708.	637
Asp376Asp	cl	EE	ACP	1	dc	be	600.	638
Asp376Asp	cl	EE	GLO	1	cm	be	174842.	639
Asp376Asp	cl	EE	EUR	1	cm	be	18808.	640
Asp376Asp	cl	EE	AFR	1	cm	be	9996.	641
Asp376Asp	cl	EE	EAS	1	cm	be	2566.	642
Asp376Asp	cl	EE	OTH	1	cm	be	1084.	643
Asp376Asp	cl	EE	AMR	1	cm	be	1542.	644
Asp376Asp	cl	EE	ASJ	1	cm	be	288.	645
Asp376Asp	cl	EE	EUA	1	cm	be	8600.	646
Asp376Asp	cl	EE	AFM	1	cm	be	4406.	647
Asp376Asp	cl	EE	EUR	1	cm	be	1006.	648
Asp376Asp	cl	EE	SAS	1	cm	be	978.	649
Asp376Asp	cl	EE	EST	1	cm	be	4480.	650
Asp376Asp	cl	EE	PCC	1	cm	be	3854.	651
Asp376Asp	cl	EE	TWC	1	cm	be	3708.	652
Asp376Asp	cl	EE	ACP	1	cm	be	600.	653
Asp376Glu	cl	EE	GLO	0	uk	lb	174842.	654
Asp376Glu	cl	EE	EUR	0	uk	lb	18808.	655
Asp376Glu	cl	EE	AFR	0	uk	lb	9996.	656
Asp376Glu	cl	EE	EAS	0	uk	lb	2566.	657
Asp376Glu	cl	EE	OTH	0	uk	lb	1084.	658
Asp376Glu	cl	EE	AMR	0	uk	lb	1542.	659
Asp376Glu	cl	EE	ASJ	0	uk	lb	288.	660
Asp376Glu	cl	EE	EUA	0	uk	lb	8600.	661
Asp376Glu	cl	EE	AFM	0	uk	lb	4406.	662
Asp376Glu	cl	EE	EUR	0	uk	lb	1006.	663
Asp376Glu	cl	EE	SAS	0	uk	lb	978.	664
Asp376Glu	cl	EE	EST	0	uk	lb	4480.	665
Asp376Glu	cl	EE	PCC	0	uk	lb	3854.	666
Asp376Glu	cl	EE	TWC	0	uk	lb	3708.	667
Asp376Glu	cl	EE	ACP	0	uk	lb	600.	668
Asp376Glu	cl	EE	GLO	0	dc	uk	174842.	669
Asp376Glu	cl	EE	EUR	0	dc	uk	18808.	670
Asp376Glu	cl	EE	AFR	0	dc	uk	9996.	671
Asp376Glu	cl	EE	EAS	0	dc	uk	2566.	672
Asp376Glu	cl	EE	OTH	0	dc	uk	1084.	673
Asp376Glu	cl	EE	AMR	0	dc	uk	1542.	674
Asp376Glu	cl	EE	ASJ	0	dc	uk	288.	675
Asp376Glu	cl	EE	EUA	0	dc	uk	8600.	676
Asp376Glu	cl	EE	AFM	0	dc	uk	4406.	677
Asp376Glu	cl	EE	EUR	0	dc	uk	1006.	678
Asp376Glu	cl	EE	SAS	0	dc	uk	978.	679
Asp376Glu	cl	EE	EST	0	dc	uk	4480.	680
Asp376Glu	cl	EE	PCC	0	dc	uk	3854.	681
Asp376Glu	cl	EE	TWC	0	dc	uk	3708.	682
Asp376Glu	cl	EE	ACP	0	dc	uk	600.	683
Asp376Glu	cl	EE	GLO	0	hc	lb	174842.	684
Asp376Glu	cl	EE	EUR	0	hc	lb	18808.	685
Asp376Glu	cl	EE	AFR	0	hc	lb	9996.	686
Asp376Glu	cl	EE	EAS	0	hc	lb	2566.	687
Asp376Glu	cl	EE	OTH	0	hc	lb	1084.	688
Asp376Glu	cl	EE	AMR	0	hc	lb	1542.	689
Asp376Glu	cl	EE	ASJ	0	hc	lb	288.	690
Asp376Glu	cl	EE	EUA	0	hc	lb	8600.	691
Asp376Glu	cl	EE	AFM	0	hc	lb	4406.	692
Asp376Glu	cl	EE	EUR	0	hc	lb	1006.	693
Asp376Glu	cl	EE	SAS	0	hc	lb	978.	694
Asp376Glu	cl	EE	EST	0	hc	lb	4480.	695
Asp376Glu	cl	EE	PCC	0	hc	lb	3854.	696
Asp376Glu	cl	EE	TWC	0	hc	lb	3708.	697
Asp376Glu	cl	EE	ACP	0	hc	lb	600.	698
Asp376Glu	cl	EE	GLO	0	uk	uk	174842.	699
Asp376Glu	cl	EE	EUR	0	uk	uk	18808.	700
Asp376Glu	cl	EE	AFR	0	uk	uk	9996.	701
Asp376Glu	cl	EE	EAS	0	uk	uk	2566.	702
Asp376Glu	cl	EE	OTH	0	uk	uk	1084.	703
Asp376Glu	cl	EE	AMR	0	uk	uk	1542.	704
Asp376Glu	cl	EE	ASJ	0	uk	uk	288.	705
Asp376Glu	cl	EE	EUA	0	uk	uk	8600.	706
Asp376Glu	cl	EE	AFM	0	uk	uk	4406.	707
Asp376Glu	cl	EE	EUR	0	uk	uk	1006.	708
Asp376Glu	cl	EE	SAS	0	uk	uk	978.	709
Asp376Glu	cl	EE	EST	0	uk	uk	4480.	710
Asp376Glu	cl	EE	PCC	0	uk	uk	3854.	711
Asp376Glu	cl	EE	TWC	0	uk	uk	3708.	712
Asp376Glu	cl	EE	ACP	0	uk	uk	600.	713
Arg858Cys	m3	KC	GLO	0	hc	lp	377010.	714
Arg858Cys	m3	KC	EUR	0	hc	lp	135372.	715
Arg858Cys	m3	KC	ASI	0	hc	lp	49010.	716
Arg858Cys	m3	KC	AMR	0	hc	lp	34590.	717
Arg858Cys	m3	KC	AFR	0	hc	lp	16256.	718
Arg858Cys	m3	KC	ASJ	0	hc	lp	10078.	719
Arg858Cys	m3	KC	OTH	0	hc	lp	6136.	720
Arg858Cys	m3	KC	GLO	0	hc	lp	377010.	721
Arg858Cys	m3	KC	EUR	0	hc	lp	135372.	722
Arg858Cys	m3	KC	ASI	0	hc	lp	49010.	723
Arg858Cys	m3	KC	AMR	0	hc	lp	34590.	724
Arg858Cys	m3	KC	AFR	0	hc	lp	16256.	725
Arg858Cys	m3	KC	ASJ	0	hc	lp	10078.	726
Arg858Cys	m3	KC	OTH	0	hc	lp	6136.	727
Arg858Cys	m3	KC	GLO	0	uk	lp	377010.	728
Arg858Cys	m3	KC	EUR	0	uk	lp	135372.	729
Arg858Cys	m3	KC	ASI	0	uk	lp	49010.	730
Arg858Cys	m3	KC	AMR	0	uk	lp	34590.	731
Arg858Cys	m3	KC	AFR	0	uk	lp	16256.	732
Arg858Cys	m3	KC	ASJ	0	uk	lp	10078.	733
Arg858Cys	m3	KC	OTH	0	uk	lp	6136.	734
Arg858Cys	m3	KC	GLO	0	md	lp	377010.	735
Arg858Cys	m3	KC	EUR	0	md	lp	135372.	736
Arg858Cys	m3	KC	ASI	0	md	lp	49010.	737
Arg858Cys	m3	KC	AMR	0	md	lp	34590.	738
Arg858Cys	m3	KC	AFR	0	md	lp	16256.	739
Arg858Cys	m3	KC	ASJ	0	md	lp	10078.	740
Arg858Cys	m3	KC	OTH	0	md	lp	6136.	741
Arg858Cys	m3	KC	GLO	0	hc	lp	377010.	742
Arg858Cys	m3	KC	EUR	0	hc	lp	135372.	743
Arg858Cys	m3	KC	ASI	0	hc	lp	49010.	744
Arg858Cys	m3	KC	AMR	0	hc	lp	34590.	745
Arg858Cys	m3	KC	AFR	0	hc	lp	16256.	746
Arg858Cys	m3	KC	ASJ	0	hc	lp	10078.	747
Arg858Cys	m3	KC	OTH	0	hc	lp	6136.	748
Arg858Gly	m3	KG	GLO	0	uk	uk	377010.	749
Arg858Gly	m3	KG	EUR	0	uk	uk	135372.	750
Arg858Gly	m3	KG	ASI	0	uk	uk	49010.	751
Arg858Gly	m3	KG	AMR	0	uk	uk	34590.	752
Arg858Gly	m3	KG	AFR	0	uk	uk	16256.	753
Arg858Gly	m3	KG	ASJ	0	uk	uk	10078.	754
Arg858Gly	m3	KG	OTH	0	uk	uk	6136.	755
Arg858Gly	m3	KG	GLO	0	uk	uk	377010.	756
Arg858Gly	m3	KG	EUR	0	uk	uk	135372.	757
Arg858Gly	m3	KG	ASI	0	uk	uk	49010.	758
Arg858Gly	m3	KG	AMR	0	uk	uk	34590.	759
Arg858Gly	m3	KG	AFR	0	uk	uk	16256.	760
Arg858Gly	m3	KG	ASJ	0	uk	uk	10078.	761
Arg858Gly	m3	KG	OTH	0	uk	uk	6136.	762
Arg858Gly	m3	KG	GLO	0	hc	uk	377010.	763
Arg858Gly	m3	KG	EUR	0	hc	uk	135372.	764
Arg858Gly	m3	KG	ASI	0	hc	uk	49010.	765
Arg858Gly	m3	KG	AMR	0	hc	uk	34590.	766
Arg858Gly	m3	KG	AFR	0	hc	uk	16256.	767
Arg858Gly	m3	KG	ASJ	0	hc	uk	10078.	768
Arg858Gly	m3	KG	OTH	0	hc	uk	6136.	769
Arg858Ser	m3	KT	GLO	0	uk	uk	377010.	770
Arg858Ser	m3	KT	EUR	0	uk	uk	135372.	771
Arg858Ser	m3	KT	ASI	0	uk	uk	49010.	772
Arg858Ser	m3	KT	AMR	0	uk	uk	34590.	773
Arg858Ser	m3	KT	AFR	0	uk	uk	16256.	774
Arg858Ser	m3	KT	ASJ	0	uk	uk	10078.	775
Arg858Ser	m3	KT	OTH	0	uk	uk	6136.	776
Arg858Pro	m3	KP	GLO	0	cp	lp	130576.	777
Arg858Pro	m3	KP	AFR	0	cp	lp	1322.	778
Arg858Pro	m3	KP	EAS	0	cp	lp	1008.	779
Arg858Pro	m3	KP	EUR	0	cp	lp	1006.	780
Arg858Pro	m3	KP	SAS	0	cp	lp	978.	781
Arg858Pro	m3	KP	AMR	0	cp	lp	694.	782
Arg858His	m3	KK	GLO	0	uk	uk	130576.	783
Arg858His	m3	KK	AFR	0	uk	uk	1322.	784
Arg858His	m3	KK	EAS	0	uk	uk	1008.	785
Arg858His	m3	KK	EUR	0	uk	uk	1006.	786
Arg858His	m3	KK	SAS	0	uk	uk	978.	787
Arg858His	m3	KK	AMR	0	uk	uk	694.	788
Arg858Leu	m3	KL	GLO	0	uk	uk	130576.	789
Arg858Leu	m3	KL	AFR	0	uk	uk	1322.	790
Arg858Leu	m3	KL	EAS	0	uk	uk	1008.	791
Arg858Leu	m3	KL	EUR	0	uk	uk	1006.	792
Arg858Leu	m3	KL	SAS	0	uk	uk	978.	793
Arg858Leu	m3	KL	AMR	0	uk	uk	694.	794
Arg249Leu	ac	KL	OTH	0	uk	lp	UKN	795
Arg249Gln	ac	KQ	OTH	0	hc	pt	UKN	796
Arg249Gln	ac	KQ	OTH	0	hc	pt	UKN	797
Arg249Gln	ac	KQ	OTH	0	uk	pt	UKN	798
Arg249Gln	ac	KQ	OTH	0	hc	pt	UKN	799
Arg249Gln	ac	KQ	OTH	0	cp	pt	UKN	800
Arg249Gln	ac	KQ	OTH	0	co	pt	UKN	801
Arg403Trp	ml	KL	OTH	0	hc	pt	UKN	802
Arg403Trp	ml	KL	OTH	0	hc	pt	UKN	803
Arg403Trp	ml	KL	OTH	0	uk	pt	UKN	804
Arg403Trp	ml	KL	OTH	0	hc	pt	UKN	805
Arg403Trp	ml	KL	OTH	0	co	pt	UKN	806
Arg403Trp	ml	KL	OTH	0	cp	pt	UKN	807
Arg403Gly	ml	KG	OTH	0	hc	lp	UKN	808
Ala797Thr	qe	LT	GLO	0	hc	pt	338646.	809
Ala797Thr	qe	LT	EUR	0	hc	pt	73326.	810
Ala797Thr	qe	LT	ASI	0	hc	pt	33482.	811
Ala797Thr	qe	LT	AMR	0	hc	pt	11574.	812
Ala797Thr	qe	LT	AFR	0	hc	pt	10400.	813
Ala797Thr	qe	LT	OTH	0	hc	pt	906.	814
Ala797Thr	qe	LT	AFM	0	hc	pt	32516.	815
Ala797Thr	qe	LT	MEX	0	hc	pt	10810.	816
Ala797Thr	qe	LT	PRI	0	hc	pt	7918.	817
Ala797Thr	qe	LT	NHI	0	hc	pt	4534.	818
Ala797Thr	qe	LT	CUB	0	hc	pt	4230.	819
Ala797Thr	qe	LT	DOM	0	hc	pt	3828.	820
Ala797Thr	qe	LT	CEA	0	hc	pt	2450.	821
Ala797Thr	qe	LT	SOA	0	hc	pt	1982.	822
Ala797Thr	qe	LT	NAM	0	hc	pt	1260.	823
Ala797Thr	qe	LT	SAS	0	hc	pt	856.	824
Ala797Thr	qe	LT	EUA	0	hc	pt	8600.	825
Ala797Thr	qe	LT	AFM	0	hc	pt	4406.	826
Ala797Thr	qe	LT	GLO	0	uk	pt	338646.	827
Ala797Thr	qe	LT	EUR	0	uk	pt	73326.	828
Ala797Thr	qe	LT	ASI	0	uk	pt	33482.	829
Ala797Thr	qe	LT	AMR	0	uk	pt	11574.	830
Ala797Thr	qe	LT	AFR	0	uk	pt	10400.	831
Ala797Thr	qe	LT	OTH	0	uk	pt	906.	832
Ala797Thr	qe	LT	AFM	0	uk	pt	32516.	833
Ala797Thr	qe	LT	MEX	0	uk	pt	10810.	834
Ala797Thr	qe	LT	PRI	0	uk	pt	7918.	835
Ala797Thr	qe	LT	NHI	0	uk	pt	4534.	836
Ala797Thr	qe	LT	CUB	0	uk	pt	4230.	837
Ala797Thr	qe	LT	DOM	0	uk	pt	3828.	838
Ala797Thr	qe	LT	CEA	0	uk	pt	2450.	839
Ala797Thr	qe	LT	SOA	0	uk	pt	1982.	840
Ala797Thr	qe	LT	NAM	0	uk	pt	1260.	841
Ala797Thr	qe	LT	SAS	0	uk	pt	856.	842
Ala797Thr	qe	LT	EUA	0	uk	pt	8600.	843
Ala797Thr	qe	LT	AFM	0	uk	pt	4406.	844
Ala797Thr	qe	LT	GLO	0	hc	lp	338646.	845
Ala797Thr	qe	LT	EUR	0	hc	lp	73326.	846
Ala797Thr	qe	LT	ASI	0	hc	lp	33482.	847
Ala797Thr	qe	LT	AMR	0	hc	lp	11574.	848
Ala797Thr	qe	LT	AFR	0	hc	lp	10400.	849
Ala797Thr	qe	LT	OTH	0	hc	lp	906.	850
Ala797Thr	qe	LT	AFM	0	hc	lp	32516.	851
Ala797Thr	qe	LT	MEX	0	hc	lp	10810.	852
Ala797Thr	qe	LT	PRI	0	hc	lp	7918.	853
Ala797Thr	qe	LT	NHI	0	hc	lp	4534.	854
Ala797Thr	qe	LT	CUB	0	hc	lp	4230.	855
Ala797Thr	qe	LT	DOM	0	hc	lp	3828.	856
Ala797Thr	qe	LT	CEA	0	hc	lp	2450.	857
Ala797Thr	qe	LT	SOA	0	hc	lp	1982.	858
Ala797Thr	qe	LT	NAM	0	hc	lp	1260.	859
Ala797Thr	qe	LT	SAS	0	hc	lp	856.	860
Ala797Thr	qe	LT	EUA	0	hc	lp	8600.	861
Ala797Thr	qe	LT	AFM	0	hc	lp	4406.	862
Ala797Thr	qe	LT	GLO	0	hc	pt	338646.	863
Ala797Thr	qe	LT	EUR	0	hc	pt	73326.	864
Ala797Thr	qe	LT	ASI	0	hc	pt	33482.	865
Ala797Thr	qe	LT	AMR	0	hc	pt	11574.	866
Ala797Thr	qe	LT	AFR	0	hc	pt	10400.	867
Ala797Thr	qe	LT	OTH	0	hc	pt	906.	868
Ala797Thr	qe	LT	AFM	0	hc	pt	32516.	869
Ala797Thr	qe	LT	MEX	0	hc	pt	10810.	870
Ala797Thr	qe	LT	PRI	0	hc	pt	7918.	871
Ala797Thr	qe	LT	NHI	0	hc	pt	4534.	872
Ala797Thr	qe	LT	CUB	0	hc	pt	4230.	873
Ala797Thr	qe	LT	DOM	0	hc	pt	3828.	874
Ala797Thr	qe	LT	CEA	0	hc	pt	2450.	875
Ala797Thr	qe	LT	SOA	0	hc	pt	1982.	876
Ala797Thr	qe	LT	NAM	0	hc	pt	1260.	877
Ala797Thr	qe	LT	SAS	0	hc	pt	856.	878
Ala797Thr	qe	LT	EUA	0	hc	pt	8600.	879
Ala797Thr	qe	LT	AFM	0	hc	pt	4406.	880
Ala797Thr	qe	LT	GLO	0	co	pt	338646.	881
Ala797Thr	qe	LT	EUR	0	co	pt	73326.	882
Ala797Thr	qe	LT	ASI	0	co	pt	33482.	883
Ala797Thr	qe	LT	AMR	0	co	pt	11574.	884
Ala797Thr	qe	LT	AFR	0	co	pt	10400.	885
Ala797Thr	qe	LT	OTH	0	co	pt	906.	886
Ala797Thr	qe	LT	AFM	0	co	pt	32516.	887
Ala797Thr	qe	LT	MEX	0	co	pt	10810.	888
Ala797Thr	qe	LT	PRI	0	co	pt	7918.	889
Ala797Thr	qe	LT	NHI	0	co	pt	4534.	890
Ala797Thr	qe	LT	CUB	0	co	pt	4230.	891
Ala797Thr	qe	LT	DOM	0	co	pt	3828.	892
Ala797Thr	qe	LT	CEA	0	co	pt	2450.	893
Ala797Thr	qe	LT	SOA	0	co	pt	1982.	894
Ala797Thr	qe	LT	NAM	0	co	pt	1260.	895
Ala797Thr	qe	LT	SAS	0	co	pt	856.	896
Ala797Thr	qe	LT	EUA	0	co	pt	8600.	897
Ala797Thr	qe	LT	AFM	0	co	pt	4406.	898
Ala797Thr	qe	LT	GLO	0	cp	pt	338646.	899
Ala797Thr	qe	LT	EUR	0	cp	pt	73326.	900
Ala797Thr	qe	LT	ASI	0	cp	pt	33482.	901
Ala797Thr	qe	LT	AMR	0	cp	pt	11574.	902
Ala797Thr	qe	LT	AFR	0	cp	pt	10400.	903
Ala797Thr	qe	LT	OTH	0	cp	pt	906.	904
Ala797Thr	qe	LT	AFM	0	cp	pt	32516.	905
Ala797Thr	qe	LT	MEX	0	cp	pt	10810.	906
Ala797Thr	qe	LT	PRI	0	cp	pt	7918.	907
Ala797Thr	qe	LT	NHI	0	cp	pt	4534.	908
Ala797Thr	qe	LT	CUB	0	cp	pt	4230.	909
Ala797Thr	qe	LT	DOM	0	cp	pt	3828.	910
Ala797Thr	qe	LT	CEA	0	cp	pt	2450.	911
Ala797Thr	qe	LT	SOA	0	cp	pt	1982.	912
Ala797Thr	qe	LT	NAM	0	cp	pt	1260.	913
Ala797Thr	qe	LT	SAS	0	cp	pt	856.	914
Ala797Thr	qe	LT	EUA	0	cp	pt	8600.	915
Ala797Thr	qe	LT	AFM	0	cp	pt	4406.	916
Ala797Thr	qe	LT	GLO	0	wp	lp	338646.	917
Ala797Thr	qe	LT	EUR	0	wp	lp	73326.	918
Ala797Thr	qe	LT	ASI	0	wp	lp	33482.	919
Ala797Thr	qe	LT	AMR	0	wp	lp	11574.	920
Ala797Thr	qe	LT	AFR	0	wp	lp	10400.	921
Ala797Thr	qe	LT	OTH	0	wp	lp	906.	922
Ala797Thr	qe	LT	AFM	0	wp	lp	32516.	923
Ala797Thr	qe	LT	MEX	0	wp	lp	10810.	924
Ala797Thr	qe	LT	PRI	0	wp	lp	7918.	925
Ala797Thr	qe	LT	NHI	0	wp	lp	4534.	926
Ala797Thr	qe	LT	CUB	0	wp	lp	4230.	927
Ala797Thr	qe	LT	DOM	0	wp	lp	3828.	928
Ala797Thr	qe	LT	CEA	0	wp	lp	2450.	929
Ala797Thr	qe	LT	SOA	0	wp	lp	1982.	930
Ala797Thr	qe	LT	NAM	0	wp	lp	1260.	931
Ala797Thr	qe	LT	SAS	0	wp	lp	856.	932
Ala797Thr	qe	LT	EUA	0	wp	lp	8600.	933
Ala797Thr	qe	LT	AFM	0	wp	lp	4406.	934
Ala797Thr	qe	LT	GLO	0	at	lp	338646.	935
Ala797Thr	qe	LT	EUR	0	at	lp	73326.	936
Ala797Thr	qe	LT	ASI	0	at	lp	33482.	937
Ala797Thr	qe	LT	AMR	0	at	lp	11574.	938
Ala797Thr	qe	LT	AFR	0	at	lp	10400.	939
Ala797Thr	qe	LT	OTH	0	at	lp	906.	940
Ala797Thr	qe	LT	AFM	0	at	lp	32516.	941
Ala797Thr	qe	LT	MEX	0	at	lp	10810.	942
Ala797Thr	qe	LT	PRI	0	at	lp	7918.	943
Ala797Thr	qe	LT	NHI	0	at	lp	4534.	944
Ala797Thr	qe	LT	CUB	0	at	lp	4230.	945
Ala797Thr	qe	LT	DOM	0	at	lp	3828.	946
Ala797Thr	qe	LT	CEA	0	at	lp	2450.	947
Ala797Thr	qe	LT	SOA	0	at	lp	1982.	948
Ala797Thr	qe	LT	NAM	0	at	lp	1260.	949
Ala797Thr	qe	LT	SAS	0	at	lp	856.	950
Ala797Thr	qe	LT	EUA	0	at	lp	8600.	951
Ala797Thr	qe	LT	AFM	0	at	lp	4406.	952
Ala797Ser	qe	LT	GLO	0	uk	uk	338646.	953
Ala797Ser	qe	LT	EUR	0	uk	uk	73326.	954
Ala797Ser	qe	LT	ASI	0	uk	uk	33482.	955
Ala797Ser	qe	LT	AMR	0	uk	uk	11574.	956
Ala797Ser	qe	LT	AFR	0	uk	uk	10400.	957
Ala797Ser	qe	LT	OTH	0	uk	uk	906.	958
Ala797Ser	qe	LT	AFM	0	uk	uk	32516.	959
Ala797Ser	qe	LT	MEX	0	uk	uk	10810.	960
Ala797Ser	qe	LT	PRI	0	uk	uk	7918.	961
Ala797Ser	qe	LT	NHI	0	uk	uk	4534.	962
Ala797Ser	qe	LT	CUB	0	uk	uk	4230.	963
Ala797Ser	qe	LT	DOM	0	uk	uk	3828.	964
Ala797Ser	qe	LT	CEA	0	uk	uk	2450.	965
Ala797Ser	qe	LT	SOA	0	uk	uk	1982.	966
Ala797Ser	qe	LT	NAM	0	uk	uk	1260.	967
Ala797Ser	qe	LT	SAS	0	uk	uk	856.	968
Ala797Ser	qe	LT	EUA	0	uk	uk	8600.	969
Ala797Ser	qe	LT	AFM	0	uk	uk	4406.	970
Ala797Pro	qe	LP	GLO	0	uk	uk	338646.	971
Ala797Pro	qe	LP	EUR	0	uk	uk	73326.	972
Ala797Pro	qe	LP	ASI	0	uk	uk	33482.	973
Ala797Pro	qe	LP	AMR	0	uk	uk	11574.	974
Ala797Pro	qe	LP	AFR	0	uk	uk	10400.	975
Ala797Pro	qe	LP	OTH	0	uk	uk	906.	976
Ala797Pro	qe	LP	AFM	0	uk	uk	32516.	977
Ala797Pro	qe	LP	MEX	0	uk	uk	10810.	978
Ala797Pro	qe	LP	PRI	0	uk	uk	7918.	979
Ala797Pro	qe	LP	NHI	0	uk	uk	4534.	980
Ala797Pro	qe	LP	CUB	0	uk	uk	4230.	981
Ala797Pro	qe	LP	DOM	0	uk	uk	3828.	982
Ala797Pro	qe	LP	CEA	0	uk	uk	2450.	983
Ala797Pro	qe	LP	SOA	0	uk	uk	1982.	984
Ala797Pro	qe	LP	NAM	0	uk	uk	1260.	985
Ala797Pro	qe	LP	SAS	0	uk	uk	856.	986
Ala797Pro	qe	LP	EUA	0	uk	uk	8600.	987
Ala797Pro	qe	LP	AFM	0	uk	uk	4406.	988
Ser1491Cys	lm	TC	GLO	0	uk	be	547864.	989
Ser1491Cys	lm	TC	EUR	1	uk	be	154306.	990
Ser1491Cys	lm	TC	ASI	0	uk	be	74176.	991
Ser1491Cys	lm	TC	AMR	0	uk	be	47710.	992
Ser1491Cys	lm	TC	AFR	0	uk	be	36698.	993
Ser1491Cys	lm	TC	ASJ	0	uk	be	10370.	994
Ser1491Cys	lm	TC	OTH	0	uk	be	8134.	995
Ser1491Cys	lm	TC	EUR	1	uk	be	74360.	996
Ser1491Cys	lm	TC	EAS	0	uk	be	2558.	997
Ser1491Cys	lm	TC	EUA	1	uk	be	8600.	998
Ser1491Cys	lm	TC	AFM	0	uk	be	4406.	999
Ser1491Cys	lm	TC	SAS	1	uk	be	978.	1000
Ser1491Cys	lm	TC	EST	0	uk	be	4480.	1001
Ser1491Cys	lm	TC	PCC	1	uk	be	3854.	1002
Ser1491Cys	lm	TC	TWC	1	uk	be	3708.	1003
Ser1491Cys	lm	TC	ACP	1	uk	be	600.	1004
Ser1491Cys	lm	TC	GLO	0	hc	be	547864.	1005
Ser1491Cys	lm	TC	EUR	1	hc	be	154306.	1006
Ser1491Cys	lm	TC	ASI	0	hc	be	74176.	1007
Ser1491Cys	lm	TC	AMR	0	hc	be	47710.	1008
Ser1491Cys	lm	TC	AFR	0	hc	be	36698.	1009
Ser1491Cys	lm	TC	ASJ	0	hc	be	10370.	1010
Ser1491Cys	lm	TC	OTH	0	hc	be	8134.	1011
Ser1491Cys	lm	TC	EUR	1	hc	be	74360.	1012
Ser1491Cys	lm	TC	EAS	0	hc	be	2558.	1013
Ser1491Cys	lm	TC	EUA	1	hc	be	8600.	1014
Ser1491Cys	lm	TC	AFM	0	hc	be	4406.	1015
Ser1491Cys	lm	TC	SAS	1	hc	be	978.	1016
Ser1491Cys	lm	TC	EST	0	hc	be	4480.	1017
Ser1491Cys	lm	TC	PCC	1	hc	be	3854.	1018
Ser1491Cys	lm	TC	TWC	1	hc	be	3708.	1019
Ser1491Cys	lm	TC	ACP	1	hc	be	600.	1020
Ser1491Cys	lm	TC	GLO	0	dm	be	547864.	1021
Ser1491Cys	lm	TC	EUR	1	dm	be	154306.	1022
Ser1491Cys	lm	TC	ASI	0	dm	be	74176.	1023
Ser1491Cys	lm	TC	AMR	0	dm	be	47710.	1024
Ser1491Cys	lm	TC	AFR	0	dm	be	36698.	1025
Ser1491Cys	lm	TC	ASJ	0	dm	be	10370.	1026
Ser1491Cys	lm	TC	OTH	0	dm	be	8134.	1027
Ser1491Cys	lm	TC	EUR	1	dm	be	74360.	1028
Ser1491Cys	lm	TC	EAS	0	dm	be	2558.	1029
Ser1491Cys	lm	TC	EUA	1	dm	be	8600.	1030
Ser1491Cys	lm	TC	AFM	0	dm	be	4406.	1031
Ser1491Cys	lm	TC	SAS	1	dm	be	978.	1032
Ser1491Cys	lm	TC	EST	0	dm	be	4480.	1033
Ser1491Cys	lm	TC	PCC	1	dm	be	3854.	1034
Ser1491Cys	lm	TC	TWC	1	dm	be	3708.	1035
Ser1491Cys	lm	TC	ACP	1	dm	be	600.	1036
Ser1491Cys	lm	TC	GLO	0	hc	be	547864.	1037
Ser1491Cys	lm	TC	EUR	1	hc	be	154306.	1038
Ser1491Cys	lm	TC	ASI	0	hc	be	74176.	1039
Ser1491Cys	lm	TC	AMR	0	hc	be	47710.	1040
Ser1491Cys	lm	TC	AFR	0	hc	be	36698.	1041
Ser1491Cys	lm	TC	ASJ	0	hc	be	10370.	1042
Ser1491Cys	lm	TC	OTH	0	hc	be	8134.	1043
Ser1491Cys	lm	TC	EUR	1	hc	be	74360.	1044
Ser1491Cys	lm	TC	EAS	0	hc	be	2558.	1045
Ser1491Cys	lm	TC	EUA	1	hc	be	8600.	1046
Ser1491Cys	lm	TC	AFM	0	hc	be	4406.	1047
Ser1491Cys	lm	TC	SAS	1	hc	be	978.	1048
Ser1491Cys	lm	TC	EST	0	hc	be	4480.	1049
Ser1491Cys	lm	TC	PCC	1	hc	be	3854.	1050
Ser1491Cys	lm	TC	TWC	1	hc	be	3708.	1051
Ser1491Cys	lm	TC	ACP	1	hc	be	600.	1052
Ser1491Cys	lm	TC	GLO	0	cp	be	547864.	1053
Ser1491Cys	lm	TC	EUR	1	cp	be	154306.	1054
Ser1491Cys	lm	TC	ASI	0	cp	be	74176.	1055
Ser1491Cys	lm	TC	AMR	0	cp	be	47710.	1056
Ser1491Cys	lm	TC	AFR	0	cp	be	36698.	1057
Ser1491Cys	lm	TC	ASJ	0	cp	be	10370.	1058
Ser1491Cys	lm	TC	OTH	0	cp	be	8134.	1059
Ser1491Cys	lm	TC	EUR	1	cp	be	74360.	1060
Ser1491Cys	lm	TC	EAS	0	cp	be	2558.	1061
Ser1491Cys	lm	TC	EUA	1	cp	be	8600.	1062
Ser1491Cys	lm	TC	AFM	0	cp	be	4406.	1063
Ser1491Cys	lm	TC	SAS	1	cp	be	978.	1064
Ser1491Cys	lm	TC	EST	0	cp	be	4480.	1065
Ser1491Cys	lm	TC	PCC	1	cp	be	3854.	1066
Ser1491Cys	lm	TC	TWC	1	cp	be	3708.	1067
Ser1491Cys	lm	TC	ACP	1	cp	be	600.	1068
Ser1491Cys	lm	TC	GLO	0	dc	lb	547864.	1069
Ser1491Cys	lm	TC	EUR	1	dc	lb	154306.	1070
Ser1491Cys	lm	TC	ASI	0	dc	lb	74176.	1071
Ser1491Cys	lm	TC	AMR	0	dc	lb	47710.	1072
Ser1491Cys	lm	TC	AFR	0	dc	lb	36698.	1073
Ser1491Cys	lm	TC	ASJ	0	dc	lb	10370.	1074
Ser1491Cys	lm	TC	OTH	0	dc	lb	8134.	1075
Ser1491Cys	lm	TC	EUR	1	dc	lb	74360.	1076
Ser1491Cys	lm	TC	EAS	0	dc	lb	2558.	1077
Ser1491Cys	lm	TC	EUA	1	dc	lb	8600.	1078
Ser1491Cys	lm	TC	AFM	0	dc	lb	4406.	1079
Ser1491Cys	lm	TC	SAS	1	dc	lb	978.	1080
Ser1491Cys	lm	TC	EST	0	dc	lb	4480.	1081
Ser1491Cys	lm	TC	PCC	1	dc	lb	3854.	1082
Ser1491Cys	lm	TC	TWC	1	dc	lb	3708.	1083
Ser1491Cys	lm	TC	ACP	1	dc	lb	600.	1084
Ser1491Cys	lm	TC	GLO	0	uk	be	547864.	1085
Ser1491Cys	lm	TC	EUR	1	uk	be	154306.	1086
Ser1491Cys	lm	TC	ASI	0	uk	be	74176.	1087
Ser1491Cys	lm	TC	AMR	0	uk	be	47710.	1088
Ser1491Cys	lm	TC	AFR	0	uk	be	36698.	1089
Ser1491Cys	lm	TC	ASJ	0	uk	be	10370.	1090
Ser1491Cys	lm	TC	OTH	0	uk	be	8134.	1091
Ser1491Cys	lm	TC	EUR	1	uk	be	74360.	1092
Ser1491Cys	lm	TC	EAS	0	uk	be	2558.	1093
Ser1491Cys	lm	TC	EUA	1	uk	be	8600.	1094
Ser1491Cys	lm	TC	AFM	0	uk	be	4406.	1095
Ser1491Cys	lm	TC	SAS	1	uk	be	978.	1096
Ser1491Cys	lm	TC	EST	0	uk	be	4480.	1097
Ser1491Cys	lm	TC	PCC	1	uk	be	3854.	1098
Ser1491Cys	lm	TC	TWC	1	uk	be	3708.	1099
Ser1491Cys	lm	TC	ACP	1	uk	be	600.	1100
Ser1491Cys	lm	TC	GLO	0	cm	be	547864.	1101
Ser1491Cys	lm	TC	EUR	1	cm	be	154306.	1102
Ser1491Cys	lm	TC	ASI	0	cm	be	74176.	1103
Ser1491Cys	lm	TC	AMR	0	cm	be	47710.	1104
Ser1491Cys	lm	TC	AFR	0	cm	be	36698.	1105
Ser1491Cys	lm	TC	ASJ	0	cm	be	10370.	1106
Ser1491Cys	lm	TC	OTH	0	cm	be	8134.	1107
Ser1491Cys	lm	TC	EUR	1	cm	be	74360.	1108
Ser1491Cys	lm	TC	EAS	0	cm	be	2558.	1109
Ser1491Cys	lm	TC	EUA	1	cm	be	8600.	1110
Ser1491Cys	lm	TC	AFM	0	cm	be	4406.	1111
Ser1491Cys	lm	TC	SAS	1	cm	be	978.	1112
Ser1491Cys	lm	TC	EST	0	cm	be	4480.	1113
Ser1491Cys	lm	TC	PCC	1	cm	be	3854.	1114
Ser1491Cys	lm	TC	TWC	1	cm	be	3708.	1115
Ser1491Cys	lm	TC	ACP	1	cm	be	600.	1116
Glu466Gln	sw	EQ	GLO	0	uk	lp	251468.	1117
Glu466Gln	sw	EQ	EUR	0	uk	lp	135396.	1118
Glu466Gln	sw	EQ	ASI	0	uk	lp	49010.	1119
Glu466Gln	sw	EQ	AMR	0	uk	lp	34592.	1120
Glu466Gln	sw	EQ	AFR	0	uk	lp	16252.	1121
Glu466Gln	sw	EQ	ASJ	0	uk	lp	10078.	1122
Glu466Gln	sw	EQ	OTH	0	uk	lp	6140.	1123
Glu466Lys	sw	EK	GLO	0	lv	uk	251468.	1124
Glu466Lys	sw	EK	EUR	0	lv	uk	135396.	1125
Glu466Lys	sw	EK	ASI	0	lv	uk	49010.	1126
Glu466Lys	sw	EK	AMR	0	lv	uk	34592.	1127
Glu466Lys	sw	EK	AFR	0	lv	uk	16252.	1128
Glu466Lys	sw	EK	ASJ	0	lv	uk	10078.	1129
Glu466Lys	sw	EK	OTH	0	lv	uk	6140.	1130
Arg1846Cys	lm	KC	GLO	0	hc	uk	382292.	1131
Arg1846Cys	lm	KC	EUR	0	hc	uk	132278.	1132
Arg1846Cys	lm	KC	ASI	0	hc	uk	74102.	1133
Arg1846Cys	lm	KC	AMR	0	hc	uk	46138.	1134
Arg1846Cys	lm	KC	AFR	0	hc	uk	26566.	1135
Arg1846Cys	lm	KC	ASJ	0	hc	uk	10076.	1136
Arg1846Cys	lm	KC	OTH	0	hc	uk	7010.	1137
Arg1846Cys	lm	KC	EUR	0	hc	uk	73116.	1138
Arg1846Cys	lm	KC	EUA	0	hc	uk	8600.	1139
Arg1846Cys	lm	KC	AFM	0	hc	uk	4406.	1140
Arg1846Gly	lm	KG	GLO	0	uk	uk	382292.	1141
Arg1846Gly	lm	KG	EUR	0	uk	uk	132278.	1142
Arg1846Gly	lm	KG	ASI	0	uk	uk	74102.	1143
Arg1846Gly	lm	KG	AMR	0	uk	uk	46138.	1144
Arg1846Gly	lm	KG	AFR	0	uk	uk	26566.	1145
Arg1846Gly	lm	KG	ASJ	0	uk	uk	10076.	1146
Arg1846Gly	lm	KG	OTH	0	uk	uk	7010.	1147
Arg1846Gly	lm	KG	EUR	0	uk	uk	73116.	1148
Arg1846Gly	lm	KG	EUA	0	uk	uk	8600.	1149
Arg1846Gly	lm	KG	AFM	0	uk	uk	4406.	1150
Arg1845Trp	lm	KL	GLO	0	ms	pt	121052.	1151
Arg1845Trp	lm	KL	EUR	0	ms	pt	73148.	1152
Arg1845Trp	lm	KL	ASI	0	ms	pt	25118.	1153
Arg1845Trp	lm	KL	AMR	0	ms	pt	11560.	1154
Arg1845Trp	lm	KL	AFR	0	ms	pt	10324.	1155
Arg1845Trp	lm	KL	OTH	0	ms	pt	902.	1156
Arg1845Trp	lm	KL	GLO	0	sc	pt	121052.	1157
Arg1845Trp	lm	KL	EUR	0	sc	pt	73148.	1158
Arg1845Trp	lm	KL	ASI	0	sc	pt	25118.	1159
Arg1845Trp	lm	KL	AMR	0	sc	pt	11560.	1160
Arg1845Trp	lm	KL	AFR	0	sc	pt	10324.	1161
Arg1845Trp	lm	KL	OTH	0	sc	pt	902.	1162
Arg1845Trp	lm	KL	GLO	0	hc	pt	121052.	1163
Arg1845Trp	lm	KL	EUR	0	hc	pt	73148.	1164
Arg1845Trp	lm	KL	ASI	0	hc	pt	25118.	1165
Arg1845Trp	lm	KL	AMR	0	hc	pt	11560.	1166
Arg1845Trp	lm	KL	AFR	0	hc	pt	10324.	1167
Arg1845Trp	lm	KL	OTH	0	hc	pt	902.	1168
Arg1845Arg	lm	KK	GLO	0	uk	uk	121052.	1169
Arg1845Arg	lm	KK	EUR	0	uk	uk	73148.	1170
Arg1845Arg	lm	KK	ASI	0	uk	uk	25118.	1171
Arg1845Arg	lm	KK	AMR	0	uk	uk	11560.	1172
Arg1845Arg	lm	KK	AFR	0	uk	uk	10324.	1173
Arg1845Arg	lm	KK	OTH	0	uk	uk	902.	1174
Asn334Asn	k5	QQ	GLO	1	uk	be	296236.	1175
Asn334Asn	k5	QQ	EUR	0	uk	be	74308.	1176
Asn334Asn	k5	QQ	ASI	0	uk	be	25132.	1177
Asn334Asn	k5	QQ	AMR	0	uk	be	13106.	1178
Asn334Asn	k5	QQ	AFR	1	uk	be	20408.	1179
Asn334Asn	k5	QQ	OTH	0	uk	be	1988.	1180
Asn334Asn	k5	QQ	EUR	0	uk	be	18886.	1181
Asn334Asn	k5	QQ	EAS	0	uk	be	2566.	1182
Asn334Asn	k5	QQ	ASJ	0	uk	be	290.	1183
Asn334Asn	k5	QQ	EUA	0	uk	be	8600.	1184
Asn334Asn	k5	QQ	AFM	1	uk	be	4406.	1185
Asn334Asn	k5	QQ	SAS	0	uk	be	978.	1186
Asn334Asn	k5	QQ	PCC	0	uk	be	3854.	1187
Asn334Asn	k5	QQ	TWC	0	uk	be	3708.	1188
Asn334Asn	k5	QQ	GLO	1	hc	be	296236.	1189
Asn334Asn	k5	QQ	EUR	0	hc	be	74308.	1190
Asn334Asn	k5	QQ	ASI	0	hc	be	25132.	1191
Asn334Asn	k5	QQ	AMR	0	hc	be	13106.	1192
Asn334Asn	k5	QQ	AFR	1	hc	be	20408.	1193
Asn334Asn	k5	QQ	OTH	0	hc	be	1988.	1194
Asn334Asn	k5	QQ	EUR	0	hc	be	18886.	1195
Asn334Asn	k5	QQ	EAS	0	hc	be	2566.	1196
Asn334Asn	k5	QQ	ASJ	0	hc	be	290.	1197
Asn334Asn	k5	QQ	EUA	0	hc	be	8600.	1198
Asn334Asn	k5	QQ	AFM	1	hc	be	4406.	1199
Asn334Asn	k5	QQ	SAS	0	hc	be	978.	1200
Asn334Asn	k5	QQ	PCC	0	hc	be	3854.	1201
Asn334Asn	k5	QQ	TWC	0	hc	be	3708.	1202
Asn334Asn	k5	QQ	GLO	1	cp	be	296236.	1203
Asn334Asn	k5	QQ	EUR	0	cp	be	74308.	1204
Asn334Asn	k5	QQ	ASI	0	cp	be	25132.	1205
Asn334Asn	k5	QQ	AMR	0	cp	be	13106.	1206
Asn334Asn	k5	QQ	AFR	1	cp	be	20408.	1207
Asn334Asn	k5	QQ	OTH	0	cp	be	1988.	1208
Asn334Asn	k5	QQ	EUR	0	cp	be	18886.	1209
Asn334Asn	k5	QQ	EAS	0	cp	be	2566.	1210
Asn334Asn	k5	QQ	ASJ	0	cp	be	290.	1211
Asn334Asn	k5	QQ	EUA	0	cp	be	8600.	1212
Asn334Asn	k5	QQ	AFM	1	cp	be	4406.	1213
Asn334Asn	k5	QQ	SAS	0	cp	be	978.	1214
Asn334Asn	k5	QQ	PCC	0	cp	be	3854.	1215
Asn334Asn	k5	QQ	TWC	0	cp	be	3708.	1216
Asn334Asn	k5	QQ	GLO	1	sc	lb	296236.	1217
Asn334Asn	k5	QQ	EUR	0	sc	lb	74308.	1218
Asn334Asn	k5	QQ	ASI	0	sc	lb	25132.	1219
Asn334Asn	k5	QQ	AMR	0	sc	lb	13106.	1220
Asn334Asn	k5	QQ	AFR	1	sc	lb	20408.	1221
Asn334Asn	k5	QQ	OTH	0	sc	lb	1988.	1222
Asn334Asn	k5	QQ	EUR	0	sc	lb	18886.	1223
Asn334Asn	k5	QQ	EAS	0	sc	lb	2566.	1224
Asn334Asn	k5	QQ	ASJ	0	sc	lb	290.	1225
Asn334Asn	k5	QQ	EUA	0	sc	lb	8600.	1226
Asn334Asn	k5	QQ	AFM	1	sc	lb	4406.	1227
Asn334Asn	k5	QQ	SAS	0	sc	lb	978.	1228
Asn334Asn	k5	QQ	PCC	0	sc	lb	3854.	1229
Asn334Asn	k5	QQ	TWC	0	sc	lb	3708.	1230
Asn334Asn	k5	QQ	GLO	1	dm	lb	296236.	1231
Asn334Asn	k5	QQ	EUR	0	dm	lb	74308.	1232
Asn334Asn	k5	QQ	ASI	0	dm	lb	25132.	1233
Asn334Asn	k5	QQ	AMR	0	dm	lb	13106.	1234
Asn334Asn	k5	QQ	AFR	1	dm	lb	20408.	1235
Asn334Asn	k5	QQ	OTH	0	dm	lb	1988.	1236
Asn334Asn	k5	QQ	EUR	0	dm	lb	18886.	1237
Asn334Asn	k5	QQ	EAS	0	dm	lb	2566.	1238
Asn334Asn	k5	QQ	ASJ	0	dm	lb	290.	1239
Asn334Asn	k5	QQ	EUA	0	dm	lb	8600.	1240
Asn334Asn	k5	QQ	AFM	1	dm	lb	4406.	1241
Asn334Asn	k5	QQ	SAS	0	dm	lb	978.	1242
Asn334Asn	k5	QQ	PCC	0	dm	lb	3854.	1243
Asn334Asn	k5	QQ	TWC	0	dm	lb	3708.	1244
Asn334Asn	k5	QQ	GLO	1	lv	lb	296236.	1245
Asn334Asn	k5	QQ	EUR	0	lv	lb	74308.	1246
Asn334Asn	k5	QQ	ASI	0	lv	lb	25132.	1247
Asn334Asn	k5	QQ	AMR	0	lv	lb	13106.	1248
Asn334Asn	k5	QQ	AFR	1	lv	lb	20408.	1249
Asn334Asn	k5	QQ	OTH	0	lv	lb	1988.	1250
Asn334Asn	k5	QQ	EUR	0	lv	lb	18886.	1251
Asn334Asn	k5	QQ	EAS	0	lv	lb	2566.	1252
Asn334Asn	k5	QQ	ASJ	0	lv	lb	290.	1253
Asn334Asn	k5	QQ	EUA	0	lv	lb	8600.	1254
Asn334Asn	k5	QQ	AFM	1	lv	lb	4406.	1255
Asn334Asn	k5	QQ	SAS	0	lv	lb	978.	1256
Asn334Asn	k5	QQ	PCC	0	lv	lb	3854.	1257
Asn334Asn	k5	QQ	TWC	0	lv	lb	3708.	1258
Asn334Asn	k5	QQ	GLO	1	ms	lb	296236.	1259
Asn334Asn	k5	QQ	EUR	0	ms	lb	74308.	1260
Asn334Asn	k5	QQ	ASI	0	ms	lb	25132.	1261
Asn334Asn	k5	QQ	AMR	0	ms	lb	13106.	1262
Asn334Asn	k5	QQ	AFR	1	ms	lb	20408.	1263
Asn334Asn	k5	QQ	OTH	0	ms	lb	1988.	1264
Asn334Asn	k5	QQ	EUR	0	ms	lb	18886.	1265
Asn334Asn	k5	QQ	EAS	0	ms	lb	2566.	1266
Asn334Asn	k5	QQ	ASJ	0	ms	lb	290.	1267
Asn334Asn	k5	QQ	EUA	0	ms	lb	8600.	1268
Asn334Asn	k5	QQ	AFM	1	ms	lb	4406.	1269
Asn334Asn	k5	QQ	SAS	0	ms	lb	978.	1270
Asn334Asn	k5	QQ	PCC	0	ms	lb	3854.	1271
Asn334Asn	k5	QQ	TWC	0	ms	lb	3708.	1272
Asn334Asn	k5	QQ	GLO	1	dc	lb	296236.	1273
Asn334Asn	k5	QQ	EUR	0	dc	lb	74308.	1274
Asn334Asn	k5	QQ	ASI	0	dc	lb	25132.	1275
Asn334Asn	k5	QQ	AMR	0	dc	lb	13106.	1276
Asn334Asn	k5	QQ	AFR	1	dc	lb	20408.	1277
Asn334Asn	k5	QQ	OTH	0	dc	lb	1988.	1278
Asn334Asn	k5	QQ	EUR	0	dc	lb	18886.	1279
Asn334Asn	k5	QQ	EAS	0	dc	lb	2566.	1280
Asn334Asn	k5	QQ	ASJ	0	dc	lb	290.	1281
Asn334Asn	k5	QQ	EUA	0	dc	lb	8600.	1282
Asn334Asn	k5	QQ	AFM	1	dc	lb	4406.	1283
Asn334Asn	k5	QQ	SAS	0	dc	lb	978.	1284
Asn334Asn	k5	QQ	PCC	0	dc	lb	3854.	1285
Asn334Asn	k5	QQ	TWC	0	dc	lb	3708.	1286
Asn334Asn	k5	QQ	GLO	1	uk	be	296236.	1287
Asn334Asn	k5	QQ	EUR	0	uk	be	74308.	1288
Asn334Asn	k5	QQ	ASI	0	uk	be	25132.	1289
Asn334Asn	k5	QQ	AMR	0	uk	be	13106.	1290
Asn334Asn	k5	QQ	AFR	1	uk	be	20408.	1291
Asn334Asn	k5	QQ	OTH	0	uk	be	1988.	1292
Asn334Asn	k5	QQ	EUR	0	uk	be	18886.	1293
Asn334Asn	k5	QQ	EAS	0	uk	be	2566.	1294
Asn334Asn	k5	QQ	ASJ	0	uk	be	290.	1295
Asn334Asn	k5	QQ	EUA	0	uk	be	8600.	1296
Asn334Asn	k5	QQ	AFM	1	uk	be	4406.	1297
Asn334Asn	k5	QQ	SAS	0	uk	be	978.	1298
Asn334Asn	k5	QQ	PCC	0	uk	be	3854.	1299
Asn334Asn	k5	QQ	TWC	0	uk	be	3708.	1300
Asn334Asn	k5	QQ	GLO	1	cm	be	296236.	1301
Asn334Asn	k5	QQ	EUR	0	cm	be	74308.	1302
Asn334Asn	k5	QQ	ASI	0	cm	be	25132.	1303
Asn334Asn	k5	QQ	AMR	0	cm	be	13106.	1304
Asn334Asn	k5	QQ	AFR	1	cm	be	20408.	1305
Asn334Asn	k5	QQ	OTH	0	cm	be	1988.	1306
Asn334Asn	k5	QQ	EUR	0	cm	be	18886.	1307
Asn334Asn	k5	QQ	EAS	0	cm	be	2566.	1308
Asn334Asn	k5	QQ	ASJ	0	cm	be	290.	1309
Asn334Asn	k5	QQ	EUA	0	cm	be	8600.	1310
Asn334Asn	k5	QQ	AFM	1	cm	be	4406.	1311
Asn334Asn	k5	QQ	SAS	0	cm	be	978.	1312
Asn334Asn	k5	QQ	PCC	0	cm	be	3854.	1313
Asn334Asn	k5	QQ	TWC	0	cm	be	3708.	1314
Asn334Lys	k5	QK	GLO	0	uk	uk	296236.	1315
Asn334Lys	k5	QK	EUR	0	uk	uk	74308.	1316
Asn334Lys	k5	QK	ASI	0	uk	uk	25132.	1317
Asn334Lys	k5	QK	AMR	0	uk	uk	13106.	1318
Asn334Lys	k5	QK	AFR	0	uk	uk	20408.	1319
Asn334Lys	k5	QK	OTH	0	uk	uk	1988.	1320
Asn334Lys	k5	QK	EUR	0	uk	uk	18886.	1321
Asn334Lys	k5	QK	EAS	0	uk	uk	2566.	1322
Asn334Lys	k5	QK	ASJ	0	uk	uk	290.	1323
Asn334Lys	k5	QK	EUA	0	uk	uk	8600.	1324
Asn334Lys	k5	QK	AFM	0	uk	uk	4406.	1325
Asn334Lys	k5	QK	SAS	0	uk	uk	978.	1326
Asn334Lys	k5	QK	PCC	0	uk	uk	3854.	1327
Asn334Lys	k5	QK	TWC	0	uk	uk	3708.	1328
Arg870Leu	m3	KL	GLO	0	uk	uk	529764.	1329
Arg870Leu	m3	KL	EUR	0	uk	uk	154258.	1330
Arg870Leu	m3	KL	ASI	0	uk	uk	74176.	1331
Arg870Leu	m3	KL	AMR	0	uk	uk	47008.	1332
Arg870Leu	m3	KL	AFR	0	uk	uk	35356.	1333
Arg870Leu	m3	KL	ASJ	0	uk	uk	10368.	1334
Arg870Leu	m3	KL	OTH	0	uk	uk	8126.	1335
Arg870Leu	m3	KL	EUR	0	uk	uk	73344.	1336
Arg870Leu	m3	KL	EAS	0	uk	uk	1560.	1337
Arg870His	m3	KK	GLO	0	hc	pt	529764.	1338
Arg870His	m3	KK	EUR	0	hc	pt	154258.	1339
Arg870His	m3	KK	ASI	0	hc	pt	74176.	1340
Arg870His	m3	KK	AMR	0	hc	pt	47008.	1341
Arg870His	m3	KK	AFR	0	hc	pt	35356.	1342
Arg870His	m3	KK	ASJ	0	hc	pt	10368.	1343
Arg870His	m3	KK	OTH	0	hc	pt	8126.	1344
Arg870His	m3	KK	EUR	0	hc	pt	73344.	1345
Arg870His	m3	KK	EAS	0	hc	pt	1560.	1346
Arg870His	m3	KK	GLO	0	hc	pt	529764.	1347
Arg870His	m3	KK	EUR	0	hc	pt	154258.	1348
Arg870His	m3	KK	ASI	0	hc	pt	74176.	1349
Arg870His	m3	KK	AMR	0	hc	pt	47008.	1350
Arg870His	m3	KK	AFR	0	hc	pt	35356.	1351
Arg870His	m3	KK	ASJ	0	hc	pt	10368.	1352
Arg870His	m3	KK	OTH	0	hc	pt	8126.	1353
Arg870His	m3	KK	EUR	0	hc	pt	73344.	1354
Arg870His	m3	KK	EAS	0	hc	pt	1560.	1355
Arg870His	m3	KK	GLO	0	uk	pt	529764.	1356
Arg870His	m3	KK	EUR	0	uk	pt	154258.	1357
Arg870His	m3	KK	ASI	0	uk	pt	74176.	1358
Arg870His	m3	KK	AMR	0	uk	pt	47008.	1359
Arg870His	m3	KK	AFR	0	uk	pt	35356.	1360
Arg870His	m3	KK	ASJ	0	uk	pt	10368.	1361
Arg870His	m3	KK	OTH	0	uk	pt	8126.	1362
Arg870His	m3	KK	EUR	0	uk	pt	73344.	1363
Arg870His	m3	KK	EAS	0	uk	pt	1560.	1364
Arg870His	m3	KK	GLO	0	hc	pt	529764.	1365
Arg870His	m3	KK	EUR	0	hc	pt	154258.	1366
Arg870His	m3	KK	ASI	0	hc	pt	74176.	1367
Arg870His	m3	KK	AMR	0	hc	pt	47008.	1368
Arg870His	m3	KK	AFR	0	hc	pt	35356.	1369
Arg870His	m3	KK	ASJ	0	hc	pt	10368.	1370
Arg870His	m3	KK	OTH	0	hc	pt	8126.	1371
Arg870His	m3	KK	EUR	0	hc	pt	73344.	1372
Arg870His	m3	KK	EAS	0	hc	pt	1560.	1373
Arg870His	m3	KK	GLO	0	cn	pt	529764.	1374
Arg870His	m3	KK	EUR	0	cn	pt	154258.	1375
Arg870His	m3	KK	ASI	0	cn	pt	74176.	1376
Arg870His	m3	KK	AMR	0	cn	pt	47008.	1377
Arg870His	m3	KK	AFR	0	cn	pt	35356.	1378
Arg870His	m3	KK	ASJ	0	cn	pt	10368.	1379
Arg870His	m3	KK	OTH	0	cn	pt	8126.	1380
Arg870His	m3	KK	EUR	0	cn	pt	73344.	1381
Arg870His	m3	KK	EAS	0	cn	pt	1560.	1382
Arg870Pro	m3	KP	GLO	0	uk	uk	529764.	1383
Arg870Pro	m3	KP	EUR	0	uk	uk	154258.	1384
Arg870Pro	m3	KP	ASI	0	uk	uk	74176.	1385
Arg870Pro	m3	KP	AMR	0	uk	uk	47008.	1386
Arg870Pro	m3	KP	AFR	0	uk	uk	35356.	1387
Arg870Pro	m3	KP	ASJ	0	uk	uk	10368.	1388
Arg870Pro	m3	KP	OTH	0	uk	uk	8126.	1389
Arg870Pro	m3	KP	EUR	0	uk	uk	73344.	1390
Arg870Pro	m3	KP	EAS	0	uk	uk	1560.	1391
Asn923Asn	s2	QQ	GLO	0	uk	be	547878.	1392
Asn923Asn	s2	QQ	EUR	0	uk	be	154304.	1393
Asn923Asn	s2	QQ	ASI	0	uk	be	74176.	1394
Asn923Asn	s2	QQ	AMR	0	uk	be	47712.	1395
Asn923Asn	s2	QQ	AFR	0	uk	be	36700.	1396
Asn923Asn	s2	QQ	ASJ	0	uk	be	10370.	1397
Asn923Asn	s2	QQ	OTH	0	uk	be	8136.	1398
Asn923Asn	s2	QQ	EUR	0	uk	be	74360.	1399
Asn923Asn	s2	QQ	EAS	0	uk	be	2568.	1400
Asn923Asn	s2	QQ	EUA	0	uk	be	8600.	1401
Asn923Asn	s2	QQ	AFM	0	uk	be	4406.	1402
Asn923Asn	s2	QQ	SAS	0	uk	be	978.	1403
Asn923Asn	s2	QQ	PCC	0	uk	be	3854.	1404
Asn923Asn	s2	QQ	TWC	0	uk	be	3708.	1405
Asn923Asn	s2	QQ	GLO	0	hc	be	547878.	1406
Asn923Asn	s2	QQ	EUR	0	hc	be	154304.	1407
Asn923Asn	s2	QQ	ASI	0	hc	be	74176.	1408
Asn923Asn	s2	QQ	AMR	0	hc	be	47712.	1409
Asn923Asn	s2	QQ	AFR	0	hc	be	36700.	1410
Asn923Asn	s2	QQ	ASJ	0	hc	be	10370.	1411
Asn923Asn	s2	QQ	OTH	0	hc	be	8136.	1412
Asn923Asn	s2	QQ	EUR	0	hc	be	74360.	1413
Asn923Asn	s2	QQ	EAS	0	hc	be	2568.	1414
Asn923Asn	s2	QQ	EUA	0	hc	be	8600.	1415
Asn923Asn	s2	QQ	AFM	0	hc	be	4406.	1416
Asn923Asn	s2	QQ	SAS	0	hc	be	978.	1417
Asn923Asn	s2	QQ	PCC	0	hc	be	3854.	1418
Asn923Asn	s2	QQ	TWC	0	hc	be	3708.	1419
Asn923Asn	s2	QQ	GLO	0	cp	lb	547878.	1420
Asn923Asn	s2	QQ	EUR	0	cp	lb	154304.	1421
Asn923Asn	s2	QQ	ASI	0	cp	lb	74176.	1422
Asn923Asn	s2	QQ	AMR	0	cp	lb	47712.	1423
Asn923Asn	s2	QQ	AFR	0	cp	lb	36700.	1424
Asn923Asn	s2	QQ	ASJ	0	cp	lb	10370.	1425
Asn923Asn	s2	QQ	OTH	0	cp	lb	8136.	1426
Asn923Asn	s2	QQ	EUR	0	cp	lb	74360.	1427
Asn923Asn	s2	QQ	EAS	0	cp	lb	2568.	1428
Asn923Asn	s2	QQ	EUA	0	cp	lb	8600.	1429
Asn923Asn	s2	QQ	AFM	0	cp	lb	4406.	1430
Asn923Asn	s2	QQ	SAS	0	cp	lb	978.	1431
Asn923Asn	s2	QQ	PCC	0	cp	lb	3854.	1432
Asn923Asn	s2	QQ	TWC	0	cp	lb	3708.	1433
Asn923Asn	s2	QQ	GLO	0	sc	lb	547878.	1434
Asn923Asn	s2	QQ	EUR	0	sc	lb	154304.	1435
Asn923Asn	s2	QQ	ASI	0	sc	lb	74176.	1436
Asn923Asn	s2	QQ	AMR	0	sc	lb	47712.	1437
Asn923Asn	s2	QQ	AFR	0	sc	lb	36700.	1438
Asn923Asn	s2	QQ	ASJ	0	sc	lb	10370.	1439
Asn923Asn	s2	QQ	OTH	0	sc	lb	8136.	1440
Asn923Asn	s2	QQ	EUR	0	sc	lb	74360.	1441
Asn923Asn	s2	QQ	EAS	0	sc	lb	2568.	1442
Asn923Asn	s2	QQ	EUA	0	sc	lb	8600.	1443
Asn923Asn	s2	QQ	AFM	0	sc	lb	4406.	1444
Asn923Asn	s2	QQ	SAS	0	sc	lb	978.	1445
Asn923Asn	s2	QQ	PCC	0	sc	lb	3854.	1446
Asn923Asn	s2	QQ	TWC	0	sc	lb	3708.	1447
Asn923Asn	s2	QQ	GLO	0	dc	lb	547878.	1448
Asn923Asn	s2	QQ	EUR	0	dc	lb	154304.	1449
Asn923Asn	s2	QQ	ASI	0	dc	lb	74176.	1450
Asn923Asn	s2	QQ	AMR	0	dc	lb	47712.	1451
Asn923Asn	s2	QQ	AFR	0	dc	lb	36700.	1452
Asn923Asn	s2	QQ	ASJ	0	dc	lb	10370.	1453
Asn923Asn	s2	QQ	OTH	0	dc	lb	8136.	1454
Asn923Asn	s2	QQ	EUR	0	dc	lb	74360.	1455
Asn923Asn	s2	QQ	EAS	0	dc	lb	2568.	1456
Asn923Asn	s2	QQ	EUA	0	dc	lb	8600.	1457
Asn923Asn	s2	QQ	AFM	0	dc	lb	4406.	1458
Asn923Asn	s2	QQ	SAS	0	dc	lb	978.	1459
Asn923Asn	s2	QQ	PCC	0	dc	lb	3854.	1460
Asn923Asn	s2	QQ	TWC	0	dc	lb	3708.	1461
Asn923Asn	s2	QQ	GLO	0	ms	lb	547878.	1462
Asn923Asn	s2	QQ	EUR	0	ms	lb	154304.	1463
Asn923Asn	s2	QQ	ASI	0	ms	lb	74176.	1464
Asn923Asn	s2	QQ	AMR	0	ms	lb	47712.	1465
Asn923Asn	s2	QQ	AFR	0	ms	lb	36700.	1466
Asn923Asn	s2	QQ	ASJ	0	ms	lb	10370.	1467
Asn923Asn	s2	QQ	OTH	0	ms	lb	8136.	1468
Asn923Asn	s2	QQ	EUR	0	ms	lb	74360.	1469
Asn923Asn	s2	QQ	EAS	0	ms	lb	2568.	1470
Asn923Asn	s2	QQ	EUA	0	ms	lb	8600.	1471
Asn923Asn	s2	QQ	AFM	0	ms	lb	4406.	1472
Asn923Asn	s2	QQ	SAS	0	ms	lb	978.	1473
Asn923Asn	s2	QQ	PCC	0	ms	lb	3854.	1474
Asn923Asn	s2	QQ	TWC	0	ms	lb	3708.	1475
Asn923Asn	s2	QQ	GLO	0	dm	lb	547878.	1476
Asn923Asn	s2	QQ	EUR	0	dm	lb	154304.	1477
Asn923Asn	s2	QQ	ASI	0	dm	lb	74176.	1478
Asn923Asn	s2	QQ	AMR	0	dm	lb	47712.	1479
Asn923Asn	s2	QQ	AFR	0	dm	lb	36700.	1480
Asn923Asn	s2	QQ	ASJ	0	dm	lb	10370.	1481
Asn923Asn	s2	QQ	OTH	0	dm	lb	8136.	1482
Asn923Asn	s2	QQ	EUR	0	dm	lb	74360.	1483
Asn923Asn	s2	QQ	EAS	0	dm	lb	2568.	1484
Asn923Asn	s2	QQ	EUA	0	dm	lb	8600.	1485
Asn923Asn	s2	QQ	AFM	0	dm	lb	4406.	1486
Asn923Asn	s2	QQ	SAS	0	dm	lb	978.	1487
Asn923Asn	s2	QQ	PCC	0	dm	lb	3854.	1488
Asn923Asn	s2	QQ	TWC	0	dm	lb	3708.	1489
Asn923Asn	s2	QQ	GLO	0	lv	lb	547878.	1490
Asn923Asn	s2	QQ	EUR	0	lv	lb	154304.	1491
Asn923Asn	s2	QQ	ASI	0	lv	lb	74176.	1492
Asn923Asn	s2	QQ	AMR	0	lv	lb	47712.	1493
Asn923Asn	s2	QQ	AFR	0	lv	lb	36700.	1494
Asn923Asn	s2	QQ	ASJ	0	lv	lb	10370.	1495
Asn923Asn	s2	QQ	OTH	0	lv	lb	8136.	1496
Asn923Asn	s2	QQ	EUR	0	lv	lb	74360.	1497
Asn923Asn	s2	QQ	EAS	0	lv	lb	2568.	1498
Asn923Asn	s2	QQ	EUA	0	lv	lb	8600.	1499
Asn923Asn	s2	QQ	AFM	0	lv	lb	4406.	1500
Asn923Asn	s2	QQ	SAS	0	lv	lb	978.	1501
Asn923Asn	s2	QQ	PCC	0	lv	lb	3854.	1502
Asn923Asn	s2	QQ	TWC	0	lv	lb	3708.	1503
Asn923Asn	s2	QQ	GLO	0	uk	uk	547878.	1504
Asn923Asn	s2	QQ	EUR	0	uk	uk	154304.	1505
Asn923Asn	s2	QQ	ASI	0	uk	uk	74176.	1506
Asn923Asn	s2	QQ	AMR	0	uk	uk	47712.	1507
Asn923Asn	s2	QQ	AFR	0	uk	uk	36700.	1508
Asn923Asn	s2	QQ	ASJ	0	uk	uk	10370.	1509
Asn923Asn	s2	QQ	OTH	0	uk	uk	8136.	1510
Asn923Asn	s2	QQ	EUR	0	uk	uk	74360.	1511
Asn923Asn	s2	QQ	EAS	0	uk	uk	2568.	1512
Asn923Asn	s2	QQ	EUA	0	uk	uk	8600.	1513
Asn923Asn	s2	QQ	AFM	0	uk	uk	4406.	1514
Asn923Asn	s2	QQ	SAS	0	uk	uk	978.	1515
Asn923Asn	s2	QQ	PCC	0	uk	uk	3854.	1516
Asn923Asn	s2	QQ	TWC	0	uk	uk	3708.	1517
Asn923Asn	s2	QQ	GLO	0	cm	be	547878.	1518
Asn923Asn	s2	QQ	EUR	0	cm	be	154304.	1519
Asn923Asn	s2	QQ	ASI	0	cm	be	74176.	1520
Asn923Asn	s2	QQ	AMR	0	cm	be	47712.	1521
Asn923Asn	s2	QQ	AFR	0	cm	be	36700.	1522
Asn923Asn	s2	QQ	ASJ	0	cm	be	10370.	1523
Asn923Asn	s2	QQ	OTH	0	cm	be	8136.	1524
Asn923Asn	s2	QQ	EUR	0	cm	be	74360.	1525
Asn923Asn	s2	QQ	EAS	0	cm	be	2568.	1526
Asn923Asn	s2	QQ	EUA	0	cm	be	8600.	1527
Asn923Asn	s2	QQ	AFM	0	cm	be	4406.	1528
Asn923Asn	s2	QQ	SAS	0	cm	be	978.	1529
Asn923Asn	s2	QQ	PCC	0	cm	be	3854.	1530
Asn923Asn	s2	QQ	TWC	0	cm	be	3708.	1531
Asn923Lys	s2	QK	GLO	0	uk	uk	547878.	1532
Asn923Lys	s2	QK	EUR	0	uk	uk	154304.	1533
Asn923Lys	s2	QK	ASI	0	uk	uk	74176.	1534
Asn923Lys	s2	QK	AMR	0	uk	uk	47712.	1535
Asn923Lys	s2	QK	AFR	0	uk	uk	36700.	1536
Asn923Lys	s2	QK	ASJ	0	uk	uk	10370.	1537
Asn923Lys	s2	QK	OTH	0	uk	uk	8136.	1538
Asn923Lys	s2	QK	EUR	0	uk	uk	74360.	1539
Asn923Lys	s2	QK	EAS	0	uk	uk	2568.	1540
Asn923Lys	s2	QK	EUA	0	uk	uk	8600.	1541
Asn923Lys	s2	QK	AFM	0	uk	uk	4406.	1542
Asn923Lys	s2	QK	SAS	0	uk	uk	978.	1543
Asn923Lys	s2	QK	PCC	0	uk	uk	3854.	1544
Asn923Lys	s2	QK	TWC	0	uk	uk	3708.	1545
Glu1619Lys	y1	EK	OTH	0	uk	pt	UKN	1546
Glu1619Lys	y1	EK	OTH	0	hc	uk	UKN	1547
Arg1359Cys	lm	KC	GLO	0	uk	uk	498236.	1548
Arg1359Cys	lm	KC	EUR	0	uk	uk	135368.	1549
Arg1359Cys	lm	KC	ASI	0	uk	uk	74164.	1550
Arg1359Cys	lm	KC	AMR	0	uk	uk	46160.	1551
Arg1359Cys	lm	KC	AFR	0	uk	uk	26622.	1552
Arg1359Cys	lm	KC	ASJ	0	uk	uk	10078.	1553
Arg1359Cys	lm	KC	OTH	0	uk	uk	7044.	1554
Arg1359Cys	lm	KC	EUR	0	uk	uk	73232.	1555
Arg1359Cys	lm	KC	GLO	0	hc	uk	498236.	1556
Arg1359Cys	lm	KC	EUR	0	hc	uk	135368.	1557
Arg1359Cys	lm	KC	ASI	0	hc	uk	74164.	1558
Arg1359Cys	lm	KC	AMR	0	hc	uk	46160.	1559
Arg1359Cys	lm	KC	AFR	0	hc	uk	26622.	1560
Arg1359Cys	lm	KC	ASJ	0	hc	uk	10078.	1561
Arg1359Cys	lm	KC	OTH	0	hc	uk	7044.	1562
Arg1359Cys	lm	KC	EUR	0	hc	uk	73232.	1563
Arg1359Cys	lm	KC	GLO	0	dc	uk	498236.	1564
Arg1359Cys	lm	KC	EUR	0	dc	uk	135368.	1565
Arg1359Cys	lm	KC	ASI	0	dc	uk	74164.	1566
Arg1359Cys	lm	KC	AMR	0	dc	uk	46160.	1567
Arg1359Cys	lm	KC	AFR	0	dc	uk	26622.	1568
Arg1359Cys	lm	KC	ASJ	0	dc	uk	10078.	1569
Arg1359Cys	lm	KC	OTH	0	dc	uk	7044.	1570
Arg1359Cys	lm	KC	EUR	0	dc	uk	73232.	1571
Arg1359Cys	lm	KC	GLO	0	uk	uk	498236.	1572
Arg1359Cys	lm	KC	EUR	0	uk	uk	135368.	1573
Arg1359Cys	lm	KC	ASI	0	uk	uk	74164.	1574
Arg1359Cys	lm	KC	AMR	0	uk	uk	46160.	1575
Arg1359Cys	lm	KC	AFR	0	uk	uk	26622.	1576
Arg1359Cys	lm	KC	ASJ	0	uk	uk	10078.	1577
Arg1359Cys	lm	KC	OTH	0	uk	uk	7044.	1578
Arg1359Cys	lm	KC	EUR	0	uk	uk	73232.	1579
Arg1359Cys	lm	KC	GLO	0	cm	uk	498236.	1580
Arg1359Cys	lm	KC	EUR	0	cm	uk	135368.	1581
Arg1359Cys	lm	KC	ASI	0	cm	uk	74164.	1582
Arg1359Cys	lm	KC	AMR	0	cm	uk	46160.	1583
Arg1359Cys	lm	KC	AFR	0	cm	uk	26622.	1584
Arg1359Cys	lm	KC	ASJ	0	cm	uk	10078.	1585
Arg1359Cys	lm	KC	OTH	0	cm	uk	7044.	1586
Arg1359Cys	lm	KC	EUR	0	cm	uk	73232.	1587
Arg1359Ser	lm	KT	GLO	0	uk	uk	498236.	1588
Arg1359Ser	lm	KT	EUR	0	uk	uk	135368.	1589
Arg1359Ser	lm	KT	ASI	0	uk	uk	74164.	1590
Arg1359Ser	lm	KT	AMR	0	uk	uk	46160.	1591
Arg1359Ser	lm	KT	AFR	0	uk	uk	26622.	1592
Arg1359Ser	lm	KT	ASJ	0	uk	uk	10078.	1593
Arg1359Ser	lm	KT	OTH	0	uk	uk	7044.	1594
Arg1359Ser	lm	KT	EUR	0	uk	uk	73232.	1595
Val1691Met	lm	LL	GLO	0	lv	uk	534672.	1596
Val1691Met	lm	LL	EUR	0	lv	uk	154162.	1597
Val1691Met	lm	LL	ASI	0	lv	uk	74168.	1598
Val1691Met	lm	LL	AMR	0	lv	uk	47700.	1599
Val1691Met	lm	LL	AFR	0	lv	uk	36688.	1600
Val1691Met	lm	LL	ASJ	0	lv	uk	10370.	1601
Val1691Met	lm	LL	OTH	0	lv	uk	8126.	1602
Val1691Met	lm	LL	EUR	0	lv	uk	74346.	1603
Val1691Met	lm	LL	EAS	0	lv	uk	2566.	1604
Val1691Met	lm	LL	SAS	0	lv	uk	978.	1605
Val1691Met	lm	LL	GLO	0	uk	uk	534672.	1606
Val1691Met	lm	LL	EUR	0	uk	uk	154162.	1607
Val1691Met	lm	LL	ASI	0	uk	uk	74168.	1608
Val1691Met	lm	LL	AMR	0	uk	uk	47700.	1609
Val1691Met	lm	LL	AFR	0	uk	uk	36688.	1610
Val1691Met	lm	LL	ASJ	0	uk	uk	10370.	1611
Val1691Met	lm	LL	OTH	0	uk	uk	8126.	1612
Val1691Met	lm	LL	EUR	0	uk	uk	74346.	1613
Val1691Met	lm	LL	EAS	0	uk	uk	2566.	1614
Val1691Met	lm	LL	SAS	0	uk	uk	978.	1615
Val1691Met	lm	LL	GLO	0	hc	uk	534672.	1616
Val1691Met	lm	LL	EUR	0	hc	uk	154162.	1617
Val1691Met	lm	LL	ASI	0	hc	uk	74168.	1618
Val1691Met	lm	LL	AMR	0	hc	uk	47700.	1619
Val1691Met	lm	LL	AFR	0	hc	uk	36688.	1620
Val1691Met	lm	LL	ASJ	0	hc	uk	10370.	1621
Val1691Met	lm	LL	OTH	0	hc	uk	8126.	1622
Val1691Met	lm	LL	EUR	0	hc	uk	74346.	1623
Val1691Met	lm	LL	EAS	0	hc	uk	2566.	1624
Val1691Met	lm	LL	SAS	0	hc	uk	978.	1625
Val1691Met	lm	LL	GLO	0	cm	uk	534672.	1626
Val1691Met	lm	LL	EUR	0	cm	uk	154162.	1627
Val1691Met	lm	LL	ASI	0	cm	uk	74168.	1628
Val1691Met	lm	LL	AMR	0	cm	uk	47700.	1629
Val1691Met	lm	LL	AFR	0	cm	uk	36688.	1630
Val1691Met	lm	LL	ASJ	0	cm	uk	10370.	1631
Val1691Met	lm	LL	OTH	0	cm	uk	8126.	1632
Val1691Met	lm	LL	EUR	0	cm	uk	74346.	1633
Val1691Met	lm	LL	EAS	0	cm	uk	2566.	1634
Val1691Met	lm	LL	SAS	0	cm	uk	978.	1635
Asp1096Tyr	s2	EY	GLO	0	uk	uk	542754.	1636
Asp1096Tyr	s2	EY	EUR	0	uk	uk	154282.	1637
Asp1096Tyr	s2	EY	ASI	0	uk	uk	74162.	1638
Asp1096Tyr	s2	EY	AMR	0	uk	uk	46982.	1639
Asp1096Tyr	s2	EY	AFR	0	uk	uk	35364.	1640
Asp1096Tyr	s2	EY	ASJ	0	uk	uk	10368.	1641
Asp1096Tyr	s2	EY	OTH	0	uk	uk	8134.	1642
Asp1096Tyr	s2	EY	EUR	0	uk	uk	73330.	1643
Asp1096Tyr	s2	EY	EAS	0	uk	uk	1558.	1644
Asp1096Tyr	s2	EY	EUA	0	uk	uk	8600.	1645
Asp1096Tyr	s2	EY	AFM	0	uk	uk	4406.	1646
Asp1096Tyr	s2	EY	GLO	0	hc	uk	542754.	1647
Asp1096Tyr	s2	EY	EUR	0	hc	uk	154282.	1648
Asp1096Tyr	s2	EY	ASI	0	hc	uk	74162.	1649
Asp1096Tyr	s2	EY	AMR	0	hc	uk	46982.	1650
Asp1096Tyr	s2	EY	AFR	0	hc	uk	35364.	1651
Asp1096Tyr	s2	EY	ASJ	0	hc	uk	10368.	1652
Asp1096Tyr	s2	EY	OTH	0	hc	uk	8134.	1653
Asp1096Tyr	s2	EY	EUR	0	hc	uk	73330.	1654
Asp1096Tyr	s2	EY	EAS	0	hc	uk	1558.	1655
Asp1096Tyr	s2	EY	EUA	0	hc	uk	8600.	1656
Asp1096Tyr	s2	EY	AFM	0	hc	uk	4406.	1657
Asp1096Tyr	s2	EY	GLO	0	dc	uk	542754.	1658
Asp1096Tyr	s2	EY	EUR	0	dc	uk	154282.	1659
Asp1096Tyr	s2	EY	ASI	0	dc	uk	74162.	1660
Asp1096Tyr	s2	EY	AMR	0	dc	uk	46982.	1661
Asp1096Tyr	s2	EY	AFR	0	dc	uk	35364.	1662
Asp1096Tyr	s2	EY	ASJ	0	dc	uk	10368.	1663
Asp1096Tyr	s2	EY	OTH	0	dc	uk	8134.	1664
Asp1096Tyr	s2	EY	EUR	0	dc	uk	73330.	1665
Asp1096Tyr	s2	EY	EAS	0	dc	uk	1558.	1666
Asp1096Tyr	s2	EY	EUA	0	dc	uk	8600.	1667
Asp1096Tyr	s2	EY	AFM	0	dc	uk	4406.	1668
Asp1096Tyr	s2	EY	GLO	0	hc	uk	542754.	1669
Asp1096Tyr	s2	EY	EUR	0	hc	uk	154282.	1670
Asp1096Tyr	s2	EY	ASI	0	hc	uk	74162.	1671
Asp1096Tyr	s2	EY	AMR	0	hc	uk	46982.	1672
Asp1096Tyr	s2	EY	AFR	0	hc	uk	35364.	1673
Asp1096Tyr	s2	EY	ASJ	0	hc	uk	10368.	1674
Asp1096Tyr	s2	EY	OTH	0	hc	uk	8134.	1675
Asp1096Tyr	s2	EY	EUR	0	hc	uk	73330.	1676
Asp1096Tyr	s2	EY	EAS	0	hc	uk	1558.	1677
Asp1096Tyr	s2	EY	EUA	0	hc	uk	8600.	1678
Asp1096Tyr	s2	EY	AFM	0	hc	uk	4406.	1679
Asp1096Tyr	s2	EY	GLO	0	dc	lp	542754.	1680
Asp1096Tyr	s2	EY	EUR	0	dc	lp	154282.	1681
Asp1096Tyr	s2	EY	ASI	0	dc	lp	74162.	1682
Asp1096Tyr	s2	EY	AMR	0	dc	lp	46982.	1683
Asp1096Tyr	s2	EY	AFR	0	dc	lp	35364.	1684
Asp1096Tyr	s2	EY	ASJ	0	dc	lp	10368.	1685
Asp1096Tyr	s2	EY	OTH	0	dc	lp	8134.	1686
Asp1096Tyr	s2	EY	EUR	0	dc	lp	73330.	1687
Asp1096Tyr	s2	EY	EAS	0	dc	lp	1558.	1688
Asp1096Tyr	s2	EY	EUA	0	dc	lp	8600.	1689
Asp1096Tyr	s2	EY	AFM	0	dc	lp	4406.	1690
Asp1096Tyr	s2	EY	GLO	0	cp	uk	542754.	1691
Asp1096Tyr	s2	EY	EUR	0	cp	uk	154282.	1692
Asp1096Tyr	s2	EY	ASI	0	cp	uk	74162.	1693
Asp1096Tyr	s2	EY	AMR	0	cp	uk	46982.	1694
Asp1096Tyr	s2	EY	AFR	0	cp	uk	35364.	1695
Asp1096Tyr	s2	EY	ASJ	0	cp	uk	10368.	1696
Asp1096Tyr	s2	EY	OTH	0	cp	uk	8134.	1697
Asp1096Tyr	s2	EY	EUR	0	cp	uk	73330.	1698
Asp1096Tyr	s2	EY	EAS	0	cp	uk	1558.	1699
Asp1096Tyr	s2	EY	EUA	0	cp	uk	8600.	1700
Asp1096Tyr	s2	EY	AFM	0	cp	uk	4406.	1701
Asp1096Tyr	s2	EY	GLO	0	uk	uk	542754.	1702
Asp1096Tyr	s2	EY	EUR	0	uk	uk	154282.	1703
Asp1096Tyr	s2	EY	ASI	0	uk	uk	74162.	1704
Asp1096Tyr	s2	EY	AMR	0	uk	uk	46982.	1705
Asp1096Tyr	s2	EY	AFR	0	uk	uk	35364.	1706
Asp1096Tyr	s2	EY	ASJ	0	uk	uk	10368.	1707
Asp1096Tyr	s2	EY	OTH	0	uk	uk	8134.	1708
Asp1096Tyr	s2	EY	EUR	0	uk	uk	73330.	1709
Asp1096Tyr	s2	EY	EAS	0	uk	uk	1558.	1710
Asp1096Tyr	s2	EY	EUA	0	uk	uk	8600.	1711
Asp1096Tyr	s2	EY	AFM	0	uk	uk	4406.	1712
Asp1096Tyr	s2	EY	GLO	0	cm	uk	542754.	1713
Asp1096Tyr	s2	EY	EUR	0	cm	uk	154282.	1714
Asp1096Tyr	s2	EY	ASI	0	cm	uk	74162.	1715
Asp1096Tyr	s2	EY	AMR	0	cm	uk	46982.	1716
Asp1096Tyr	s2	EY	AFR	0	cm	uk	35364.	1717
Asp1096Tyr	s2	EY	ASJ	0	cm	uk	10368.	1718
Asp1096Tyr	s2	EY	OTH	0	cm	uk	8134.	1719
Asp1096Tyr	s2	EY	EUR	0	cm	uk	73330.	1720
Asp1096Tyr	s2	EY	EAS	0	cm	uk	1558.	1721
Asp1096Tyr	s2	EY	EUA	0	cm	uk	8600.	1722
Asp1096Tyr	s2	EY	AFM	0	cm	uk	4406.	1723
Asp1096Asn	s2	EQ	GLO	0	uk	uk	542754.	1724
Asp1096Asn	s2	EQ	EUR	0	uk	uk	154282.	1725
Asp1096Asn	s2	EQ	ASI	0	uk	uk	74162.	1726
Asp1096Asn	s2	EQ	AMR	0	uk	uk	46982.	1727
Asp1096Asn	s2	EQ	AFR	0	uk	uk	35364.	1728
Asp1096Asn	s2	EQ	ASJ	0	uk	uk	10368.	1729
Asp1096Asn	s2	EQ	OTH	0	uk	uk	8134.	1730
Asp1096Asn	s2	EQ	EUR	0	uk	uk	73330.	1731
Asp1096Asn	s2	EQ	EAS	0	uk	uk	1558.	1732
Asp1096Asn	s2	EQ	EUA	0	uk	uk	8600.	1733
Asp1096Asn	s2	EQ	AFM	0	uk	uk	4406.	1734
Val964Leu	s2	LL	GLO	0	uk	uk	547884.	1735
Val964Leu	s2	LL	EUR	0	uk	uk	154314.	1736
Val964Leu	s2	LL	ASI	0	uk	uk	74176.	1737
Val964Leu	s2	LL	AMR	0	uk	uk	47712.	1738
Val964Leu	s2	LL	AFR	0	uk	uk	36696.	1739
Val964Leu	s2	LL	ASJ	0	uk	uk	10370.	1740
Val964Leu	s2	LL	OTH	0	uk	uk	8136.	1741
Val964Leu	s2	LL	EUR	0	uk	uk	74360.	1742
Val964Leu	s2	LL	EAS	0	uk	uk	2568.	1743
Val964Leu	s2	LL	EUA	0	uk	uk	8600.	1744
Val964Leu	s2	LL	AFM	0	uk	uk	4406.	1745
Val964Leu	s2	LL	SAS	0	uk	uk	978.	1746
Val964Leu	s2	LL	EST	0	uk	uk	4480.	1747
Val964Leu	s2	LL	PCC	0	uk	uk	3854.	1748
Val964Leu	s2	LL	TWC	0	uk	uk	3708.	1749
Val964Leu	s2	LL	GLO	0	dc	uk	547884.	1750
Val964Leu	s2	LL	EUR	0	dc	uk	154314.	1751
Val964Leu	s2	LL	ASI	0	dc	uk	74176.	1752
Val964Leu	s2	LL	AMR	0	dc	uk	47712.	1753
Val964Leu	s2	LL	AFR	0	dc	uk	36696.	1754
Val964Leu	s2	LL	ASJ	0	dc	uk	10370.	1755
Val964Leu	s2	LL	OTH	0	dc	uk	8136.	1756
Val964Leu	s2	LL	EUR	0	dc	uk	74360.	1757
Val964Leu	s2	LL	EAS	0	dc	uk	2568.	1758
Val964Leu	s2	LL	EUA	0	dc	uk	8600.	1759
Val964Leu	s2	LL	AFM	0	dc	uk	4406.	1760
Val964Leu	s2	LL	SAS	0	dc	uk	978.	1761
Val964Leu	s2	LL	EST	0	dc	uk	4480.	1762
Val964Leu	s2	LL	PCC	0	dc	uk	3854.	1763
Val964Leu	s2	LL	TWC	0	dc	uk	3708.	1764
Val964Leu	s2	LL	GLO	0	hc	uk	547884.	1765
Val964Leu	s2	LL	EUR	0	hc	uk	154314.	1766
Val964Leu	s2	LL	ASI	0	hc	uk	74176.	1767
Val964Leu	s2	LL	AMR	0	hc	uk	47712.	1768
Val964Leu	s2	LL	AFR	0	hc	uk	36696.	1769
Val964Leu	s2	LL	ASJ	0	hc	uk	10370.	1770
Val964Leu	s2	LL	OTH	0	hc	uk	8136.	1771
Val964Leu	s2	LL	EUR	0	hc	uk	74360.	1772
Val964Leu	s2	LL	EAS	0	hc	uk	2568.	1773
Val964Leu	s2	LL	EUA	0	hc	uk	8600.	1774
Val964Leu	s2	LL	AFM	0	hc	uk	4406.	1775
Val964Leu	s2	LL	SAS	0	hc	uk	978.	1776
Val964Leu	s2	LL	EST	0	hc	uk	4480.	1777
Val964Leu	s2	LL	PCC	0	hc	uk	3854.	1778
Val964Leu	s2	LL	TWC	0	hc	uk	3708.	1779
Val964Leu	s2	LL	GLO	0	dm	lb	547884.	1780
Val964Leu	s2	LL	EUR	0	dm	lb	154314.	1781
Val964Leu	s2	LL	ASI	0	dm	lb	74176.	1782
Val964Leu	s2	LL	AMR	0	dm	lb	47712.	1783
Val964Leu	s2	LL	AFR	0	dm	lb	36696.	1784
Val964Leu	s2	LL	ASJ	0	dm	lb	10370.	1785
Val964Leu	s2	LL	OTH	0	dm	lb	8136.	1786
Val964Leu	s2	LL	EUR	0	dm	lb	74360.	1787
Val964Leu	s2	LL	EAS	0	dm	lb	2568.	1788
Val964Leu	s2	LL	EUA	0	dm	lb	8600.	1789
Val964Leu	s2	LL	AFM	0	dm	lb	4406.	1790
Val964Leu	s2	LL	SAS	0	dm	lb	978.	1791
Val964Leu	s2	LL	EST	0	dm	lb	4480.	1792
Val964Leu	s2	LL	PCC	0	dm	lb	3854.	1793
Val964Leu	s2	LL	TWC	0	dm	lb	3708.	1794
Val964Leu	s2	LL	GLO	0	lv	lb	547884.	1795
Val964Leu	s2	LL	EUR	0	lv	lb	154314.	1796
Val964Leu	s2	LL	ASI	0	lv	lb	74176.	1797
Val964Leu	s2	LL	AMR	0	lv	lb	47712.	1798
Val964Leu	s2	LL	AFR	0	lv	lb	36696.	1799
Val964Leu	s2	LL	ASJ	0	lv	lb	10370.	1800
Val964Leu	s2	LL	OTH	0	lv	lb	8136.	1801
Val964Leu	s2	LL	EUR	0	lv	lb	74360.	1802
Val964Leu	s2	LL	EAS	0	lv	lb	2568.	1803
Val964Leu	s2	LL	EUA	0	lv	lb	8600.	1804
Val964Leu	s2	LL	AFM	0	lv	lb	4406.	1805
Val964Leu	s2	LL	SAS	0	lv	lb	978.	1806
Val964Leu	s2	LL	EST	0	lv	lb	4480.	1807
Val964Leu	s2	LL	PCC	0	lv	lb	3854.	1808
Val964Leu	s2	LL	TWC	0	lv	lb	3708.	1809
Val964Leu	s2	LL	GLO	0	dc	lb	547884.	1810
Val964Leu	s2	LL	EUR	0	dc	lb	154314.	1811
Val964Leu	s2	LL	ASI	0	dc	lb	74176.	1812
Val964Leu	s2	LL	AMR	0	dc	lb	47712.	1813
Val964Leu	s2	LL	AFR	0	dc	lb	36696.	1814
Val964Leu	s2	LL	ASJ	0	dc	lb	10370.	1815
Val964Leu	s2	LL	OTH	0	dc	lb	8136.	1816
Val964Leu	s2	LL	EUR	0	dc	lb	74360.	1817
Val964Leu	s2	LL	EAS	0	dc	lb	2568.	1818
Val964Leu	s2	LL	EUA	0	dc	lb	8600.	1819
Val964Leu	s2	LL	AFM	0	dc	lb	4406.	1820
Val964Leu	s2	LL	SAS	0	dc	lb	978.	1821
Val964Leu	s2	LL	EST	0	dc	lb	4480.	1822
Val964Leu	s2	LL	PCC	0	dc	lb	3854.	1823
Val964Leu	s2	LL	TWC	0	dc	lb	3708.	1824
Val964Leu	s2	LL	GLO	0	ms	lb	547884.	1825
Val964Leu	s2	LL	EUR	0	ms	lb	154314.	1826
Val964Leu	s2	LL	ASI	0	ms	lb	74176.	1827
Val964Leu	s2	LL	AMR	0	ms	lb	47712.	1828
Val964Leu	s2	LL	AFR	0	ms	lb	36696.	1829
Val964Leu	s2	LL	ASJ	0	ms	lb	10370.	1830
Val964Leu	s2	LL	OTH	0	ms	lb	8136.	1831
Val964Leu	s2	LL	EUR	0	ms	lb	74360.	1832
Val964Leu	s2	LL	EAS	0	ms	lb	2568.	1833
Val964Leu	s2	LL	EUA	0	ms	lb	8600.	1834
Val964Leu	s2	LL	AFM	0	ms	lb	4406.	1835
Val964Leu	s2	LL	SAS	0	ms	lb	978.	1836
Val964Leu	s2	LL	EST	0	ms	lb	4480.	1837
Val964Leu	s2	LL	PCC	0	ms	lb	3854.	1838
Val964Leu	s2	LL	TWC	0	ms	lb	3708.	1839
Val964Leu	s2	LL	GLO	0	sc	lb	547884.	1840
Val964Leu	s2	LL	EUR	0	sc	lb	154314.	1841
Val964Leu	s2	LL	ASI	0	sc	lb	74176.	1842
Val964Leu	s2	LL	AMR	0	sc	lb	47712.	1843
Val964Leu	s2	LL	AFR	0	sc	lb	36696.	1844
Val964Leu	s2	LL	ASJ	0	sc	lb	10370.	1845
Val964Leu	s2	LL	OTH	0	sc	lb	8136.	1846
Val964Leu	s2	LL	EUR	0	sc	lb	74360.	1847
Val964Leu	s2	LL	EAS	0	sc	lb	2568.	1848
Val964Leu	s2	LL	EUA	0	sc	lb	8600.	1849
Val964Leu	s2	LL	AFM	0	sc	lb	4406.	1850
Val964Leu	s2	LL	SAS	0	sc	lb	978.	1851
Val964Leu	s2	LL	EST	0	sc	lb	4480.	1852
Val964Leu	s2	LL	PCC	0	sc	lb	3854.	1853
Val964Leu	s2	LL	TWC	0	sc	lb	3708.	1854
Val964Leu	s2	LL	GLO	0	uk	uk	547884.	1855
Val964Leu	s2	LL	EUR	0	uk	uk	154314.	1856
Val964Leu	s2	LL	ASI	0	uk	uk	74176.	1857
Val964Leu	s2	LL	AMR	0	uk	uk	47712.	1858
Val964Leu	s2	LL	AFR	0	uk	uk	36696.	1859
Val964Leu	s2	LL	ASJ	0	uk	uk	10370.	1860
Val964Leu	s2	LL	OTH	0	uk	uk	8136.	1861
Val964Leu	s2	LL	EUR	0	uk	uk	74360.	1862
Val964Leu	s2	LL	EAS	0	uk	uk	2568.	1863
Val964Leu	s2	LL	EUA	0	uk	uk	8600.	1864
Val964Leu	s2	LL	AFM	0	uk	uk	4406.	1865
Val964Leu	s2	LL	SAS	0	uk	uk	978.	1866
Val964Leu	s2	LL	EST	0	uk	uk	4480.	1867
Val964Leu	s2	LL	PCC	0	uk	uk	3854.	1868
Val964Leu	s2	LL	TWC	0	uk	uk	3708.	1869
Val964Leu	s2	LL	GLO	0	cp	uk	547884.	1870
Val964Leu	s2	LL	EUR	0	cp	uk	154314.	1871
Val964Leu	s2	LL	ASI	0	cp	uk	74176.	1872
Val964Leu	s2	LL	AMR	0	cp	uk	47712.	1873
Val964Leu	s2	LL	AFR	0	cp	uk	36696.	1874
Val964Leu	s2	LL	ASJ	0	cp	uk	10370.	1875
Val964Leu	s2	LL	OTH	0	cp	uk	8136.	1876
Val964Leu	s2	LL	EUR	0	cp	uk	74360.	1877
Val964Leu	s2	LL	EAS	0	cp	uk	2568.	1878
Val964Leu	s2	LL	EUA	0	cp	uk	8600.	1879
Val964Leu	s2	LL	AFM	0	cp	uk	4406.	1880
Val964Leu	s2	LL	SAS	0	cp	uk	978.	1881
Val964Leu	s2	LL	EST	0	cp	uk	4480.	1882
Val964Leu	s2	LL	PCC	0	cp	uk	3854.	1883
Val964Leu	s2	LL	TWC	0	cp	uk	3708.	1884
Val964Leu	s2	LL	GLO	0	hc	lp	547884.	1885
Val964Leu	s2	LL	EUR	0	hc	lp	154314.	1886
Val964Leu	s2	LL	ASI	0	hc	lp	74176.	1887
Val964Leu	s2	LL	AMR	0	hc	lp	47712.	1888
Val964Leu	s2	LL	AFR	0	hc	lp	36696.	1889
Val964Leu	s2	LL	ASJ	0	hc	lp	10370.	1890
Val964Leu	s2	LL	OTH	0	hc	lp	8136.	1891
Val964Leu	s2	LL	EUR	0	hc	lp	74360.	1892
Val964Leu	s2	LL	EAS	0	hc	lp	2568.	1893
Val964Leu	s2	LL	EUA	0	hc	lp	8600.	1894
Val964Leu	s2	LL	AFM	0	hc	lp	4406.	1895
Val964Leu	s2	LL	SAS	0	hc	lp	978.	1896
Val964Leu	s2	LL	EST	0	hc	lp	4480.	1897
Val964Leu	s2	LL	PCC	0	hc	lp	3854.	1898
Val964Leu	s2	LL	TWC	0	hc	lp	3708.	1899
Val964Leu	s2	LL	GLO	0	cm	uk	547884.	1900
Val964Leu	s2	LL	EUR	0	cm	uk	154314.	1901
Val964Leu	s2	LL	ASI	0	cm	uk	74176.	1902
Val964Leu	s2	LL	AMR	0	cm	uk	47712.	1903
Val964Leu	s2	LL	AFR	0	cm	uk	36696.	1904
Val964Leu	s2	LL	ASJ	0	cm	uk	10370.	1905
Val964Leu	s2	LL	OTH	0	cm	uk	8136.	1906
Val964Leu	s2	LL	EUR	0	cm	uk	74360.	1907
Val964Leu	s2	LL	EAS	0	cm	uk	2568.	1908
Val964Leu	s2	LL	EUA	0	cm	uk	8600.	1909
Val964Leu	s2	LL	AFM	0	cm	uk	4406.	1910
Val964Leu	s2	LL	SAS	0	cm	uk	978.	1911
Val964Leu	s2	LL	EST	0	cm	uk	4480.	1912
Val964Leu	s2	LL	PCC	0	cm	uk	3854.	1913
Val964Leu	s2	LL	TWC	0	cm	uk	3708.	1914
Phe465Phe	ac	LL	GLO	0	uk	lb	547818.	1915
Phe465Phe	ac	LL	EUR	0	uk	lb	154304.	1916
Phe465Phe	ac	LL	ASI	0	uk	lb	74168.	1917
Phe465Phe	ac	LL	AMR	0	uk	lb	47698.	1918
Phe465Phe	ac	LL	AFR	0	uk	lb	36684.	1919
Phe465Phe	ac	LL	ASJ	0	uk	lb	10368.	1920
Phe465Phe	ac	LL	OTH	0	uk	lb	8136.	1921
Phe465Phe	ac	LL	EUR	0	uk	lb	74340.	1922
Phe465Phe	ac	LL	EAS	0	uk	lb	2568.	1923
Phe465Phe	ac	LL	EUA	0	uk	lb	8600.	1924
Phe465Phe	ac	LL	AFM	0	uk	lb	4406.	1925
Phe465Phe	ac	LL	SAS	0	uk	lb	978.	1926
Phe465Phe	ac	LL	GLO	0	hc	be	547818.	1927
Phe465Phe	ac	LL	EUR	0	hc	be	154304.	1928
Phe465Phe	ac	LL	ASI	0	hc	be	74168.	1929
Phe465Phe	ac	LL	AMR	0	hc	be	47698.	1930
Phe465Phe	ac	LL	AFR	0	hc	be	36684.	1931
Phe465Phe	ac	LL	ASJ	0	hc	be	10368.	1932
Phe465Phe	ac	LL	OTH	0	hc	be	8136.	1933
Phe465Phe	ac	LL	EUR	0	hc	be	74340.	1934
Phe465Phe	ac	LL	EAS	0	hc	be	2568.	1935
Phe465Phe	ac	LL	EUA	0	hc	be	8600.	1936
Phe465Phe	ac	LL	AFM	0	hc	be	4406.	1937
Phe465Phe	ac	LL	SAS	0	hc	be	978.	1938
Phe465Phe	ac	LL	GLO	0	cp	lb	547818.	1939
Phe465Phe	ac	LL	EUR	0	cp	lb	154304.	1940
Phe465Phe	ac	LL	ASI	0	cp	lb	74168.	1941
Phe465Phe	ac	LL	AMR	0	cp	lb	47698.	1942
Phe465Phe	ac	LL	AFR	0	cp	lb	36684.	1943
Phe465Phe	ac	LL	ASJ	0	cp	lb	10368.	1944
Phe465Phe	ac	LL	OTH	0	cp	lb	8136.	1945
Phe465Phe	ac	LL	EUR	0	cp	lb	74340.	1946
Phe465Phe	ac	LL	EAS	0	cp	lb	2568.	1947
Phe465Phe	ac	LL	EUA	0	cp	lb	8600.	1948
Phe465Phe	ac	LL	AFM	0	cp	lb	4406.	1949
Phe465Phe	ac	LL	SAS	0	cp	lb	978.	1950
Phe465Phe	ac	LL	GLO	0	cm	be	547818.	1951
Phe465Phe	ac	LL	EUR	0	cm	be	154304.	1952
Phe465Phe	ac	LL	ASI	0	cm	be	74168.	1953
Phe465Phe	ac	LL	AMR	0	cm	be	47698.	1954
Phe465Phe	ac	LL	AFR	0	cm	be	36684.	1955
Phe465Phe	ac	LL	ASJ	0	cm	be	10368.	1956
Phe465Phe	ac	LL	OTH	0	cm	be	8136.	1957
Phe465Phe	ac	LL	EUR	0	cm	be	74340.	1958
Phe465Phe	ac	LL	EAS	0	cm	be	2568.	1959
Phe465Phe	ac	LL	EUA	0	cm	be	8600.	1960
Phe465Phe	ac	LL	AFM	0	cm	be	4406.	1961
Phe465Phe	ac	LL	SAS	0	cm	be	978.	1962
Phe465Leu	ac	LL	GLO	0	cp	uk	547818.	1963
Phe465Leu	ac	LL	EUR	0	cp	uk	154304.	1964
Phe465Leu	ac	LL	ASI	0	cp	uk	74168.	1965
Phe465Leu	ac	LL	AMR	0	cp	uk	47698.	1966
Phe465Leu	ac	LL	AFR	0	cp	uk	36684.	1967
Phe465Leu	ac	LL	ASJ	0	cp	uk	10368.	1968
Phe465Leu	ac	LL	OTH	0	cp	uk	8136.	1969
Phe465Leu	ac	LL	EUR	0	cp	uk	74340.	1970
Phe465Leu	ac	LL	EAS	0	cp	uk	2568.	1971
Phe465Leu	ac	LL	EUA	0	cp	uk	8600.	1972
Phe465Leu	ac	LL	AFM	0	cp	uk	4406.	1973
Phe465Leu	ac	LL	SAS	0	cp	uk	978.	1974
Arg17Cys	k7	KC	GLO	0	uk	uk	330044.	1975
Arg17Cys	k7	KC	EUR	0	uk	uk	135284.	1976
Arg17Cys	k7	KC	ASI	0	uk	uk	57322.	1977
Arg17Cys	k7	KC	AMR	0	uk	uk	34582.	1978
Arg17Cys	k7	KC	AFR	0	uk	uk	16256.	1979
Arg17Cys	k7	KC	ASJ	0	uk	uk	10078.	1980
Arg17Cys	k7	KC	OTH	0	uk	uk	6138.	1981
Arg17Cys	k7	KC	AFM	0	uk	uk	32516.	1982
Arg17Cys	k7	KC	MEX	0	uk	uk	10810.	1983
Arg17Cys	k7	KC	PRI	0	uk	uk	7918.	1984
Arg17Cys	k7	KC	NHI	0	uk	uk	4534.	1985
Arg17Cys	k7	KC	CUB	0	uk	uk	4230.	1986
Arg17Cys	k7	KC	DOM	0	uk	uk	3828.	1987
Arg17Cys	k7	KC	CEA	0	uk	uk	2450.	1988
Arg17Cys	k7	KC	SOA	0	uk	uk	1982.	1989
Arg17Cys	k7	KC	NAM	0	uk	uk	1260.	1990
Arg17Cys	k7	KC	SAS	0	uk	uk	856.	1991
Arg237Trp	k5	KL	GLO	0	dc	pt	372908.	1992
Arg237Trp	k5	KL	EUR	0	dc	pt	135418.	1993
Arg237Trp	k5	KL	ASI	0	dc	pt	74176.	1994
Arg237Trp	k5	KL	AMR	0	dc	pt	46170.	1995
Arg237Trp	k5	KL	AFR	0	dc	pt	26662.	1996
Arg237Trp	k5	KL	ASJ	0	dc	pt	10080.	1997
Arg237Trp	k5	KL	OTH	0	dc	pt	7048.	1998
Arg237Trp	k5	KL	EUR	0	dc	pt	73354.	1999
[truncated: 36,858 more rows]
