# Supplementary material for: Natural variant frequencies across domains from different sarcomere proteins cross-correlate to identify inter-protein contacts associated with cardiac muscle function and disease
Source: Mol Biomed. 2021 Nov 15;2:35. doi: 10.1186/s43556-021-00056-x (PMC8607394; doi:10.1186/s43556-021-00056-x)
Supplement: Supplementary file 1 — Additional file 1 Supplementary data consists of figures: Figure S1-S7, Tables Table S1-S8, data sets for the fulfilled and unknown 6ddps for complex βmys/MYPBC3 and MAPT/MYBPC3, and computer code. Data sets are contained in files 6ddpbmysMYBPC3.xls and 6ddpMAPTMYBPC3.xls. Computer code is in file 2d_cg.nb. [file 43556_2021_56_MOESM1_ESM.zip › 6ddpMAPTMYBPC3.xls]

## Sheet: Sheet1
mu	cd	re	po	af	ph	pa	ct	id
Tyr441His	vr	YK	GLO	1	uk	uk	629546.	1
Tyr441His	vr	YK	EUR	1	uk	uk	290644.	2
Tyr441His	vr	YK	ASI	1	uk	uk	83110.	3
Tyr441His	vr	YK	AMR	1	uk	uk	48464.	4
Tyr441His	vr	YK	AFR	1	uk	uk	41992.	5
Tyr441His	vr	YK	ASJ	1	uk	uk	10370.	6
Tyr441His	vr	YK	OTH	1	uk	uk	13964.	7
Tyr441His	vr	YK	GLO	1	uk	uk	160432.	8
Tyr441His	vr	YK	LA2	1	uk	uk	7576.	9
Tyr441His	vr	YK	SAS	1	uk	uk	5890.	10
Tyr441His	vr	YK	LA1	1	uk	uk	708.	11
Tyr441His	vr	YK	EUR	1	uk	uk	74528.	12
Tyr441His	vr	YK	AFM	1	uk	uk	32516.	13
Tyr441His	vr	YK	MEX	1	uk	uk	10810.	14
Tyr441His	vr	YK	PRI	1	uk	uk	7916.	15
Tyr441His	vr	YK	NHI	1	uk	uk	4534.	16
Tyr441His	vr	YK	CUB	1	uk	uk	4230.	17
Tyr441His	vr	YK	DOM	1	uk	uk	3828.	18
Tyr441His	vr	YK	CEA	1	uk	uk	2450.	19
Tyr441His	vr	YK	SOA	1	uk	uk	1980.	20
Tyr441His	vr	YK	NAM	1	uk	uk	1260.	21
Tyr441His	vr	YK	SAS	1	uk	uk	856.	22
Tyr441His	vr	YK	EAS	1	uk	uk	2566.	23
Tyr441His	vr	YK	EUA	1	uk	uk	8600.	24
Tyr441His	vr	YK	AFM	1	uk	uk	4406.	25
Tyr441His	vr	YK	EST	1	uk	uk	4480.	26
Tyr441His	vr	YK	PCC	1	uk	uk	3854.	27
Tyr441His	vr	YK	TWC	1	uk	uk	3708.	28
Tyr441His	vr	YK	KOR	1	uk	uk	2930.	29
Tyr441His	vr	YK	GON	1	uk	uk	998.	30
Tyr441His	vr	YK	ACP	1	uk	uk	600.	31
Tyr441His	vr	YK	SPC	1	uk	uk	534.	32
Tyr441His	vr	YK	FIN	1	uk	uk	304.	33
Tyr441His	vr	YK	DAN	1	uk	uk	40.	34
Tyr441His	vr	YK	GLO	1	uk	be	629546.	35
Tyr441His	vr	YK	EUR	1	uk	be	290644.	36
Tyr441His	vr	YK	ASI	1	uk	be	83110.	37
Tyr441His	vr	YK	AMR	1	uk	be	48464.	38
Tyr441His	vr	YK	AFR	1	uk	be	41992.	39
Tyr441His	vr	YK	ASJ	1	uk	be	10370.	40
Tyr441His	vr	YK	OTH	1	uk	be	13964.	41
Tyr441His	vr	YK	GLO	1	uk	be	160432.	42
Tyr441His	vr	YK	LA2	1	uk	be	7576.	43
Tyr441His	vr	YK	SAS	1	uk	be	5890.	44
Tyr441His	vr	YK	LA1	1	uk	be	708.	45
Tyr441His	vr	YK	EUR	1	uk	be	74528.	46
Tyr441His	vr	YK	AFM	1	uk	be	32516.	47
Tyr441His	vr	YK	MEX	1	uk	be	10810.	48
Tyr441His	vr	YK	PRI	1	uk	be	7916.	49
Tyr441His	vr	YK	NHI	1	uk	be	4534.	50
Tyr441His	vr	YK	CUB	1	uk	be	4230.	51
Tyr441His	vr	YK	DOM	1	uk	be	3828.	52
Tyr441His	vr	YK	CEA	1	uk	be	2450.	53
Tyr441His	vr	YK	SOA	1	uk	be	1980.	54
Tyr441His	vr	YK	NAM	1	uk	be	1260.	55
Tyr441His	vr	YK	SAS	1	uk	be	856.	56
Tyr441His	vr	YK	EAS	1	uk	be	2566.	57
Tyr441His	vr	YK	EUA	1	uk	be	8600.	58
Tyr441His	vr	YK	AFM	1	uk	be	4406.	59
Tyr441His	vr	YK	EST	1	uk	be	4480.	60
Tyr441His	vr	YK	PCC	1	uk	be	3854.	61
Tyr441His	vr	YK	TWC	1	uk	be	3708.	62
Tyr441His	vr	YK	KOR	1	uk	be	2930.	63
Tyr441His	vr	YK	GON	1	uk	be	998.	64
Tyr441His	vr	YK	ACP	1	uk	be	600.	65
Tyr441His	vr	YK	SPC	1	uk	be	534.	66
Tyr441His	vr	YK	FIN	1	uk	be	304.	67
Tyr441His	vr	YK	DAN	1	uk	be	40.	68
Ser447Pro	vr	TP	GLO	1	uk	uk	627154.	69
Ser447Pro	vr	TP	EUR	1	uk	uk	248806.	70
Ser447Pro	vr	TP	ASI	1	uk	uk	82764.	71
Ser447Pro	vr	TP	AMR	1	uk	uk	47814.	72
Ser447Pro	vr	TP	AFR	1	uk	uk	39000.	73
Ser447Pro	vr	TP	ASJ	1	uk	uk	10368.	74
Ser447Pro	vr	TP	OTH	1	uk	uk	16626.	75
Ser447Pro	vr	TP	EUR	1	uk	uk	74356.	76
Ser447Pro	vr	TP	GLO	1	uk	uk	105818.	77
Ser447Pro	vr	TP	LA1	1	uk	uk	346.	78
Ser447Pro	vr	TP	SAS	1	uk	uk	1040.	79
Ser447Pro	vr	TP	LA2	1	uk	uk	30.	80
Ser447Pro	vr	TP	AFM	1	uk	uk	32512.	81
Ser447Pro	vr	TP	MEX	1	uk	uk	10810.	82
Ser447Pro	vr	TP	PRI	1	uk	uk	7918.	83
Ser447Pro	vr	TP	NHI	1	uk	uk	4534.	84
Ser447Pro	vr	TP	CUB	1	uk	uk	4230.	85
Ser447Pro	vr	TP	DOM	1	uk	uk	3828.	86
Ser447Pro	vr	TP	CEA	1	uk	uk	2450.	87
Ser447Pro	vr	TP	SOA	1	uk	uk	1982.	88
Ser447Pro	vr	TP	NAM	1	uk	uk	1260.	89
Ser447Pro	vr	TP	SAS	1	uk	uk	856.	90
Ser447Pro	vr	TP	EAS	0	uk	uk	2566.	91
Ser447Pro	vr	TP	EUA	1	uk	uk	8600.	92
Ser447Pro	vr	TP	AFM	1	uk	uk	4406.	93
Ser447Pro	vr	TP	EST	1	uk	uk	4480.	94
Ser447Pro	vr	TP	PCC	1	uk	uk	3854.	95
Ser447Pro	vr	TP	TWC	1	uk	uk	3708.	96
Ser447Pro	vr	TP	KOR	0	uk	uk	2922.	97
Ser447Pro	vr	TP	GON	1	uk	uk	998.	98
Ser447Pro	vr	TP	ACP	1	uk	uk	600.	99
Ser447Pro	vr	TP	SPC	1	uk	uk	534.	100
Ser447Pro	vr	TP	FIN	1	uk	uk	304.	101
Ser447Pro	vr	TP	DAN	1	uk	uk	40.	102
Ser447Pro	vr	TP	GLO	1	uk	be	627154.	103
Ser447Pro	vr	TP	EUR	1	uk	be	248806.	104
Ser447Pro	vr	TP	ASI	1	uk	be	82764.	105
Ser447Pro	vr	TP	AMR	1	uk	be	47814.	106
Ser447Pro	vr	TP	AFR	1	uk	be	39000.	107
Ser447Pro	vr	TP	ASJ	1	uk	be	10368.	108
Ser447Pro	vr	TP	OTH	1	uk	be	16626.	109
Ser447Pro	vr	TP	EUR	1	uk	be	74356.	110
Ser447Pro	vr	TP	GLO	1	uk	be	105818.	111
Ser447Pro	vr	TP	LA1	1	uk	be	346.	112
Ser447Pro	vr	TP	SAS	1	uk	be	1040.	113
Ser447Pro	vr	TP	LA2	1	uk	be	30.	114
Ser447Pro	vr	TP	AFM	1	uk	be	32512.	115
Ser447Pro	vr	TP	MEX	1	uk	be	10810.	116
Ser447Pro	vr	TP	PRI	1	uk	be	7918.	117
Ser447Pro	vr	TP	NHI	1	uk	be	4534.	118
Ser447Pro	vr	TP	CUB	1	uk	be	4230.	119
Ser447Pro	vr	TP	DOM	1	uk	be	3828.	120
Ser447Pro	vr	TP	CEA	1	uk	be	2450.	121
Ser447Pro	vr	TP	SOA	1	uk	be	1982.	122
Ser447Pro	vr	TP	NAM	1	uk	be	1260.	123
Ser447Pro	vr	TP	SAS	1	uk	be	856.	124
Ser447Pro	vr	TP	EAS	0	uk	be	2566.	125
Ser447Pro	vr	TP	EUA	1	uk	be	8600.	126
Ser447Pro	vr	TP	AFM	1	uk	be	4406.	127
Ser447Pro	vr	TP	EST	1	uk	be	4480.	128
Ser447Pro	vr	TP	PCC	1	uk	be	3854.	129
Ser447Pro	vr	TP	TWC	1	uk	be	3708.	130
Ser447Pro	vr	TP	KOR	0	uk	be	2922.	131
Ser447Pro	vr	TP	GON	1	uk	be	998.	132
Ser447Pro	vr	TP	ACP	1	uk	be	600.	133
Ser447Pro	vr	TP	SPC	1	uk	be	534.	134
Ser447Pro	vr	TP	FIN	1	uk	be	304.	135
Ser447Pro	vr	TP	DAN	1	uk	be	40.	136
Ser447Pro	vr	TP	GLO	1	ft	be	627154.	137
Ser447Pro	vr	TP	EUR	1	ft	be	248806.	138
Ser447Pro	vr	TP	ASI	1	ft	be	82764.	139
Ser447Pro	vr	TP	AMR	1	ft	be	47814.	140
Ser447Pro	vr	TP	AFR	1	ft	be	39000.	141
Ser447Pro	vr	TP	ASJ	1	ft	be	10368.	142
Ser447Pro	vr	TP	OTH	1	ft	be	16626.	143
Ser447Pro	vr	TP	EUR	1	ft	be	74356.	144
Ser447Pro	vr	TP	GLO	1	ft	be	105818.	145
Ser447Pro	vr	TP	LA1	1	ft	be	346.	146
Ser447Pro	vr	TP	SAS	1	ft	be	1040.	147
Ser447Pro	vr	TP	LA2	1	ft	be	30.	148
Ser447Pro	vr	TP	AFM	1	ft	be	32512.	149
Ser447Pro	vr	TP	MEX	1	ft	be	10810.	150
Ser447Pro	vr	TP	PRI	1	ft	be	7918.	151
Ser447Pro	vr	TP	NHI	1	ft	be	4534.	152
Ser447Pro	vr	TP	CUB	1	ft	be	4230.	153
Ser447Pro	vr	TP	DOM	1	ft	be	3828.	154
Ser447Pro	vr	TP	CEA	1	ft	be	2450.	155
Ser447Pro	vr	TP	SOA	1	ft	be	1982.	156
Ser447Pro	vr	TP	NAM	1	ft	be	1260.	157
Ser447Pro	vr	TP	SAS	1	ft	be	856.	158
Ser447Pro	vr	TP	EAS	0	ft	be	2566.	159
Ser447Pro	vr	TP	EUA	1	ft	be	8600.	160
Ser447Pro	vr	TP	AFM	1	ft	be	4406.	161
Ser447Pro	vr	TP	EST	1	ft	be	4480.	162
Ser447Pro	vr	TP	PCC	1	ft	be	3854.	163
Ser447Pro	vr	TP	TWC	1	ft	be	3708.	164
Ser447Pro	vr	TP	KOR	0	ft	be	2922.	165
Ser447Pro	vr	TP	GON	1	ft	be	998.	166
Ser447Pro	vr	TP	ACP	1	ft	be	600.	167
Ser447Pro	vr	TP	SPC	1	ft	be	534.	168
Ser447Pro	vr	TP	FIN	1	ft	be	304.	169
Ser447Pro	vr	TP	DAN	1	ft	be	40.	170
Arg370Trp	vr	KL	GLO	1	uk	be	583914.	171
Arg370Trp	vr	KL	EUR	1	uk	be	233954.	172
Arg370Trp	vr	KL	ASI	1	uk	be	69570.	173
Arg370Trp	vr	KL	AMR	1	uk	be	39876.	174
Arg370Trp	vr	KL	AFR	1	uk	be	36508.	175
Arg370Trp	vr	KL	ASJ	1	uk	be	7558.	176
Arg370Trp	vr	KL	OTH	1	uk	be	13726.	177
Arg370Trp	vr	KL	EUR	1	uk	be	72152.	178
Arg370Trp	vr	KL	GLO	1	uk	be	106696.	179
Arg370Trp	vr	KL	LA2	1	uk	be	4152.	180
Arg370Trp	vr	KL	LA1	1	uk	be	82.	181
Arg370Trp	vr	KL	SAS	1	uk	be	1080.	182
Arg370Trp	vr	KL	AFM	1	uk	be	32516.	183
Arg370Trp	vr	KL	MEX	1	uk	be	10810.	184
Arg370Trp	vr	KL	PRI	1	uk	be	7918.	185
Arg370Trp	vr	KL	NHI	1	uk	be	4534.	186
Arg370Trp	vr	KL	CUB	1	uk	be	4230.	187
Arg370Trp	vr	KL	DOM	1	uk	be	3828.	188
Arg370Trp	vr	KL	CEA	1	uk	be	2450.	189
Arg370Trp	vr	KL	SOA	1	uk	be	1982.	190
Arg370Trp	vr	KL	NAM	1	uk	be	1260.	191
Arg370Trp	vr	KL	SAS	1	uk	be	856.	192
Arg370Trp	vr	KL	EAS	0	uk	be	2568.	193
Arg370Trp	vr	KL	EUA	1	uk	be	8088.	194
Arg370Trp	vr	KL	AFM	1	uk	be	4118.	195
Arg370Trp	vr	KL	EST	1	uk	be	4480.	196
Arg370Trp	vr	KL	PCC	1	uk	be	3854.	197
Arg370Trp	vr	KL	TWC	1	uk	be	3708.	198
Arg370Trp	vr	KL	KOR	0	uk	be	2922.	199
Arg370Trp	vr	KL	DAG	1	uk	be	628.	200
Arg370Trp	vr	KL	NRE	1	uk	be	144.	201
Arg370Trp	vr	KL	CAS	1	uk	be	122.	202
Arg370Trp	vr	KL	CAU	1	uk	be	36.	203
Arg370Trp	vr	KL	GON	1	uk	be	998.	204
Arg370Trp	vr	KL	ACP	1	uk	be	600.	205
Arg370Trp	vr	KL	SPC	1	uk	be	534.	206
Arg370Trp	vr	KL	FIN	1	uk	be	304.	207
Arg370Trp	vr	KL	DAN	1	uk	be	40.	208
Arg370Trp	vr	KL	GLO	1	ft	be	583914.	209
Arg370Trp	vr	KL	EUR	1	ft	be	233954.	210
Arg370Trp	vr	KL	ASI	1	ft	be	69570.	211
Arg370Trp	vr	KL	AMR	1	ft	be	39876.	212
Arg370Trp	vr	KL	AFR	1	ft	be	36508.	213
Arg370Trp	vr	KL	ASJ	1	ft	be	7558.	214
Arg370Trp	vr	KL	OTH	1	ft	be	13726.	215
Arg370Trp	vr	KL	EUR	1	ft	be	72152.	216
Arg370Trp	vr	KL	GLO	1	ft	be	106696.	217
Arg370Trp	vr	KL	LA2	1	ft	be	4152.	218
Arg370Trp	vr	KL	LA1	1	ft	be	82.	219
Arg370Trp	vr	KL	SAS	1	ft	be	1080.	220
Arg370Trp	vr	KL	AFM	1	ft	be	32516.	221
Arg370Trp	vr	KL	MEX	1	ft	be	10810.	222
Arg370Trp	vr	KL	PRI	1	ft	be	7918.	223
Arg370Trp	vr	KL	NHI	1	ft	be	4534.	224
Arg370Trp	vr	KL	CUB	1	ft	be	4230.	225
Arg370Trp	vr	KL	DOM	1	ft	be	3828.	226
Arg370Trp	vr	KL	CEA	1	ft	be	2450.	227
Arg370Trp	vr	KL	SOA	1	ft	be	1982.	228
Arg370Trp	vr	KL	NAM	1	ft	be	1260.	229
Arg370Trp	vr	KL	SAS	1	ft	be	856.	230
Arg370Trp	vr	KL	EAS	0	ft	be	2568.	231
Arg370Trp	vr	KL	EUA	1	ft	be	8088.	232
Arg370Trp	vr	KL	AFM	1	ft	be	4118.	233
Arg370Trp	vr	KL	EST	1	ft	be	4480.	234
Arg370Trp	vr	KL	PCC	1	ft	be	3854.	235
Arg370Trp	vr	KL	TWC	1	ft	be	3708.	236
Arg370Trp	vr	KL	KOR	0	ft	be	2922.	237
Arg370Trp	vr	KL	DAG	1	ft	be	628.	238
Arg370Trp	vr	KL	NRE	1	ft	be	144.	239
Arg370Trp	vr	KL	CAS	1	ft	be	122.	240
Arg370Trp	vr	KL	CAU	1	ft	be	36.	241
Arg370Trp	vr	KL	GON	1	ft	be	998.	242
Arg370Trp	vr	KL	ACP	1	ft	be	600.	243
Arg370Trp	vr	KL	SPC	1	ft	be	534.	244
Arg370Trp	vr	KL	FIN	1	ft	be	304.	245
Arg370Trp	vr	KL	DAN	1	ft	be	40.	246
Asp285Asn	vr	EQ	GLO	1	uk	uk	546144.	247
Asp285Asn	vr	EQ	EUR	1	uk	uk	240444.	248
Asp285Asn	vr	EQ	ASI	1	uk	uk	74252.	249
Asp285Asn	vr	EQ	AMR	1	uk	uk	47660.	250
Asp285Asn	vr	EQ	AFR	1	uk	uk	37130.	251
Asp285Asn	vr	EQ	ASJ	1	uk	uk	10346.	252
Asp285Asn	vr	EQ	OTH	1	uk	uk	16490.	253
Asp285Asn	vr	EQ	EUR	1	uk	uk	73450.	254
Asp285Asn	vr	EQ	GLO	1	uk	uk	96100.	255
Asp285Asn	vr	EQ	LA2	1	uk	uk	34.	256
Asp285Asn	vr	EQ	LA1	1	uk	uk	8.	257
Asp285Asn	vr	EQ	SAS	1	uk	uk	986.	258
Asp285Asn	vr	EQ	EAS	0	uk	uk	2568.	259
Asp285Asn	vr	EQ	EUA	1	uk	uk	8600.	260
Asp285Asn	vr	EQ	AFM	1	uk	uk	4406.	261
Asp285Asn	vr	EQ	EST	1	uk	uk	4480.	262
Asp285Asn	vr	EQ	PCC	1	uk	uk	3854.	263
Asp285Asn	vr	EQ	TWC	1	uk	uk	3708.	264
Asp285Asn	vr	EQ	KOR	0	uk	uk	2922.	265
Asp285Asn	vr	EQ	GON	1	uk	uk	998.	266
Asp285Asn	vr	EQ	ACP	1	uk	uk	600.	267
Asp285Asn	vr	EQ	SPC	1	uk	uk	534.	268
Asp285Asn	vr	EQ	DAN	1	uk	uk	40.	269
Asp285Asn	vr	EQ	GLO	1	uk	be	546144.	270
Asp285Asn	vr	EQ	EUR	1	uk	be	240444.	271
Asp285Asn	vr	EQ	ASI	1	uk	be	74252.	272
Asp285Asn	vr	EQ	AMR	1	uk	be	47660.	273
Asp285Asn	vr	EQ	AFR	1	uk	be	37130.	274
Asp285Asn	vr	EQ	ASJ	1	uk	be	10346.	275
Asp285Asn	vr	EQ	OTH	1	uk	be	16490.	276
Asp285Asn	vr	EQ	EUR	1	uk	be	73450.	277
Asp285Asn	vr	EQ	GLO	1	uk	be	96100.	278
Asp285Asn	vr	EQ	LA2	1	uk	be	34.	279
Asp285Asn	vr	EQ	LA1	1	uk	be	8.	280
Asp285Asn	vr	EQ	SAS	1	uk	be	986.	281
Asp285Asn	vr	EQ	EAS	0	uk	be	2568.	282
Asp285Asn	vr	EQ	EUA	1	uk	be	8600.	283
Asp285Asn	vr	EQ	AFM	1	uk	be	4406.	284
Asp285Asn	vr	EQ	EST	1	uk	be	4480.	285
Asp285Asn	vr	EQ	PCC	1	uk	be	3854.	286
Asp285Asn	vr	EQ	TWC	1	uk	be	3708.	287
Asp285Asn	vr	EQ	KOR	0	uk	be	2922.	288
Asp285Asn	vr	EQ	GON	1	uk	be	998.	289
Asp285Asn	vr	EQ	ACP	1	uk	be	600.	290
Asp285Asn	vr	EQ	SPC	1	uk	be	534.	291
Asp285Asn	vr	EQ	DAN	1	uk	be	40.	292
Val289Ala	vr	LL	GLO	1	uk	uk	625516.	293
Val289Ala	vr	LL	EUR	1	uk	uk	234460.	294
Val289Ala	vr	LL	ASI	1	uk	uk	82624.	295
Val289Ala	vr	LL	AMR	1	uk	uk	47670.	296
Val289Ala	vr	LL	AFR	1	uk	uk	37304.	297
Val289Ala	vr	LL	ASJ	1	uk	uk	10358.	298
Val289Ala	vr	LL	OTH	1	uk	uk	16298.	299
Val289Ala	vr	LL	EUR	1	uk	uk	73810.	300
Val289Ala	vr	LL	GLO	1	uk	uk	89870.	301
Val289Ala	vr	LL	LA2	1	uk	uk	34.	302
Val289Ala	vr	LL	SAS	1	uk	uk	992.	303
Val289Ala	vr	LL	LA1	1	uk	uk	8.	304
Val289Ala	vr	LL	AFM	1	uk	uk	32516.	305
Val289Ala	vr	LL	MEX	1	uk	uk	10810.	306
Val289Ala	vr	LL	PRI	1	uk	uk	7918.	307
Val289Ala	vr	LL	NHI	1	uk	uk	4534.	308
Val289Ala	vr	LL	CUB	1	uk	uk	4230.	309
Val289Ala	vr	LL	DOM	1	uk	uk	3828.	310
Val289Ala	vr	LL	CEA	1	uk	uk	2450.	311
Val289Ala	vr	LL	SOA	1	uk	uk	1982.	312
Val289Ala	vr	LL	NAM	1	uk	uk	1260.	313
Val289Ala	vr	LL	SAS	1	uk	uk	856.	314
Val289Ala	vr	LL	EAS	0	uk	uk	2568.	315
Val289Ala	vr	LL	EUA	1	uk	uk	8600.	316
Val289Ala	vr	LL	AFM	1	uk	uk	4406.	317
Val289Ala	vr	LL	EST	1	uk	uk	4480.	318
Val289Ala	vr	LL	PCC	1	uk	uk	3854.	319
Val289Ala	vr	LL	TWC	1	uk	uk	3708.	320
Val289Ala	vr	LL	KOR	0	uk	uk	2922.	321
Val289Ala	vr	LL	GON	1	uk	uk	998.	322
Val289Ala	vr	LL	ACP	1	uk	uk	600.	323
Val289Ala	vr	LL	SPC	1	uk	uk	534.	324
Val289Ala	vr	LL	FIN	1	uk	uk	304.	325
Val289Ala	vr	LL	DAN	1	uk	uk	40.	326
Val289Ala	vr	LL	GLO	1	uk	be	625516.	327
Val289Ala	vr	LL	EUR	1	uk	be	234460.	328
Val289Ala	vr	LL	ASI	1	uk	be	82624.	329
Val289Ala	vr	LL	AMR	1	uk	be	47670.	330
Val289Ala	vr	LL	AFR	1	uk	be	37304.	331
Val289Ala	vr	LL	ASJ	1	uk	be	10358.	332
Val289Ala	vr	LL	OTH	1	uk	be	16298.	333
Val289Ala	vr	LL	EUR	1	uk	be	73810.	334
Val289Ala	vr	LL	GLO	1	uk	be	89870.	335
Val289Ala	vr	LL	LA2	1	uk	be	34.	336
Val289Ala	vr	LL	SAS	1	uk	be	992.	337
Val289Ala	vr	LL	LA1	1	uk	be	8.	338
Val289Ala	vr	LL	AFM	1	uk	be	32516.	339
Val289Ala	vr	LL	MEX	1	uk	be	10810.	340
Val289Ala	vr	LL	PRI	1	uk	be	7918.	341
Val289Ala	vr	LL	NHI	1	uk	be	4534.	342
Val289Ala	vr	LL	CUB	1	uk	be	4230.	343
Val289Ala	vr	LL	DOM	1	uk	be	3828.	344
Val289Ala	vr	LL	CEA	1	uk	be	2450.	345
Val289Ala	vr	LL	SOA	1	uk	be	1982.	346
Val289Ala	vr	LL	NAM	1	uk	be	1260.	347
Val289Ala	vr	LL	SAS	1	uk	be	856.	348
Val289Ala	vr	LL	EAS	0	uk	be	2568.	349
Val289Ala	vr	LL	EUA	1	uk	be	8600.	350
Val289Ala	vr	LL	AFM	1	uk	be	4406.	351
Val289Ala	vr	LL	EST	1	uk	be	4480.	352
Val289Ala	vr	LL	PCC	1	uk	be	3854.	353
Val289Ala	vr	LL	TWC	1	uk	be	3708.	354
Val289Ala	vr	LL	KOR	0	uk	be	2922.	355
Val289Ala	vr	LL	GON	1	uk	be	998.	356
Val289Ala	vr	LL	ACP	1	uk	be	600.	357
Val289Ala	vr	LL	SPC	1	uk	be	534.	358
Val289Ala	vr	LL	FIN	1	uk	be	304.	359
Val289Ala	vr	LL	DAN	1	uk	be	40.	360
Leu632Arg	t3	LK	OTH	1	uk	uk	UKN	361
Gln230Arg	vr	QK	GLO	1	uk	uk	610648.	362
Gln230Arg	vr	QK	EUR	1	uk	uk	228546.	363
Gln230Arg	vr	QK	ASI	1	uk	uk	81344.	364
Gln230Arg	vr	QK	AMR	1	uk	uk	47046.	365
Gln230Arg	vr	QK	AFR	1	uk	uk	35120.	366
Gln230Arg	vr	QK	ASJ	1	uk	uk	10166.	367
Gln230Arg	vr	QK	OTH	1	uk	uk	16006.	368
Gln230Arg	vr	QK	EUR	1	uk	uk	68154.	369
Gln230Arg	vr	QK	GLO	1	uk	uk	88432.	370
Gln230Arg	vr	QK	LA2	1	uk	uk	22.	371
Gln230Arg	vr	QK	SAS	1	uk	uk	992.	372
Gln230Arg	vr	QK	LA1	0	uk	uk	6.	373
Gln230Arg	vr	QK	AFM	1	uk	uk	32506.	374
Gln230Arg	vr	QK	MEX	1	uk	uk	10808.	375
Gln230Arg	vr	QK	PRI	1	uk	uk	7916.	376
Gln230Arg	vr	QK	NHI	1	uk	uk	4534.	377
Gln230Arg	vr	QK	CUB	1	uk	uk	4230.	378
Gln230Arg	vr	QK	DOM	1	uk	uk	3826.	379
Gln230Arg	vr	QK	CEA	1	uk	uk	2450.	380
Gln230Arg	vr	QK	SOA	1	uk	uk	1982.	381
Gln230Arg	vr	QK	NAM	1	uk	uk	1260.	382
Gln230Arg	vr	QK	SAS	1	uk	uk	856.	383
Gln230Arg	vr	QK	EAS	1	uk	uk	2564.	384
Gln230Arg	vr	QK	EUA	1	uk	uk	8548.	385
Gln230Arg	vr	QK	AFM	1	uk	uk	4380.	386
Gln230Arg	vr	QK	EST	1	uk	uk	4478.	387
Gln230Arg	vr	QK	PCC	1	uk	uk	3854.	388
Gln230Arg	vr	QK	TWC	1	uk	uk	3708.	389
Gln230Arg	vr	QK	KOR	1	uk	uk	4622.	390
Gln230Arg	vr	QK	GON	1	uk	uk	998.	391
Gln230Arg	vr	QK	ACP	1	uk	uk	600.	392
Gln230Arg	vr	QK	SPC	0	uk	uk	534.	393
Gln230Arg	vr	QK	FIN	1	uk	uk	296.	394
Gln230Arg	vr	QK	DAN	1	uk	uk	40.	395
Gln230Arg	vr	QK	GLO	1	uk	be	610648.	396
Gln230Arg	vr	QK	EUR	1	uk	be	228546.	397
Gln230Arg	vr	QK	ASI	1	uk	be	81344.	398
Gln230Arg	vr	QK	AMR	1	uk	be	47046.	399
Gln230Arg	vr	QK	AFR	1	uk	be	35120.	400
Gln230Arg	vr	QK	ASJ	1	uk	be	10166.	401
Gln230Arg	vr	QK	OTH	1	uk	be	16006.	402
Gln230Arg	vr	QK	EUR	1	uk	be	68154.	403
Gln230Arg	vr	QK	GLO	1	uk	be	88432.	404
Gln230Arg	vr	QK	LA2	1	uk	be	22.	405
Gln230Arg	vr	QK	SAS	1	uk	be	992.	406
Gln230Arg	vr	QK	LA1	0	uk	be	6.	407
Gln230Arg	vr	QK	AFM	1	uk	be	32506.	408
Gln230Arg	vr	QK	MEX	1	uk	be	10808.	409
Gln230Arg	vr	QK	PRI	1	uk	be	7916.	410
Gln230Arg	vr	QK	NHI	1	uk	be	4534.	411
Gln230Arg	vr	QK	CUB	1	uk	be	4230.	412
Gln230Arg	vr	QK	DOM	1	uk	be	3826.	413
Gln230Arg	vr	QK	CEA	1	uk	be	2450.	414
Gln230Arg	vr	QK	SOA	1	uk	be	1982.	415
Gln230Arg	vr	QK	NAM	1	uk	be	1260.	416
Gln230Arg	vr	QK	SAS	1	uk	be	856.	417
Gln230Arg	vr	QK	EAS	1	uk	be	2564.	418
Gln230Arg	vr	QK	EUA	1	uk	be	8548.	419
Gln230Arg	vr	QK	AFM	1	uk	be	4380.	420
Gln230Arg	vr	QK	EST	1	uk	be	4478.	421
Gln230Arg	vr	QK	PCC	1	uk	be	3854.	422
Gln230Arg	vr	QK	TWC	1	uk	be	3708.	423
Gln230Arg	vr	QK	KOR	1	uk	be	4622.	424
Gln230Arg	vr	QK	GON	1	uk	be	998.	425
Gln230Arg	vr	QK	ACP	1	uk	be	600.	426
Gln230Arg	vr	QK	SPC	0	uk	be	534.	427
Gln230Arg	vr	QK	FIN	1	uk	be	296.	428
Gln230Arg	vr	QK	DAN	1	uk	be	40.	429
Gln230Arg	vr	QK	GLO	1	ft	be	610648.	430
Gln230Arg	vr	QK	EUR	1	ft	be	228546.	431
Gln230Arg	vr	QK	ASI	1	ft	be	81344.	432
Gln230Arg	vr	QK	AMR	1	ft	be	47046.	433
Gln230Arg	vr	QK	AFR	1	ft	be	35120.	434
Gln230Arg	vr	QK	ASJ	1	ft	be	10166.	435
Gln230Arg	vr	QK	OTH	1	ft	be	16006.	436
Gln230Arg	vr	QK	EUR	1	ft	be	68154.	437
Gln230Arg	vr	QK	GLO	1	ft	be	88432.	438
Gln230Arg	vr	QK	LA2	1	ft	be	22.	439
Gln230Arg	vr	QK	SAS	1	ft	be	992.	440
Gln230Arg	vr	QK	LA1	0	ft	be	6.	441
Gln230Arg	vr	QK	AFM	1	ft	be	32506.	442
Gln230Arg	vr	QK	MEX	1	ft	be	10808.	443
Gln230Arg	vr	QK	PRI	1	ft	be	7916.	444
Gln230Arg	vr	QK	NHI	1	ft	be	4534.	445
Gln230Arg	vr	QK	CUB	1	ft	be	4230.	446
Gln230Arg	vr	QK	DOM	1	ft	be	3826.	447
Gln230Arg	vr	QK	CEA	1	ft	be	2450.	448
Gln230Arg	vr	QK	SOA	1	ft	be	1982.	449
Gln230Arg	vr	QK	NAM	1	ft	be	1260.	450
Gln230Arg	vr	QK	SAS	1	ft	be	856.	451
Gln230Arg	vr	QK	EAS	1	ft	be	2564.	452
Gln230Arg	vr	QK	EUA	1	ft	be	8548.	453
Gln230Arg	vr	QK	AFM	1	ft	be	4380.	454
Gln230Arg	vr	QK	EST	1	ft	be	4478.	455
Gln230Arg	vr	QK	PCC	1	ft	be	3854.	456
Gln230Arg	vr	QK	TWC	1	ft	be	3708.	457
Gln230Arg	vr	QK	KOR	1	ft	be	4622.	458
Gln230Arg	vr	QK	GON	1	ft	be	998.	459
Gln230Arg	vr	QK	ACP	1	ft	be	600.	460
Gln230Arg	vr	QK	SPC	0	ft	be	534.	461
Gln230Arg	vr	QK	FIN	1	ft	be	296.	462
Gln230Arg	vr	QK	DAN	1	ft	be	40.	463
Lys634Met	t3	KL	GLO	0	ft	pt	78702.	464
Lys634Met	t3	KL	AFM	0	ft	pt	32516.	465
Lys634Met	t3	KL	MEX	0	ft	pt	10810.	466
Lys634Met	t3	KL	ASI	0	ft	pt	8318.	467
Lys634Met	t3	KL	PRI	0	ft	pt	7918.	468
Lys634Met	t3	KL	NHI	0	ft	pt	4534.	469
Lys634Met	t3	KL	CUB	0	ft	pt	4230.	470
Lys634Met	t3	KL	DOM	0	ft	pt	3828.	471
Lys634Met	t3	KL	CEA	0	ft	pt	2450.	472
Lys634Met	t3	KL	SOA	0	ft	pt	1982.	473
Lys634Met	t3	KL	NAM	0	ft	pt	1260.	474
Lys634Met	t3	KL	SAS	0	ft	pt	856.	475
Lys634Met	t3	KL	GLO	0	uk	uk	78702.	476
Lys634Met	t3	KL	AFM	0	uk	uk	32516.	477
Lys634Met	t3	KL	MEX	0	uk	uk	10810.	478
Lys634Met	t3	KL	ASI	0	uk	uk	8318.	479
Lys634Met	t3	KL	PRI	0	uk	uk	7918.	480
Lys634Met	t3	KL	NHI	0	uk	uk	4534.	481
Lys634Met	t3	KL	CUB	0	uk	uk	4230.	482
Lys634Met	t3	KL	DOM	0	uk	uk	3828.	483
Lys634Met	t3	KL	CEA	0	uk	uk	2450.	484
Lys634Met	t3	KL	SOA	0	uk	uk	1982.	485
Lys634Met	t3	KL	NAM	0	uk	uk	1260.	486
Lys634Met	t3	KL	SAS	0	uk	uk	856.	487
Gly652Ser	t3	GT	OTH	0	uk	uk	UKN	488
Ala239Thr	vr	LT	GLO	0	uk	uk	502228.	489
Ala239Thr	vr	LT	EUR	0	uk	uk	237744.	490
Ala239Thr	vr	LT	ASI	0	uk	uk	57254.	491
Ala239Thr	vr	LT	AMR	0	uk	uk	36044.	492
Ala239Thr	vr	LT	AFR	0	uk	uk	26852.	493
Ala239Thr	vr	LT	ASJ	0	uk	uk	10286.	494
Ala239Thr	vr	LT	OTH	0	uk	uk	15482.	495
Ala239Thr	vr	LT	GLO	0	uk	uk	94984.	496
Ala239Thr	vr	LT	LA2	0	uk	uk	22.	497
Ala239Thr	vr	LT	SAS	0	uk	uk	992.	498
Ala239Thr	vr	LT	LA1	0	uk	uk	6.	499
Ala239Thr	vr	LT	AFM	0	uk	uk	32516.	500
Ala239Thr	vr	LT	MEX	0	uk	uk	10810.	501
Ala239Thr	vr	LT	PRI	0	uk	uk	7918.	502
Ala239Thr	vr	LT	NHI	0	uk	uk	4534.	503
Ala239Thr	vr	LT	CUB	0	uk	uk	4230.	504
Ala239Thr	vr	LT	DOM	0	uk	uk	3828.	505
Ala239Thr	vr	LT	CEA	0	uk	uk	2450.	506
Ala239Thr	vr	LT	SOA	0	uk	uk	1982.	507
Ala239Thr	vr	LT	NAM	0	uk	uk	1260.	508
Ala239Thr	vr	LT	SAS	0	uk	uk	856.	509
Ala239Thr	vr	LT	EAS	0	uk	uk	2566.	510
Ala239Thr	vr	LT	EUA	0	uk	uk	8600.	511
Ala239Thr	vr	LT	AFM	0	uk	uk	4406.	512
Ala239Thr	vr	LT	EUR	0	uk	uk	1006.	513
Ala239Thr	vr	LT	EST	0	uk	uk	4480.	514
Ala239Thr	vr	LT	PCC	0	uk	uk	3854.	515
Ala239Thr	vr	LT	TWC	0	uk	uk	3708.	516
Ala239Thr	vr	LT	GON	0	uk	uk	998.	517
Ala239Thr	vr	LT	ACP	0	uk	uk	600.	518
Ala239Thr	vr	LT	GLO	0	mp	lb	502228.	519
Ala239Thr	vr	LT	EUR	0	mp	lb	237744.	520
Ala239Thr	vr	LT	ASI	0	mp	lb	57254.	521
Ala239Thr	vr	LT	AMR	0	mp	lb	36044.	522
Ala239Thr	vr	LT	AFR	0	mp	lb	26852.	523
Ala239Thr	vr	LT	ASJ	0	mp	lb	10286.	524
Ala239Thr	vr	LT	OTH	0	mp	lb	15482.	525
Ala239Thr	vr	LT	GLO	0	mp	lb	94984.	526
Ala239Thr	vr	LT	LA2	0	mp	lb	22.	527
Ala239Thr	vr	LT	SAS	0	mp	lb	992.	528
Ala239Thr	vr	LT	LA1	0	mp	lb	6.	529
Ala239Thr	vr	LT	AFM	0	mp	lb	32516.	530
Ala239Thr	vr	LT	MEX	0	mp	lb	10810.	531
Ala239Thr	vr	LT	PRI	0	mp	lb	7918.	532
Ala239Thr	vr	LT	NHI	0	mp	lb	4534.	533
Ala239Thr	vr	LT	CUB	0	mp	lb	4230.	534
Ala239Thr	vr	LT	DOM	0	mp	lb	3828.	535
Ala239Thr	vr	LT	CEA	0	mp	lb	2450.	536
Ala239Thr	vr	LT	SOA	0	mp	lb	1982.	537
Ala239Thr	vr	LT	NAM	0	mp	lb	1260.	538
Ala239Thr	vr	LT	SAS	0	mp	lb	856.	539
Ala239Thr	vr	LT	EAS	0	mp	lb	2566.	540
Ala239Thr	vr	LT	EUA	0	mp	lb	8600.	541
Ala239Thr	vr	LT	AFM	0	mp	lb	4406.	542
Ala239Thr	vr	LT	EUR	0	mp	lb	1006.	543
Ala239Thr	vr	LT	EST	0	mp	lb	4480.	544
Ala239Thr	vr	LT	PCC	0	mp	lb	3854.	545
Ala239Thr	vr	LT	TWC	0	mp	lb	3708.	546
Ala239Thr	vr	LT	GON	0	mp	lb	998.	547
Ala239Thr	vr	LT	ACP	0	mp	lb	600.	548
Ala239Thr	vr	LT	GLO	0	ft	uk	502228.	549
Ala239Thr	vr	LT	EUR	0	ft	uk	237744.	550
Ala239Thr	vr	LT	ASI	0	ft	uk	57254.	551
Ala239Thr	vr	LT	AMR	0	ft	uk	36044.	552
Ala239Thr	vr	LT	AFR	0	ft	uk	26852.	553
Ala239Thr	vr	LT	ASJ	0	ft	uk	10286.	554
Ala239Thr	vr	LT	OTH	0	ft	uk	15482.	555
Ala239Thr	vr	LT	GLO	0	ft	uk	94984.	556
Ala239Thr	vr	LT	LA2	0	ft	uk	22.	557
Ala239Thr	vr	LT	SAS	0	ft	uk	992.	558
Ala239Thr	vr	LT	LA1	0	ft	uk	6.	559
Ala239Thr	vr	LT	AFM	0	ft	uk	32516.	560
Ala239Thr	vr	LT	MEX	0	ft	uk	10810.	561
Ala239Thr	vr	LT	PRI	0	ft	uk	7918.	562
Ala239Thr	vr	LT	NHI	0	ft	uk	4534.	563
Ala239Thr	vr	LT	CUB	0	ft	uk	4230.	564
Ala239Thr	vr	LT	DOM	0	ft	uk	3828.	565
Ala239Thr	vr	LT	CEA	0	ft	uk	2450.	566
Ala239Thr	vr	LT	SOA	0	ft	uk	1982.	567
Ala239Thr	vr	LT	NAM	0	ft	uk	1260.	568
Ala239Thr	vr	LT	SAS	0	ft	uk	856.	569
Ala239Thr	vr	LT	EAS	0	ft	uk	2566.	570
Ala239Thr	vr	LT	EUA	0	ft	uk	8600.	571
Ala239Thr	vr	LT	AFM	0	ft	uk	4406.	572
Ala239Thr	vr	LT	EUR	0	ft	uk	1006.	573
Ala239Thr	vr	LT	EST	0	ft	uk	4480.	574
Ala239Thr	vr	LT	PCC	0	ft	uk	3854.	575
Ala239Thr	vr	LT	TWC	0	ft	uk	3708.	576
Ala239Thr	vr	LT	GON	0	ft	uk	998.	577
Ala239Thr	vr	LT	ACP	0	ft	uk	600.	578
Ala239Ser	vr	LT	GLO	0	uk	uk	502228.	579
Ala239Ser	vr	LT	EUR	0	uk	uk	237744.	580
Ala239Ser	vr	LT	ASI	0	uk	uk	57254.	581
Ala239Ser	vr	LT	AMR	0	uk	uk	36044.	582
Ala239Ser	vr	LT	AFR	0	uk	uk	26852.	583
Ala239Ser	vr	LT	ASJ	0	uk	uk	10286.	584
Ala239Ser	vr	LT	OTH	0	uk	uk	15482.	585
Ala239Ser	vr	LT	GLO	0	uk	uk	94984.	586
Ala239Ser	vr	LT	LA2	0	uk	uk	22.	587
Ala239Ser	vr	LT	SAS	0	uk	uk	992.	588
Ala239Ser	vr	LT	LA1	0	uk	uk	6.	589
Ala239Ser	vr	LT	AFM	0	uk	uk	32516.	590
Ala239Ser	vr	LT	MEX	0	uk	uk	10810.	591
Ala239Ser	vr	LT	PRI	0	uk	uk	7918.	592
Ala239Ser	vr	LT	NHI	0	uk	uk	4534.	593
Ala239Ser	vr	LT	CUB	0	uk	uk	4230.	594
Ala239Ser	vr	LT	DOM	0	uk	uk	3828.	595
Ala239Ser	vr	LT	CEA	0	uk	uk	2450.	596
Ala239Ser	vr	LT	SOA	0	uk	uk	1982.	597
Ala239Ser	vr	LT	NAM	0	uk	uk	1260.	598
Ala239Ser	vr	LT	SAS	0	uk	uk	856.	599
Ala239Ser	vr	LT	EAS	0	uk	uk	2566.	600
Ala239Ser	vr	LT	EUA	0	uk	uk	8600.	601
Ala239Ser	vr	LT	AFM	0	uk	uk	4406.	602
Ala239Ser	vr	LT	EUR	0	uk	uk	1006.	603
Ala239Ser	vr	LT	EST	0	uk	uk	4480.	604
Ala239Ser	vr	LT	PCC	0	uk	uk	3854.	605
Ala239Ser	vr	LT	TWC	0	uk	uk	3708.	606
Ala239Ser	vr	LT	GON	0	uk	uk	998.	607
Ala239Ser	vr	LT	ACP	0	uk	uk	600.	608
Lys574Thr	t1	KT	GLO	0	pd	pt	327914.	609
Lys574Thr	t1	KT	EUR	0	pd	pt	133410.	610
Lys574Thr	t1	KT	ASI	0	pd	pt	57330.	611
Lys574Thr	t1	KT	AMR	0	pd	pt	34574.	612
Lys574Thr	t1	KT	AFR	0	pd	pt	16190.	613
Lys574Thr	t1	KT	ASJ	0	pd	pt	10046.	614
Lys574Thr	t1	KT	OTH	0	pd	pt	6168.	615
Lys574Thr	t1	KT	AFM	0	pd	pt	32510.	616
Lys574Thr	t1	KT	MEX	0	pd	pt	10808.	617
Lys574Thr	t1	KT	PRI	0	pd	pt	7918.	618
Lys574Thr	t1	KT	NHI	0	pd	pt	4534.	619
Lys574Thr	t1	KT	CUB	0	pd	pt	4228.	620
Lys574Thr	t1	KT	DOM	0	pd	pt	3826.	621
Lys574Thr	t1	KT	CEA	0	pd	pt	2450.	622
Lys574Thr	t1	KT	SOA	0	pd	pt	1982.	623
Lys574Thr	t1	KT	NAM	0	pd	pt	1260.	624
Lys574Thr	t1	KT	SAS	0	pd	pt	856.	625
Lys574Thr	t1	KT	GLO	0	pd	pt	182.	626
Lys574Thr	t1	KT	SAS	0	pd	pt	6.	627
Lys574Thr	t1	KT	GLO	0	uk	uk	327914.	628
Lys574Thr	t1	KT	EUR	0	uk	uk	133410.	629
Lys574Thr	t1	KT	ASI	0	uk	uk	57330.	630
Lys574Thr	t1	KT	AMR	0	uk	uk	34574.	631
Lys574Thr	t1	KT	AFR	0	uk	uk	16190.	632
Lys574Thr	t1	KT	ASJ	0	uk	uk	10046.	633
Lys574Thr	t1	KT	OTH	0	uk	uk	6168.	634
Lys574Thr	t1	KT	AFM	0	uk	uk	32510.	635
Lys574Thr	t1	KT	MEX	0	uk	uk	10808.	636
Lys574Thr	t1	KT	PRI	0	uk	uk	7918.	637
Lys574Thr	t1	KT	NHI	0	uk	uk	4534.	638
Lys574Thr	t1	KT	CUB	0	uk	uk	4228.	639
Lys574Thr	t1	KT	DOM	0	uk	uk	3826.	640
Lys574Thr	t1	KT	CEA	0	uk	uk	2450.	641
Lys574Thr	t1	KT	SOA	0	uk	uk	1982.	642
Lys574Thr	t1	KT	NAM	0	uk	uk	1260.	643
Lys574Thr	t1	KT	SAS	0	uk	uk	856.	644
Lys574Thr	t1	KT	GLO	0	uk	uk	182.	645
Lys574Thr	t1	KT	SAS	0	uk	uk	6.	646
Gln741Lys	vr	QK	GLO	0	uk	uk	497726.	647
Gln741Lys	vr	QK	EUR	0	uk	uk	143472.	648
Gln741Lys	vr	QK	ASI	0	uk	uk	74114.	649
Gln741Lys	vr	QK	AMR	0	uk	uk	46144.	650
Gln741Lys	vr	QK	AFR	0	uk	uk	26630.	651
Gln741Lys	vr	QK	ASJ	0	uk	uk	10074.	652
Gln741Lys	vr	QK	OTH	0	uk	uk	7312.	653
Gln741Lys	vr	QK	EUR	0	uk	uk	72988.	654
Gln741Lys	vr	QK	GLO	0	uk	uk	8580.	655
Gln741Lys	vr	QK	SAS	0	uk	uk	4.	656
Gln741Lys	vr	QK	PCC	0	uk	uk	3854.	657
Gln741Lys	vr	QK	TWC	0	uk	uk	3708.	658
Asp285Asp	vr	EE	GLO	1	uk	uk	175350.	659
Asp285Asp	vr	EE	EUR	1	uk	uk	28216.	660
Asp285Asp	vr	EE	AFR	1	uk	uk	10784.	661
Asp285Asp	vr	EE	EAS	1	uk	uk	2560.	662
Asp285Asp	vr	EE	OTH	1	uk	uk	3506.	663
Asp285Asp	vr	EE	AMR	1	uk	uk	1542.	664
Asp285Asp	vr	EE	ASJ	1	uk	uk	290.	665
Asp285Asp	vr	EE	EUA	1	uk	uk	8600.	666
Asp285Asp	vr	EE	AFM	1	uk	uk	4406.	667
Asp285Asp	vr	EE	GLO	1	uk	uk	12614.	668
Asp285Asp	vr	EE	ASI	1	uk	uk	68.	669
Asp285Asp	vr	EE	LA2	0	uk	uk	12.	670
Asp285Asp	vr	EE	SAS	1	uk	uk	982.	671
Asp285Asp	vr	EE	LA1	0	uk	uk	2.	672
Asp285Asp	vr	EE	EUR	1	uk	uk	1006.	673
Asp285Asp	vr	EE	EST	1	uk	uk	4480.	674
Asp285Asp	vr	EE	PCC	1	uk	uk	3854.	675
Asp285Asp	vr	EE	TWC	1	uk	uk	3708.	676
Asp285Asp	vr	EE	KOR	1	uk	uk	2930.	677
Asp285Asp	vr	EE	GON	1	uk	uk	998.	678
Asp285Asp	vr	EE	ACP	1	uk	uk	600.	679
Asp285Asp	vr	EE	SPC	1	uk	uk	534.	680
Asp285Asp	vr	EE	DAN	1	uk	uk	40.	681
Asp285Asp	vr	EE	GLO	1	uk	be	175350.	682
Asp285Asp	vr	EE	EUR	1	uk	be	28216.	683
Asp285Asp	vr	EE	AFR	1	uk	be	10784.	684
Asp285Asp	vr	EE	EAS	1	uk	be	2560.	685
Asp285Asp	vr	EE	OTH	1	uk	be	3506.	686
Asp285Asp	vr	EE	AMR	1	uk	be	1542.	687
Asp285Asp	vr	EE	ASJ	1	uk	be	290.	688
Asp285Asp	vr	EE	EUA	1	uk	be	8600.	689
Asp285Asp	vr	EE	AFM	1	uk	be	4406.	690
Asp285Asp	vr	EE	GLO	1	uk	be	12614.	691
Asp285Asp	vr	EE	ASI	1	uk	be	68.	692
Asp285Asp	vr	EE	LA2	0	uk	be	12.	693
Asp285Asp	vr	EE	SAS	1	uk	be	982.	694
Asp285Asp	vr	EE	LA1	0	uk	be	2.	695
Asp285Asp	vr	EE	EUR	1	uk	be	1006.	696
Asp285Asp	vr	EE	EST	1	uk	be	4480.	697
Asp285Asp	vr	EE	PCC	1	uk	be	3854.	698
Asp285Asp	vr	EE	TWC	1	uk	be	3708.	699
Asp285Asp	vr	EE	KOR	1	uk	be	2930.	700
Asp285Asp	vr	EE	GON	1	uk	be	998.	701
Asp285Asp	vr	EE	ACP	1	uk	be	600.	702
Asp285Asp	vr	EE	SPC	1	uk	be	534.	703
Asp285Asp	vr	EE	DAN	1	uk	be	40.	704
Asp285Asp	vr	EE	GLO	0	uk	uk	175350.	705
Asp285Asp	vr	EE	EUR	0	uk	uk	28216.	706
Asp285Asp	vr	EE	AFR	0	uk	uk	10784.	707
Asp285Asp	vr	EE	EAS	0	uk	uk	2560.	708
Asp285Asp	vr	EE	OTH	0	uk	uk	3506.	709
Asp285Asp	vr	EE	AMR	0	uk	uk	1542.	710
Asp285Asp	vr	EE	ASJ	0	uk	uk	290.	711
Asp285Asp	vr	EE	EUA	0	uk	uk	8600.	712
Asp285Asp	vr	EE	AFM	0	uk	uk	4406.	713
Asp285Asp	vr	EE	GLO	0	uk	uk	12614.	714
Asp285Asp	vr	EE	ASI	0	uk	uk	68.	715
Asp285Asp	vr	EE	LA2	0	uk	uk	12.	716
Asp285Asp	vr	EE	SAS	0	uk	uk	982.	717
Asp285Asp	vr	EE	LA1	0	uk	uk	2.	718
Asp285Asp	vr	EE	EUR	0	uk	uk	1006.	719
Asp285Asp	vr	EE	EST	0	uk	uk	4480.	720
Asp285Asp	vr	EE	PCC	0	uk	uk	3854.	721
Asp285Asp	vr	EE	TWC	0	uk	uk	3708.	722
Asp285Asp	vr	EE	KOR	0	uk	uk	2930.	723
Asp285Asp	vr	EE	GON	0	uk	uk	998.	724
Asp285Asp	vr	EE	ACP	0	uk	uk	600.	725
Asp285Asp	vr	EE	SPC	0	uk	uk	534.	726
Asp285Asp	vr	EE	DAN	0	uk	uk	40.	727
Asp285Glu	vr	EE	GLO	0	uk	uk	175350.	728
Asp285Glu	vr	EE	EUR	0	uk	uk	28216.	729
Asp285Glu	vr	EE	AFR	0	uk	uk	10784.	730
Asp285Glu	vr	EE	EAS	0	uk	uk	2560.	731
Asp285Glu	vr	EE	OTH	0	uk	uk	3506.	732
Asp285Glu	vr	EE	AMR	0	uk	uk	1542.	733
Asp285Glu	vr	EE	ASJ	0	uk	uk	290.	734
Asp285Glu	vr	EE	EUA	0	uk	uk	8600.	735
Asp285Glu	vr	EE	AFM	0	uk	uk	4406.	736
Asp285Glu	vr	EE	GLO	0	uk	uk	12614.	737
Asp285Glu	vr	EE	ASI	0	uk	uk	68.	738
Asp285Glu	vr	EE	LA2	0	uk	uk	12.	739
Asp285Glu	vr	EE	SAS	0	uk	uk	982.	740
Asp285Glu	vr	EE	LA1	0	uk	uk	2.	741
Asp285Glu	vr	EE	EUR	0	uk	uk	1006.	742
Asp285Glu	vr	EE	EST	0	uk	uk	4480.	743
Asp285Glu	vr	EE	PCC	0	uk	uk	3854.	744
Asp285Glu	vr	EE	TWC	0	uk	uk	3708.	745
Asp285Glu	vr	EE	KOR	0	uk	uk	2930.	746
Asp285Glu	vr	EE	GON	0	uk	uk	998.	747
Asp285Glu	vr	EE	ACP	0	uk	uk	600.	748
Asp285Glu	vr	EE	SPC	0	uk	uk	534.	749
Asp285Glu	vr	EE	DAN	0	uk	uk	40.	750
Leu583Val	t1	LL	GLO	0	ft	pt	571558.	751
Leu583Val	t1	LL	EUR	0	ft	pt	134630.	752
Leu583Val	t1	LL	ASI	0	ft	pt	82220.	753
Leu583Val	t1	LL	AMR	0	ft	pt	46014.	754
Leu583Val	t1	LL	AFR	0	ft	pt	26212.	755
Leu583Val	t1	LL	ASJ	0	ft	pt	10030.	756
Leu583Val	t1	LL	OTH	0	ft	pt	7008.	757
Leu583Val	t1	LL	EUR	0	ft	pt	71682.	758
Leu583Val	t1	LL	AFM	0	ft	pt	32514.	759
Leu583Val	t1	LL	MEX	0	ft	pt	10808.	760
Leu583Val	t1	LL	PRI	0	ft	pt	7918.	761
Leu583Val	t1	LL	NHI	0	ft	pt	4534.	762
Leu583Val	t1	LL	CUB	0	ft	pt	4230.	763
Leu583Val	t1	LL	DOM	0	ft	pt	3828.	764
Leu583Val	t1	LL	CEA	0	ft	pt	2450.	765
Leu583Val	t1	LL	SOA	0	ft	pt	1980.	766
Leu583Val	t1	LL	NAM	0	ft	pt	1260.	767
Leu583Val	t1	LL	SAS	0	ft	pt	856.	768
Leu583Val	t1	LL	GLO	0	ft	pt	2188.	769
Leu583Val	t1	LL	SAS	0	ft	pt	4.	770
Leu583Val	t1	LL	GLO	0	uk	uk	571558.	771
Leu583Val	t1	LL	EUR	0	uk	uk	134630.	772
Leu583Val	t1	LL	ASI	0	uk	uk	82220.	773
Leu583Val	t1	LL	AMR	0	uk	uk	46014.	774
Leu583Val	t1	LL	AFR	0	uk	uk	26212.	775
Leu583Val	t1	LL	ASJ	0	uk	uk	10030.	776
Leu583Val	t1	LL	OTH	0	uk	uk	7008.	777
Leu583Val	t1	LL	EUR	0	uk	uk	71682.	778
Leu583Val	t1	LL	AFM	0	uk	uk	32514.	779
Leu583Val	t1	LL	MEX	0	uk	uk	10808.	780
Leu583Val	t1	LL	PRI	0	uk	uk	7918.	781
Leu583Val	t1	LL	NHI	0	uk	uk	4534.	782
Leu583Val	t1	LL	CUB	0	uk	uk	4230.	783
Leu583Val	t1	LL	DOM	0	uk	uk	3828.	784
Leu583Val	t1	LL	CEA	0	uk	uk	2450.	785
Leu583Val	t1	LL	SOA	0	uk	uk	1980.	786
Leu583Val	t1	LL	NAM	0	uk	uk	1260.	787
Leu583Val	t1	LL	SAS	0	uk	uk	856.	788
Leu583Val	t1	LL	GLO	0	uk	uk	2188.	789
Leu583Val	t1	LL	SAS	0	uk	uk	4.	790
Gly589Val	t1	GL	GLO	0	ft	pt	78700.	791
Gly589Val	t1	GL	AFM	0	ft	pt	32516.	792
Gly589Val	t1	GL	MEX	0	ft	pt	10810.	793
Gly589Val	t1	GL	ASI	0	ft	pt	8352.	794
Gly589Val	t1	GL	PRI	0	ft	pt	7918.	795
Gly589Val	t1	GL	NHI	0	ft	pt	4532.	796
Gly589Val	t1	GL	CUB	0	ft	pt	4230.	797
Gly589Val	t1	GL	DOM	0	ft	pt	3828.	798
Gly589Val	t1	GL	CEA	0	ft	pt	2450.	799
Gly589Val	t1	GL	SOA	0	ft	pt	1982.	800
Gly589Val	t1	GL	NAM	0	ft	pt	1260.	801
Gly589Val	t1	GL	SAS	0	ft	pt	856.	802
Gly589Val	t1	GL	GLO	0	ft	pt	182.	803
Gly589Val	t1	GL	EUR	0	ft	pt	78.	804
Gly589Val	t1	GL	OTH	0	ft	pt	56.	805
Gly589Val	t1	GL	AFR	0	ft	pt	8.	806
Gly589Val	t1	GL	SAS	0	ft	pt	6.	807
Gly589Val	t1	GL	GLO	0	uk	uk	78700.	808
Gly589Val	t1	GL	AFM	0	uk	uk	32516.	809
Gly589Val	t1	GL	MEX	0	uk	uk	10810.	810
Gly589Val	t1	GL	ASI	0	uk	uk	8352.	811
Gly589Val	t1	GL	PRI	0	uk	uk	7918.	812
Gly589Val	t1	GL	NHI	0	uk	uk	4532.	813
Gly589Val	t1	GL	CUB	0	uk	uk	4230.	814
Gly589Val	t1	GL	DOM	0	uk	uk	3828.	815
Gly589Val	t1	GL	CEA	0	uk	uk	2450.	816
Gly589Val	t1	GL	SOA	0	uk	uk	1982.	817
Gly589Val	t1	GL	NAM	0	uk	uk	1260.	818
Gly589Val	t1	GL	SAS	0	uk	uk	856.	819
Gly589Val	t1	GL	GLO	0	uk	uk	182.	820
Gly589Val	t1	GL	EUR	0	uk	uk	78.	821
Gly589Val	t1	GL	OTH	0	uk	uk	56.	822
Gly589Val	t1	GL	AFR	0	uk	uk	8.	823
Gly589Val	t1	GL	SAS	0	uk	uk	6.	824
Asn613His	t2	QK	OTH	0	uk	uk	UKN	825
Pro202Leu	vr	PL	GLO	1	uk	uk	175002.	826
Pro202Leu	vr	PL	EUR	1	uk	uk	33006.	827
Pro202Leu	vr	PL	AFR	1	uk	uk	10688.	828
Pro202Leu	vr	PL	EAS	0	uk	uk	2568.	829
Pro202Leu	vr	PL	OTH	1	uk	uk	3684.	830
Pro202Leu	vr	PL	AMR	1	uk	uk	1538.	831
Pro202Leu	vr	PL	ASJ	1	uk	uk	290.	832
Pro202Leu	vr	PL	GLO	1	uk	uk	17532.	833
Pro202Leu	vr	PL	ASI	1	uk	uk	94.	834
Pro202Leu	vr	PL	SAS	1	uk	uk	988.	835
Pro202Leu	vr	PL	EUA	1	uk	uk	8488.	836
Pro202Leu	vr	PL	AFM	1	uk	uk	4314.	837
Pro202Leu	vr	PL	EUR	1	uk	uk	1006.	838
Pro202Leu	vr	PL	EST	1	uk	uk	4480.	839
Pro202Leu	vr	PL	PCC	1	uk	uk	3854.	840
Pro202Leu	vr	PL	TWC	1	uk	uk	3708.	841
Pro202Leu	vr	PL	KOR	0	uk	uk	2918.	842
Pro202Leu	vr	PL	GON	1	uk	uk	998.	843
Pro202Leu	vr	PL	ACP	1	uk	uk	600.	844
Pro202Leu	vr	PL	SPC	1	uk	uk	534.	845
Pro202Leu	vr	PL	FIN	1	uk	uk	286.	846
Pro202Leu	vr	PL	DAN	1	uk	uk	40.	847
Pro202Leu	vr	PL	GLO	1	uk	be	175002.	848
Pro202Leu	vr	PL	EUR	1	uk	be	33006.	849
Pro202Leu	vr	PL	AFR	1	uk	be	10688.	850
Pro202Leu	vr	PL	EAS	0	uk	be	2568.	851
Pro202Leu	vr	PL	OTH	1	uk	be	3684.	852
Pro202Leu	vr	PL	AMR	1	uk	be	1538.	853
Pro202Leu	vr	PL	ASJ	1	uk	be	290.	854
Pro202Leu	vr	PL	GLO	1	uk	be	17532.	855
Pro202Leu	vr	PL	ASI	1	uk	be	94.	856
Pro202Leu	vr	PL	SAS	1	uk	be	988.	857
Pro202Leu	vr	PL	EUA	1	uk	be	8488.	858
Pro202Leu	vr	PL	AFM	1	uk	be	4314.	859
Pro202Leu	vr	PL	EUR	1	uk	be	1006.	860
Pro202Leu	vr	PL	EST	1	uk	be	4480.	861
Pro202Leu	vr	PL	PCC	1	uk	be	3854.	862
Pro202Leu	vr	PL	TWC	1	uk	be	3708.	863
Pro202Leu	vr	PL	KOR	0	uk	be	2918.	864
Pro202Leu	vr	PL	GON	1	uk	be	998.	865
Pro202Leu	vr	PL	ACP	1	uk	be	600.	866
Pro202Leu	vr	PL	SPC	1	uk	be	534.	867
Pro202Leu	vr	PL	FIN	1	uk	be	286.	868
Pro202Leu	vr	PL	DAN	1	uk	be	40.	869
Pro202Gln	vr	PQ	GLO	0	uk	uk	175002.	870
Pro202Gln	vr	PQ	EUR	0	uk	uk	33006.	871
Pro202Gln	vr	PQ	AFR	0	uk	uk	10688.	872
Pro202Gln	vr	PQ	EAS	0	uk	uk	2568.	873
Pro202Gln	vr	PQ	OTH	0	uk	uk	3684.	874
Pro202Gln	vr	PQ	AMR	0	uk	uk	1538.	875
Pro202Gln	vr	PQ	ASJ	0	uk	uk	290.	876
Pro202Gln	vr	PQ	GLO	0	uk	uk	17532.	877
Pro202Gln	vr	PQ	ASI	0	uk	uk	94.	878
Pro202Gln	vr	PQ	SAS	0	uk	uk	988.	879
Pro202Gln	vr	PQ	EUA	0	uk	uk	8488.	880
Pro202Gln	vr	PQ	AFM	0	uk	uk	4314.	881
Pro202Gln	vr	PQ	EUR	0	uk	uk	1006.	882
Pro202Gln	vr	PQ	EST	0	uk	uk	4480.	883
Pro202Gln	vr	PQ	PCC	0	uk	uk	3854.	884
Pro202Gln	vr	PQ	TWC	0	uk	uk	3708.	885
Pro202Gln	vr	PQ	KOR	0	uk	uk	2918.	886
Pro202Gln	vr	PQ	GON	0	uk	uk	998.	887
Pro202Gln	vr	PQ	ACP	0	uk	uk	600.	888
Pro202Gln	vr	PQ	SPC	0	uk	uk	534.	889
Pro202Gln	vr	PQ	FIN	0	uk	uk	286.	890
Pro202Gln	vr	PQ	DAN	0	uk	uk	40.	891
Arg406Trp	p3	KL	GLO	0	ft	pt	450926.	892
Arg406Trp	p3	KL	EUR	0	ft	pt	135316.	893
Arg406Trp	p3	KL	ASI	0	ft	pt	82472.	894
Arg406Trp	p3	KL	AMR	0	ft	pt	46152.	895
Arg406Trp	p3	KL	AFR	0	ft	pt	26558.	896
Arg406Trp	p3	KL	ASJ	0	ft	pt	10072.	897
Arg406Trp	p3	KL	OTH	0	ft	pt	7098.	898
Arg406Trp	p3	KL	EUR	0	ft	pt	73052.	899
Arg406Trp	p3	KL	AFM	0	ft	pt	32514.	900
Arg406Trp	p3	KL	MEX	0	ft	pt	10810.	901
Arg406Trp	p3	KL	PRI	0	ft	pt	7918.	902
Arg406Trp	p3	KL	NHI	0	ft	pt	4534.	903
Arg406Trp	p3	KL	CUB	0	ft	pt	4230.	904
Arg406Trp	p3	KL	DOM	0	ft	pt	3828.	905
Arg406Trp	p3	KL	CEA	0	ft	pt	2450.	906
Arg406Trp	p3	KL	SOA	0	ft	pt	1982.	907
Arg406Trp	p3	KL	NAM	0	ft	pt	1260.	908
Arg406Trp	p3	KL	SAS	0	ft	pt	856.	909
Arg406Trp	p3	KL	GLO	0	ft	pt	182.	910
Arg406Trp	p3	KL	SAS	0	ft	pt	6.	911
Arg406Trp	p3	KL	GLO	0	uk	pt	450926.	912
Arg406Trp	p3	KL	EUR	0	uk	pt	135316.	913
Arg406Trp	p3	KL	ASI	0	uk	pt	82472.	914
Arg406Trp	p3	KL	AMR	0	uk	pt	46152.	915
Arg406Trp	p3	KL	AFR	0	uk	pt	26558.	916
Arg406Trp	p3	KL	ASJ	0	uk	pt	10072.	917
Arg406Trp	p3	KL	OTH	0	uk	pt	7098.	918
Arg406Trp	p3	KL	EUR	0	uk	pt	73052.	919
Arg406Trp	p3	KL	AFM	0	uk	pt	32514.	920
Arg406Trp	p3	KL	MEX	0	uk	pt	10810.	921
Arg406Trp	p3	KL	PRI	0	uk	pt	7918.	922
Arg406Trp	p3	KL	NHI	0	uk	pt	4534.	923
Arg406Trp	p3	KL	CUB	0	uk	pt	4230.	924
Arg406Trp	p3	KL	DOM	0	uk	pt	3828.	925
Arg406Trp	p3	KL	CEA	0	uk	pt	2450.	926
Arg406Trp	p3	KL	SOA	0	uk	pt	1982.	927
Arg406Trp	p3	KL	NAM	0	uk	pt	1260.	928
Arg406Trp	p3	KL	SAS	0	uk	pt	856.	929
Arg406Trp	p3	KL	GLO	0	uk	pt	182.	930
Arg406Trp	p3	KL	SAS	0	uk	pt	6.	931
Arg406Trp	p3	KL	GLO	0	ft	pt	450926.	932
Arg406Trp	p3	KL	EUR	0	ft	pt	135316.	933
Arg406Trp	p3	KL	ASI	0	ft	pt	82472.	934
Arg406Trp	p3	KL	AMR	0	ft	pt	46152.	935
Arg406Trp	p3	KL	AFR	0	ft	pt	26558.	936
Arg406Trp	p3	KL	ASJ	0	ft	pt	10072.	937
Arg406Trp	p3	KL	OTH	0	ft	pt	7098.	938
Arg406Trp	p3	KL	EUR	0	ft	pt	73052.	939
Arg406Trp	p3	KL	AFM	0	ft	pt	32514.	940
Arg406Trp	p3	KL	MEX	0	ft	pt	10810.	941
Arg406Trp	p3	KL	PRI	0	ft	pt	7918.	942
Arg406Trp	p3	KL	NHI	0	ft	pt	4534.	943
Arg406Trp	p3	KL	CUB	0	ft	pt	4230.	944
Arg406Trp	p3	KL	DOM	0	ft	pt	3828.	945
Arg406Trp	p3	KL	CEA	0	ft	pt	2450.	946
Arg406Trp	p3	KL	SOA	0	ft	pt	1982.	947
Arg406Trp	p3	KL	NAM	0	ft	pt	1260.	948
Arg406Trp	p3	KL	SAS	0	ft	pt	856.	949
Arg406Trp	p3	KL	GLO	0	ft	pt	182.	950
Arg406Trp	p3	KL	SAS	0	ft	pt	6.	951
Ser669Leu	t4	TL	GLO	0	so	pt	78698.	952
Ser669Leu	t4	TL	AFM	0	so	pt	32516.	953
Ser669Leu	t4	TL	MEX	0	so	pt	10810.	954
Ser669Leu	t4	TL	ASI	0	so	pt	8352.	955
Ser669Leu	t4	TL	PRI	0	so	pt	7918.	956
Ser669Leu	t4	TL	NHI	0	so	pt	4534.	957
Ser669Leu	t4	TL	CUB	0	so	pt	4228.	958
Ser669Leu	t4	TL	DOM	0	so	pt	3828.	959
Ser669Leu	t4	TL	CEA	0	so	pt	2448.	960
Ser669Leu	t4	TL	SOA	0	so	pt	1982.	961
Ser669Leu	t4	TL	NAM	0	so	pt	1260.	962
Ser669Leu	t4	TL	SAS	0	so	pt	856.	963
Ser669Leu	t4	TL	GLO	0	so	pt	182.	964
Ser669Leu	t4	TL	EUR	0	so	pt	78.	965
Ser669Leu	t4	TL	OTH	0	so	pt	56.	966
Ser669Leu	t4	TL	AFR	0	so	pt	8.	967
Ser669Leu	t4	TL	SAS	0	so	pt	6.	968
Ser669Leu	t4	TL	GLO	0	uk	uk	78698.	969
Ser669Leu	t4	TL	AFM	0	uk	uk	32516.	970
Ser669Leu	t4	TL	MEX	0	uk	uk	10810.	971
Ser669Leu	t4	TL	ASI	0	uk	uk	8352.	972
Ser669Leu	t4	TL	PRI	0	uk	uk	7918.	973
Ser669Leu	t4	TL	NHI	0	uk	uk	4534.	974
Ser669Leu	t4	TL	CUB	0	uk	uk	4228.	975
Ser669Leu	t4	TL	DOM	0	uk	uk	3828.	976
Ser669Leu	t4	TL	CEA	0	uk	uk	2448.	977
Ser669Leu	t4	TL	SOA	0	uk	uk	1982.	978
Ser669Leu	t4	TL	NAM	0	uk	uk	1260.	979
Ser669Leu	t4	TL	SAS	0	uk	uk	856.	980
Ser669Leu	t4	TL	GLO	0	uk	uk	182.	981
Ser669Leu	t4	TL	EUR	0	uk	uk	78.	982
Ser669Leu	t4	TL	OTH	0	uk	uk	56.	983
Ser669Leu	t4	TL	AFR	0	uk	uk	8.	984
Ser669Leu	t4	TL	SAS	0	uk	uk	6.	985
Gly706Arg	p3	GK	GLO	0	pd	pt	450628.	986
Gly706Arg	p3	GK	EUR	0	pd	pt	135250.	987
Gly706Arg	p3	GK	ASI	0	pd	pt	82442.	988
Gly706Arg	p3	GK	AMR	0	pd	pt	46130.	989
Gly706Arg	p3	GK	AFR	0	pd	pt	26486.	990
Gly706Arg	p3	GK	ASJ	0	pd	pt	10072.	991
Gly706Arg	p3	GK	OTH	0	pd	pt	7090.	992
Gly706Arg	p3	GK	EUR	0	pd	pt	72952.	993
Gly706Arg	p3	GK	AFM	0	pd	pt	32514.	994
Gly706Arg	p3	GK	MEX	0	pd	pt	10810.	995
Gly706Arg	p3	GK	PRI	0	pd	pt	7918.	996
Gly706Arg	p3	GK	NHI	0	pd	pt	4534.	997
Gly706Arg	p3	GK	CUB	0	pd	pt	4230.	998
Gly706Arg	p3	GK	DOM	0	pd	pt	3828.	999
Gly706Arg	p3	GK	CEA	0	pd	pt	2450.	1000
Gly706Arg	p3	GK	SOA	0	pd	pt	1982.	1001
Gly706Arg	p3	GK	NAM	0	pd	pt	1260.	1002
Gly706Arg	p3	GK	SAS	0	pd	pt	856.	1003
Gly706Arg	p3	GK	GLO	0	pd	pt	182.	1004
Gly706Arg	p3	GK	SAS	0	pd	pt	6.	1005
Gly706Arg	p3	GK	GLO	0	uk	lp	450628.	1006
Gly706Arg	p3	GK	EUR	0	uk	lp	135250.	1007
Gly706Arg	p3	GK	ASI	0	uk	lp	82442.	1008
Gly706Arg	p3	GK	AMR	0	uk	lp	46130.	1009
Gly706Arg	p3	GK	AFR	0	uk	lp	26486.	1010
Gly706Arg	p3	GK	ASJ	0	uk	lp	10072.	1011
Gly706Arg	p3	GK	OTH	0	uk	lp	7090.	1012
Gly706Arg	p3	GK	EUR	0	uk	lp	72952.	1013
Gly706Arg	p3	GK	AFM	0	uk	lp	32514.	1014
Gly706Arg	p3	GK	MEX	0	uk	lp	10810.	1015
Gly706Arg	p3	GK	PRI	0	uk	lp	7918.	1016
Gly706Arg	p3	GK	NHI	0	uk	lp	4534.	1017
Gly706Arg	p3	GK	CUB	0	uk	lp	4230.	1018
Gly706Arg	p3	GK	DOM	0	uk	lp	3828.	1019
Gly706Arg	p3	GK	CEA	0	uk	lp	2450.	1020
Gly706Arg	p3	GK	SOA	0	uk	lp	1982.	1021
Gly706Arg	p3	GK	NAM	0	uk	lp	1260.	1022
Gly706Arg	p3	GK	SAS	0	uk	lp	856.	1023
Gly706Arg	p3	GK	GLO	0	uk	lp	182.	1024
Gly706Arg	p3	GK	SAS	0	uk	lp	6.	1025
Gly706Arg	p3	GK	GLO	0	uk	uk	450628.	1026
Gly706Arg	p3	GK	EUR	0	uk	uk	135250.	1027
Gly706Arg	p3	GK	ASI	0	uk	uk	82442.	1028
Gly706Arg	p3	GK	AMR	0	uk	uk	46130.	1029
Gly706Arg	p3	GK	AFR	0	uk	uk	26486.	1030
Gly706Arg	p3	GK	ASJ	0	uk	uk	10072.	1031
Gly706Arg	p3	GK	OTH	0	uk	uk	7090.	1032
Gly706Arg	p3	GK	EUR	0	uk	uk	72952.	1033
Gly706Arg	p3	GK	AFM	0	uk	uk	32514.	1034
Gly706Arg	p3	GK	MEX	0	uk	uk	10810.	1035
Gly706Arg	p3	GK	PRI	0	uk	uk	7918.	1036
Gly706Arg	p3	GK	NHI	0	uk	uk	4534.	1037
Gly706Arg	p3	GK	CUB	0	uk	uk	4230.	1038
Gly706Arg	p3	GK	DOM	0	uk	uk	3828.	1039
Gly706Arg	p3	GK	CEA	0	uk	uk	2450.	1040
Gly706Arg	p3	GK	SOA	0	uk	uk	1982.	1041
Gly706Arg	p3	GK	NAM	0	uk	uk	1260.	1042
Gly706Arg	p3	GK	SAS	0	uk	uk	856.	1043
Gly706Arg	p3	GK	GLO	0	uk	uk	182.	1044
Gly706Arg	p3	GK	SAS	0	uk	uk	6.	1045
Val337Met	t4	LL	GLO	0	ft	pt	78700.	1046
Val337Met	t4	LL	AFM	0	ft	pt	32516.	1047
Val337Met	t4	LL	MEX	0	ft	pt	10810.	1048
Val337Met	t4	LL	ASI	0	ft	pt	8352.	1049
Val337Met	t4	LL	PRI	0	ft	pt	7918.	1050
Val337Met	t4	LL	NHI	0	ft	pt	4532.	1051
Val337Met	t4	LL	CUB	0	ft	pt	4230.	1052
Val337Met	t4	LL	DOM	0	ft	pt	3828.	1053
Val337Met	t4	LL	CEA	0	ft	pt	2450.	1054
Val337Met	t4	LL	SOA	0	ft	pt	1982.	1055
Val337Met	t4	LL	NAM	0	ft	pt	1260.	1056
Val337Met	t4	LL	SAS	0	ft	pt	856.	1057
Val337Met	t4	LL	GLO	0	ft	pt	182.	1058
Val337Met	t4	LL	EUR	0	ft	pt	78.	1059
Val337Met	t4	LL	OTH	0	ft	pt	56.	1060
Val337Met	t4	LL	AFR	0	ft	pt	8.	1061
Val337Met	t4	LL	SAS	0	ft	pt	6.	1062
Val337Met	t4	LL	GLO	0	uk	uk	78700.	1063
Val337Met	t4	LL	AFM	0	uk	uk	32516.	1064
Val337Met	t4	LL	MEX	0	uk	uk	10810.	1065
Val337Met	t4	LL	ASI	0	uk	uk	8352.	1066
Val337Met	t4	LL	PRI	0	uk	uk	7918.	1067
Val337Met	t4	LL	NHI	0	uk	uk	4532.	1068
Val337Met	t4	LL	CUB	0	uk	uk	4230.	1069
Val337Met	t4	LL	DOM	0	uk	uk	3828.	1070
Val337Met	t4	LL	CEA	0	uk	uk	2450.	1071
Val337Met	t4	LL	SOA	0	uk	uk	1982.	1072
Val337Met	t4	LL	NAM	0	uk	uk	1260.	1073
Val337Met	t4	LL	SAS	0	uk	uk	856.	1074
Val337Met	t4	LL	GLO	0	uk	uk	182.	1075
Val337Met	t4	LL	EUR	0	uk	uk	78.	1076
Val337Met	t4	LL	OTH	0	uk	uk	56.	1077
Val337Met	t4	LL	AFR	0	uk	uk	8.	1078
Val337Met	t4	LL	SAS	0	uk	uk	6.	1079
Gln653Arg	t3	QK	OTH	0	uk	uk	UKN	1080
Ala495Thr	vr	LT	GLO	1	uk	be	626184.	1081
Ala495Thr	vr	LT	EUR	0	uk	be	239656.	1082
Ala495Thr	vr	LT	ASI	0	uk	be	82664.	1083
Ala495Thr	vr	LT	AMR	0	uk	be	47708.	1084
Ala495Thr	vr	LT	AFR	1	uk	be	37470.	1085
Ala495Thr	vr	LT	ASJ	0	uk	be	10360.	1086
Ala495Thr	vr	LT	OTH	0	uk	be	16446.	1087
Ala495Thr	vr	LT	EUR	0	uk	be	74096.	1088
Ala495Thr	vr	LT	GLO	0	uk	be	94982.	1089
Ala495Thr	vr	LT	LA2	0	uk	be	22.	1090
Ala495Thr	vr	LT	SAS	0	uk	be	992.	1091
Ala495Thr	vr	LT	LA1	0	uk	be	6.	1092
Ala495Thr	vr	LT	AFM	1	uk	be	32516.	1093
Ala495Thr	vr	LT	MEX	0	uk	be	10810.	1094
Ala495Thr	vr	LT	PRI	1	uk	be	7918.	1095
Ala495Thr	vr	LT	NHI	0	uk	be	4534.	1096
Ala495Thr	vr	LT	CUB	0	uk	be	4230.	1097
Ala495Thr	vr	LT	DOM	1	uk	be	3828.	1098
Ala495Thr	vr	LT	CEA	1	uk	be	2450.	1099
Ala495Thr	vr	LT	SOA	0	uk	be	1982.	1100
Ala495Thr	vr	LT	NAM	0	uk	be	1260.	1101
Ala495Thr	vr	LT	SAS	0	uk	be	856.	1102
Ala495Thr	vr	LT	EAS	0	uk	be	2568.	1103
Ala495Thr	vr	LT	EUA	0	uk	be	8600.	1104
Ala495Thr	vr	LT	AFM	1	uk	be	4406.	1105
Ala495Thr	vr	LT	GLO	1	uk	be	626184.	1106
Ala495Thr	vr	LT	EUR	0	uk	be	239656.	1107
Ala495Thr	vr	LT	ASI	0	uk	be	82664.	1108
Ala495Thr	vr	LT	AMR	0	uk	be	47708.	1109
Ala495Thr	vr	LT	AFR	1	uk	be	37470.	1110
Ala495Thr	vr	LT	ASJ	0	uk	be	10360.	1111
Ala495Thr	vr	LT	OTH	0	uk	be	16446.	1112
Ala495Thr	vr	LT	EUR	0	uk	be	74096.	1113
Ala495Thr	vr	LT	GLO	0	uk	be	94982.	1114
Ala495Thr	vr	LT	LA2	0	uk	be	22.	1115
Ala495Thr	vr	LT	SAS	0	uk	be	992.	1116
Ala495Thr	vr	LT	LA1	0	uk	be	6.	1117
Ala495Thr	vr	LT	AFM	1	uk	be	32516.	1118
Ala495Thr	vr	LT	MEX	0	uk	be	10810.	1119
Ala495Thr	vr	LT	PRI	1	uk	be	7918.	1120
Ala495Thr	vr	LT	NHI	0	uk	be	4534.	1121
Ala495Thr	vr	LT	CUB	0	uk	be	4230.	1122
Ala495Thr	vr	LT	DOM	1	uk	be	3828.	1123
Ala495Thr	vr	LT	CEA	1	uk	be	2450.	1124
Ala495Thr	vr	LT	SOA	0	uk	be	1982.	1125
Ala495Thr	vr	LT	NAM	0	uk	be	1260.	1126
Ala495Thr	vr	LT	SAS	0	uk	be	856.	1127
Ala495Thr	vr	LT	EAS	0	uk	be	2568.	1128
Ala495Thr	vr	LT	EUA	0	uk	be	8600.	1129
Ala495Thr	vr	LT	AFM	1	uk	be	4406.	1130
Ala495Thr	vr	LT	GLO	1	mp	lb	626184.	1131
Ala495Thr	vr	LT	EUR	0	mp	lb	239656.	1132
Ala495Thr	vr	LT	ASI	0	mp	lb	82664.	1133
Ala495Thr	vr	LT	AMR	0	mp	lb	47708.	1134
Ala495Thr	vr	LT	AFR	1	mp	lb	37470.	1135
Ala495Thr	vr	LT	ASJ	0	mp	lb	10360.	1136
Ala495Thr	vr	LT	OTH	0	mp	lb	16446.	1137
Ala495Thr	vr	LT	EUR	0	mp	lb	74096.	1138
Ala495Thr	vr	LT	GLO	0	mp	lb	94982.	1139
Ala495Thr	vr	LT	LA2	0	mp	lb	22.	1140
Ala495Thr	vr	LT	SAS	0	mp	lb	992.	1141
Ala495Thr	vr	LT	LA1	0	mp	lb	6.	1142
Ala495Thr	vr	LT	AFM	1	mp	lb	32516.	1143
Ala495Thr	vr	LT	MEX	0	mp	lb	10810.	1144
Ala495Thr	vr	LT	PRI	1	mp	lb	7918.	1145
Ala495Thr	vr	LT	NHI	0	mp	lb	4534.	1146
Ala495Thr	vr	LT	CUB	0	mp	lb	4230.	1147
Ala495Thr	vr	LT	DOM	1	mp	lb	3828.	1148
Ala495Thr	vr	LT	CEA	1	mp	lb	2450.	1149
Ala495Thr	vr	LT	SOA	0	mp	lb	1982.	1150
Ala495Thr	vr	LT	NAM	0	mp	lb	1260.	1151
Ala495Thr	vr	LT	SAS	0	mp	lb	856.	1152
Ala495Thr	vr	LT	EAS	0	mp	lb	2568.	1153
Ala495Thr	vr	LT	EUA	0	mp	lb	8600.	1154
Ala495Thr	vr	LT	AFM	1	mp	lb	4406.	1155
Ser637Phe	t3	TL	GLO	0	pd	pt	78698.	1156
Ser637Phe	t3	TL	AFM	0	pd	pt	32514.	1157
Ser637Phe	t3	TL	MEX	0	pd	pt	10810.	1158
Ser637Phe	t3	TL	ASI	0	pd	pt	8352.	1159
Ser637Phe	t3	TL	PRI	0	pd	pt	7918.	1160
Ser637Phe	t3	TL	NHI	0	pd	pt	4532.	1161
Ser637Phe	t3	TL	CUB	0	pd	pt	4230.	1162
Ser637Phe	t3	TL	DOM	0	pd	pt	3828.	1163
Ser637Phe	t3	TL	CEA	0	pd	pt	2450.	1164
Ser637Phe	t3	TL	SOA	0	pd	pt	1982.	1165
Ser637Phe	t3	TL	NAM	0	pd	pt	1260.	1166
Ser637Phe	t3	TL	SAS	0	pd	pt	856.	1167
Ser637Phe	t3	TL	GLO	0	pd	pt	182.	1168
Ser637Phe	t3	TL	EUR	0	pd	pt	78.	1169
Ser637Phe	t3	TL	OTH	0	pd	pt	56.	1170
Ser637Phe	t3	TL	AFR	0	pd	pt	8.	1171
Ser637Phe	t3	TL	SAS	0	pd	pt	6.	1172
Ser637Phe	t3	TL	GLO	0	uk	uk	78698.	1173
Ser637Phe	t3	TL	AFM	0	uk	uk	32514.	1174
Ser637Phe	t3	TL	MEX	0	uk	uk	10810.	1175
Ser637Phe	t3	TL	ASI	0	uk	uk	8352.	1176
Ser637Phe	t3	TL	PRI	0	uk	uk	7918.	1177
Ser637Phe	t3	TL	NHI	0	uk	uk	4532.	1178
Ser637Phe	t3	TL	CUB	0	uk	uk	4230.	1179
Ser637Phe	t3	TL	DOM	0	uk	uk	3828.	1180
Ser637Phe	t3	TL	CEA	0	uk	uk	2450.	1181
Ser637Phe	t3	TL	SOA	0	uk	uk	1982.	1182
Ser637Phe	t3	TL	NAM	0	uk	uk	1260.	1183
Ser637Phe	t3	TL	SAS	0	uk	uk	856.	1184
Ser637Phe	t3	TL	GLO	0	uk	uk	182.	1185
Ser637Phe	t3	TL	EUR	0	uk	uk	78.	1186
Ser637Phe	t3	TL	OTH	0	uk	uk	56.	1187
Ser637Phe	t3	TL	AFR	0	uk	uk	8.	1188
Ser637Phe	t3	TL	SAS	0	uk	uk	6.	1189
Ser637Phe	t3	TL	GLO	0	ft	pt	78698.	1190
Ser637Phe	t3	TL	AFM	0	ft	pt	32514.	1191
Ser637Phe	t3	TL	MEX	0	ft	pt	10810.	1192
Ser637Phe	t3	TL	ASI	0	ft	pt	8352.	1193
Ser637Phe	t3	TL	PRI	0	ft	pt	7918.	1194
Ser637Phe	t3	TL	NHI	0	ft	pt	4532.	1195
Ser637Phe	t3	TL	CUB	0	ft	pt	4230.	1196
Ser637Phe	t3	TL	DOM	0	ft	pt	3828.	1197
Ser637Phe	t3	TL	CEA	0	ft	pt	2450.	1198
Ser637Phe	t3	TL	SOA	0	ft	pt	1982.	1199
Ser637Phe	t3	TL	NAM	0	ft	pt	1260.	1200
Ser637Phe	t3	TL	SAS	0	ft	pt	856.	1201
Ser637Phe	t3	TL	GLO	0	ft	pt	182.	1202
Ser637Phe	t3	TL	EUR	0	ft	pt	78.	1203
Ser637Phe	t3	TL	OTH	0	ft	pt	56.	1204
Ser637Phe	t3	TL	AFR	0	ft	pt	8.	1205
Ser637Phe	t3	TL	SAS	0	ft	pt	6.	1206
Glu659Val	t4	EL	OTH	0	ft	pt	UKN	1207
Glu659Val	t4	EL	OTH	0	uk	uk	UKN	1208
Asn279Lys	x1	QK	GLO	0	ft	pt	78698.	1209
Asn279Lys	x1	QK	AFM	0	ft	pt	32516.	1210
Asn279Lys	x1	QK	MEX	0	ft	pt	10810.	1211
Asn279Lys	x1	QK	ASI	0	ft	pt	8350.	1212
Asn279Lys	x1	QK	PRI	0	ft	pt	7916.	1213
Asn279Lys	x1	QK	NHI	0	ft	pt	4534.	1214
Asn279Lys	x1	QK	CUB	0	ft	pt	4230.	1215
Asn279Lys	x1	QK	DOM	0	ft	pt	3828.	1216
Asn279Lys	x1	QK	CEA	0	ft	pt	2450.	1217
Asn279Lys	x1	QK	SOA	0	ft	pt	1982.	1218
Asn279Lys	x1	QK	NAM	0	ft	pt	1260.	1219
Asn279Lys	x1	QK	SAS	0	ft	pt	856.	1220
Asn279Lys	x1	QK	GLO	0	ft	pt	182.	1221
Asn279Lys	x1	QK	EUR	0	ft	pt	78.	1222
Asn279Lys	x1	QK	OTH	0	ft	pt	56.	1223
Asn279Lys	x1	QK	AFR	0	ft	pt	8.	1224
Asn279Lys	x1	QK	SAS	0	ft	pt	6.	1225
Asn279Lys	x1	QK	GLO	0	uk	uk	78698.	1226
Asn279Lys	x1	QK	AFM	0	uk	uk	32516.	1227
Asn279Lys	x1	QK	MEX	0	uk	uk	10810.	1228
Asn279Lys	x1	QK	ASI	0	uk	uk	8350.	1229
Asn279Lys	x1	QK	PRI	0	uk	uk	7916.	1230
Asn279Lys	x1	QK	NHI	0	uk	uk	4534.	1231
Asn279Lys	x1	QK	CUB	0	uk	uk	4230.	1232
Asn279Lys	x1	QK	DOM	0	uk	uk	3828.	1233
Asn279Lys	x1	QK	CEA	0	uk	uk	2450.	1234
Asn279Lys	x1	QK	SOA	0	uk	uk	1982.	1235
Asn279Lys	x1	QK	NAM	0	uk	uk	1260.	1236
Asn279Lys	x1	QK	SAS	0	uk	uk	856.	1237
Asn279Lys	x1	QK	GLO	0	uk	uk	182.	1238
Asn279Lys	x1	QK	EUR	0	uk	uk	78.	1239
Asn279Lys	x1	QK	OTH	0	uk	uk	56.	1240
Asn279Lys	x1	QK	AFR	0	uk	uk	8.	1241
Asn279Lys	x1	QK	SAS	0	uk	uk	6.	1242
Asn279Lys	x1	QK	GLO	0	ft	pt	78698.	1243
Asn279Lys	x1	QK	AFM	0	ft	pt	32516.	1244
Asn279Lys	x1	QK	MEX	0	ft	pt	10810.	1245
Asn279Lys	x1	QK	ASI	0	ft	pt	8350.	1246
Asn279Lys	x1	QK	PRI	0	ft	pt	7916.	1247
Asn279Lys	x1	QK	NHI	0	ft	pt	4534.	1248
Asn279Lys	x1	QK	CUB	0	ft	pt	4230.	1249
Asn279Lys	x1	QK	DOM	0	ft	pt	3828.	1250
Asn279Lys	x1	QK	CEA	0	ft	pt	2450.	1251
Asn279Lys	x1	QK	SOA	0	ft	pt	1982.	1252
Asn279Lys	x1	QK	NAM	0	ft	pt	1260.	1253
Asn279Lys	x1	QK	SAS	0	ft	pt	856.	1254
Asn279Lys	x1	QK	GLO	0	ft	pt	182.	1255
Asn279Lys	x1	QK	EUR	0	ft	pt	78.	1256
Asn279Lys	x1	QK	OTH	0	ft	pt	56.	1257
Asn279Lys	x1	QK	AFR	0	ft	pt	8.	1258
Asn279Lys	x1	QK	SAS	0	ft	pt	6.	1259
Val363Ile	t4	LL	GLO	0	uk	lp	529860.	1260
Val363Ile	t4	LL	EUR	0	uk	lp	156388.	1261
Val363Ile	t4	LL	ASI	0	uk	lp	74180.	1262
Val363Ile	t4	LL	AMR	0	uk	lp	47016.	1263
Val363Ile	t4	LL	AFR	0	uk	lp	35452.	1264
Val363Ile	t4	LL	ASJ	0	uk	lp	10370.	1265
Val363Ile	t4	LL	OTH	0	uk	lp	8158.	1266
Val363Ile	t4	LL	EUR	0	uk	lp	73352.	1267
Val363Ile	t4	LL	EAS	0	uk	lp	1560.	1268
Val363Ile	t4	LL	EST	0	uk	lp	4480.	1269
Val363Ile	t4	LL	GLO	0	uk	lp	2188.	1270
Val363Ile	t4	LL	SAS	0	uk	lp	4.	1271
Val363Ile	t4	LL	GLO	0	ft	uk	529860.	1272
Val363Ile	t4	LL	EUR	0	ft	uk	156388.	1273
Val363Ile	t4	LL	ASI	0	ft	uk	74180.	1274
Val363Ile	t4	LL	AMR	0	ft	uk	47016.	1275
Val363Ile	t4	LL	AFR	0	ft	uk	35452.	1276
Val363Ile	t4	LL	ASJ	0	ft	uk	10370.	1277
Val363Ile	t4	LL	OTH	0	ft	uk	8158.	1278
Val363Ile	t4	LL	EUR	0	ft	uk	73352.	1279
Val363Ile	t4	LL	EAS	0	ft	uk	1560.	1280
Val363Ile	t4	LL	EST	0	ft	uk	4480.	1281
Val363Ile	t4	LL	GLO	0	ft	uk	2188.	1282
Val363Ile	t4	LL	SAS	0	ft	uk	4.	1283
Gly652Val	t3	GL	OTH	0	uk	uk	UKN	1284
Arg5His	vr	KK	GLO	0	ft	pt	578918.	1285
Arg5His	vr	KK	EUR	0	ft	pt	214540.	1286
Arg5His	vr	KK	ASI	0	ft	pt	81950.	1287
Arg5His	vr	KK	AMR	0	ft	pt	46530.	1288
Arg5His	vr	KK	AFR	0	ft	pt	27892.	1289
Arg5His	vr	KK	ASJ	0	ft	pt	10074.	1290
Arg5His	vr	KK	OTH	0	ft	pt	13046.	1291
Arg5His	vr	KK	EUR	0	ft	pt	72898.	1292
Arg5His	vr	KK	GLO	0	ft	pt	85990.	1293
Arg5His	vr	KK	LA2	0	ft	pt	22.	1294
Arg5His	vr	KK	SAS	0	ft	pt	992.	1295
Arg5His	vr	KK	LA1	0	ft	pt	6.	1296
Arg5His	vr	KK	AFM	0	ft	pt	32516.	1297
Arg5His	vr	KK	MEX	0	ft	pt	10810.	1298
Arg5His	vr	KK	PRI	0	ft	pt	7918.	1299
Arg5His	vr	KK	NHI	0	ft	pt	4534.	1300
Arg5His	vr	KK	CUB	0	ft	pt	4230.	1301
Arg5His	vr	KK	DOM	0	ft	pt	3828.	1302
Arg5His	vr	KK	CEA	0	ft	pt	2450.	1303
Arg5His	vr	KK	SOA	0	ft	pt	1980.	1304
Arg5His	vr	KK	NAM	0	ft	pt	1260.	1305
Arg5His	vr	KK	SAS	0	ft	pt	856.	1306
Arg5His	vr	KK	EAS	0	ft	pt	1008.	1307
Arg5His	vr	KK	KOR	0	ft	pt	2922.	1308
Arg5His	vr	KK	GLO	0	mp	lb	578918.	1309
Arg5His	vr	KK	EUR	0	mp	lb	214540.	1310
Arg5His	vr	KK	ASI	0	mp	lb	81950.	1311
Arg5His	vr	KK	AMR	0	mp	lb	46530.	1312
Arg5His	vr	KK	AFR	0	mp	lb	27892.	1313
Arg5His	vr	KK	ASJ	0	mp	lb	10074.	1314
Arg5His	vr	KK	OTH	0	mp	lb	13046.	1315
Arg5His	vr	KK	EUR	0	mp	lb	72898.	1316
Arg5His	vr	KK	GLO	0	mp	lb	85990.	1317
Arg5His	vr	KK	LA2	0	mp	lb	22.	1318
Arg5His	vr	KK	SAS	0	mp	lb	992.	1319
Arg5His	vr	KK	LA1	0	mp	lb	6.	1320
Arg5His	vr	KK	AFM	0	mp	lb	32516.	1321
Arg5His	vr	KK	MEX	0	mp	lb	10810.	1322
Arg5His	vr	KK	PRI	0	mp	lb	7918.	1323
Arg5His	vr	KK	NHI	0	mp	lb	4534.	1324
Arg5His	vr	KK	CUB	0	mp	lb	4230.	1325
Arg5His	vr	KK	DOM	0	mp	lb	3828.	1326
Arg5His	vr	KK	CEA	0	mp	lb	2450.	1327
Arg5His	vr	KK	SOA	0	mp	lb	1980.	1328
Arg5His	vr	KK	NAM	0	mp	lb	1260.	1329
Arg5His	vr	KK	SAS	0	mp	lb	856.	1330
Arg5His	vr	KK	EAS	0	mp	lb	1008.	1331
Arg5His	vr	KK	KOR	0	mp	lb	2922.	1332
Arg5Leu	vr	KL	GLO	0	so	pt	578918.	1333
Arg5Leu	vr	KL	EUR	0	so	pt	214540.	1334
Arg5Leu	vr	KL	ASI	0	so	pt	81950.	1335
Arg5Leu	vr	KL	AMR	0	so	pt	46530.	1336
Arg5Leu	vr	KL	AFR	0	so	pt	27892.	1337
Arg5Leu	vr	KL	ASJ	0	so	pt	10074.	1338
Arg5Leu	vr	KL	OTH	0	so	pt	13046.	1339
Arg5Leu	vr	KL	EUR	0	so	pt	72898.	1340
Arg5Leu	vr	KL	GLO	0	so	pt	85990.	1341
Arg5Leu	vr	KL	LA2	0	so	pt	22.	1342
Arg5Leu	vr	KL	SAS	0	so	pt	992.	1343
Arg5Leu	vr	KL	LA1	0	so	pt	6.	1344
Arg5Leu	vr	KL	AFM	0	so	pt	32516.	1345
Arg5Leu	vr	KL	MEX	0	so	pt	10810.	1346
Arg5Leu	vr	KL	PRI	0	so	pt	7918.	1347
Arg5Leu	vr	KL	NHI	0	so	pt	4534.	1348
Arg5Leu	vr	KL	CUB	0	so	pt	4230.	1349
Arg5Leu	vr	KL	DOM	0	so	pt	3828.	1350
Arg5Leu	vr	KL	CEA	0	so	pt	2450.	1351
Arg5Leu	vr	KL	SOA	0	so	pt	1980.	1352
Arg5Leu	vr	KL	NAM	0	so	pt	1260.	1353
Arg5Leu	vr	KL	SAS	0	so	pt	856.	1354
Arg5Leu	vr	KL	EAS	0	so	pt	1008.	1355
Arg5Leu	vr	KL	KOR	0	so	pt	2922.	1356
Arg5Leu	vr	KL	GLO	0	uk	uk	578918.	1357
Arg5Leu	vr	KL	EUR	0	uk	uk	214540.	1358
Arg5Leu	vr	KL	ASI	0	uk	uk	81950.	1359
Arg5Leu	vr	KL	AMR	0	uk	uk	46530.	1360
Arg5Leu	vr	KL	AFR	0	uk	uk	27892.	1361
Arg5Leu	vr	KL	ASJ	0	uk	uk	10074.	1362
Arg5Leu	vr	KL	OTH	0	uk	uk	13046.	1363
Arg5Leu	vr	KL	EUR	0	uk	uk	72898.	1364
Arg5Leu	vr	KL	GLO	0	uk	uk	85990.	1365
Arg5Leu	vr	KL	LA2	0	uk	uk	22.	1366
Arg5Leu	vr	KL	SAS	0	uk	uk	992.	1367
Arg5Leu	vr	KL	LA1	0	uk	uk	6.	1368
Arg5Leu	vr	KL	AFM	0	uk	uk	32516.	1369
Arg5Leu	vr	KL	MEX	0	uk	uk	10810.	1370
Arg5Leu	vr	KL	PRI	0	uk	uk	7918.	1371
Arg5Leu	vr	KL	NHI	0	uk	uk	4534.	1372
Arg5Leu	vr	KL	CUB	0	uk	uk	4230.	1373
Arg5Leu	vr	KL	DOM	0	uk	uk	3828.	1374
Arg5Leu	vr	KL	CEA	0	uk	uk	2450.	1375
Arg5Leu	vr	KL	SOA	0	uk	uk	1980.	1376
Arg5Leu	vr	KL	NAM	0	uk	uk	1260.	1377
Arg5Leu	vr	KL	SAS	0	uk	uk	856.	1378
Arg5Leu	vr	KL	EAS	0	uk	uk	1008.	1379
Arg5Leu	vr	KL	KOR	0	uk	uk	2922.	1380
Thr744Met	vr	TL	GLO	0	uk	uk	529102.	1381
Thr744Met	vr	TL	EUR	0	uk	uk	156234.	1382
Thr744Met	vr	TL	ASI	0	uk	uk	74114.	1383
Thr744Met	vr	TL	AMR	0	uk	uk	46988.	1384
Thr744Met	vr	TL	AFR	0	uk	uk	35346.	1385
Thr744Met	vr	TL	ASJ	0	uk	uk	10364.	1386
Thr744Met	vr	TL	OTH	0	uk	uk	8144.	1387
Thr744Met	vr	TL	EUR	0	uk	uk	72970.	1388
Thr744Met	vr	TL	EAS	0	uk	uk	1558.	1389
Thr744Met	vr	TL	GLO	0	uk	uk	2188.	1390
Thr744Met	vr	TL	SAS	0	uk	uk	4.	1391
Thr427Lys	vr	TK	GLO	0	uk	uk	529102.	1392
Thr427Lys	vr	TK	EUR	0	uk	uk	156234.	1393
Thr427Lys	vr	TK	ASI	0	uk	uk	74114.	1394
Thr427Lys	vr	TK	AMR	0	uk	uk	46988.	1395
Thr427Lys	vr	TK	AFR	0	uk	uk	35346.	1396
Thr427Lys	vr	TK	ASJ	0	uk	uk	10364.	1397
Thr427Lys	vr	TK	OTH	0	uk	uk	8144.	1398
Thr427Lys	vr	TK	EUR	0	uk	uk	72970.	1399
Thr427Lys	vr	TK	EAS	0	uk	uk	1558.	1400
Thr427Lys	vr	TK	GLO	0	uk	uk	2188.	1401
Thr427Lys	vr	TK	SAS	0	uk	uk	4.	1402
Gly86Ser	n2	GT	GLO	0	uk	uk	500534.	1403
Gly86Ser	n2	GT	EUR	0	uk	uk	151936.	1404
Gly86Ser	n2	GT	ASI	0	uk	uk	66912.	1405
Gly86Ser	n2	GT	AMR	0	uk	uk	42780.	1406
Gly86Ser	n2	GT	AFR	0	uk	uk	31722.	1407
Gly86Ser	n2	GT	ASJ	0	uk	uk	10120.	1408
Gly86Ser	n2	GT	OTH	0	uk	uk	7682.	1409
Gly86Ser	n2	GT	EUR	0	uk	uk	51436.	1410
Gly86Ser	n2	GT	EAS	0	uk	uk	1560.	1411
Gly86Ser	n2	GT	EUA	0	uk	uk	8598.	1412
Gly86Ser	n2	GT	AFM	0	uk	uk	4404.	1413
Gly86Ser	n2	GT	GLO	0	uk	uk	2188.	1414
Gly86Ser	n2	GT	SAS	0	uk	uk	4.	1415
Ser622Asn	t2	TQ	GLO	0	ft	pt	78700.	1416
Ser622Asn	t2	TQ	AFM	0	ft	pt	32514.	1417
Ser622Asn	t2	TQ	MEX	0	ft	pt	10810.	1418
Ser622Asn	t2	TQ	ASI	0	ft	pt	8352.	1419
Ser622Asn	t2	TQ	PRI	0	ft	pt	7918.	1420
Ser622Asn	t2	TQ	NHI	0	ft	pt	4534.	1421
Ser622Asn	t2	TQ	CUB	0	ft	pt	4230.	1422
Ser622Asn	t2	TQ	DOM	0	ft	pt	3828.	1423
Ser622Asn	t2	TQ	CEA	0	ft	pt	2450.	1424
Ser622Asn	t2	TQ	SOA	0	ft	pt	1982.	1425
Ser622Asn	t2	TQ	NAM	0	ft	pt	1260.	1426
Ser622Asn	t2	TQ	SAS	0	ft	pt	856.	1427
Ser622Asn	t2	TQ	GLO	0	ft	pt	182.	1428
Ser622Asn	t2	TQ	EUR	0	ft	pt	78.	1429
Ser622Asn	t2	TQ	OTH	0	ft	pt	56.	1430
Ser622Asn	t2	TQ	AFR	0	ft	pt	8.	1431
Ser622Asn	t2	TQ	SAS	0	ft	pt	6.	1432
Ser622Asn	t2	TQ	GLO	0	uk	uk	78700.	1433
Ser622Asn	t2	TQ	AFM	0	uk	uk	32514.	1434
Ser622Asn	t2	TQ	MEX	0	uk	uk	10810.	1435
Ser622Asn	t2	TQ	ASI	0	uk	uk	8352.	1436
Ser622Asn	t2	TQ	PRI	0	uk	uk	7918.	1437
Ser622Asn	t2	TQ	NHI	0	uk	uk	4534.	1438
Ser622Asn	t2	TQ	CUB	0	uk	uk	4230.	1439
Ser622Asn	t2	TQ	DOM	0	uk	uk	3828.	1440
Ser622Asn	t2	TQ	CEA	0	uk	uk	2450.	1441
Ser622Asn	t2	TQ	SOA	0	uk	uk	1982.	1442
Ser622Asn	t2	TQ	NAM	0	uk	uk	1260.	1443
Ser622Asn	t2	TQ	SAS	0	uk	uk	856.	1444
Ser622Asn	t2	TQ	GLO	0	uk	uk	182.	1445
Ser622Asn	t2	TQ	EUR	0	uk	uk	78.	1446
Ser622Asn	t2	TQ	OTH	0	uk	uk	56.	1447
Ser622Asn	t2	TQ	AFR	0	uk	uk	8.	1448
Ser622Asn	t2	TQ	SAS	0	uk	uk	6.	1449
Ser305Ile	vr	TL	GLO	0	uk	uk	78700.	1450
Ser305Ile	vr	TL	AFM	0	uk	uk	32514.	1451
Ser305Ile	vr	TL	MEX	0	uk	uk	10810.	1452
Ser305Ile	vr	TL	ASI	0	uk	uk	8352.	1453
Ser305Ile	vr	TL	PRI	0	uk	uk	7918.	1454
Ser305Ile	vr	TL	NHI	0	uk	uk	4534.	1455
Ser305Ile	vr	TL	CUB	0	uk	uk	4230.	1456
Ser305Ile	vr	TL	DOM	0	uk	uk	3828.	1457
Ser305Ile	vr	TL	CEA	0	uk	uk	2450.	1458
Ser305Ile	vr	TL	SOA	0	uk	uk	1982.	1459
Ser305Ile	vr	TL	NAM	0	uk	uk	1260.	1460
Ser305Ile	vr	TL	SAS	0	uk	uk	856.	1461
Ser305Ile	vr	TL	GLO	0	uk	uk	182.	1462
Ser305Ile	vr	TL	EUR	0	uk	uk	78.	1463
Ser305Ile	vr	TL	OTH	0	uk	uk	56.	1464
Ser305Ile	vr	TL	AFR	0	uk	uk	8.	1465
Ser305Ile	vr	TL	SAS	0	uk	uk	6.	1466
Ile577Val	t1	LL	OTH	0	uk	uk	UKN	1467
Lys686Ile	vr	KL	GLO	0	pd	pt	78672.	1468
Lys686Ile	vr	KL	AFM	0	pd	pt	32502.	1469
Lys686Ile	vr	KL	MEX	0	pd	pt	10802.	1470
Lys686Ile	vr	KL	ASI	0	pd	pt	8314.	1471
Lys686Ile	vr	KL	PRI	0	pd	pt	7918.	1472
Lys686Ile	vr	KL	NHI	0	pd	pt	4532.	1473
Lys686Ile	vr	KL	CUB	0	pd	pt	4230.	1474
Lys686Ile	vr	KL	DOM	0	pd	pt	3828.	1475
Lys686Ile	vr	KL	CEA	0	pd	pt	2450.	1476
Lys686Ile	vr	KL	SOA	0	pd	pt	1982.	1477
Lys686Ile	vr	KL	NAM	0	pd	pt	1258.	1478
Lys686Ile	vr	KL	SAS	0	pd	pt	856.	1479
Lys686Ile	vr	KL	GLO	0	uk	uk	78672.	1480
Lys686Ile	vr	KL	AFM	0	uk	uk	32502.	1481
Lys686Ile	vr	KL	MEX	0	uk	uk	10802.	1482
Lys686Ile	vr	KL	ASI	0	uk	uk	8314.	1483
Lys686Ile	vr	KL	PRI	0	uk	uk	7918.	1484
Lys686Ile	vr	KL	NHI	0	uk	uk	4532.	1485
Lys686Ile	vr	KL	CUB	0	uk	uk	4230.	1486
Lys686Ile	vr	KL	DOM	0	uk	uk	3828.	1487
Lys686Ile	vr	KL	CEA	0	uk	uk	2450.	1488
Lys686Ile	vr	KL	SOA	0	uk	uk	1982.	1489
Lys686Ile	vr	KL	NAM	0	uk	uk	1258.	1490
Lys686Ile	vr	KL	SAS	0	uk	uk	856.	1491
Pro301Leu	t2	PL	GLO	0	ft	pt	78700.	1492
Pro301Leu	t2	PL	AFM	0	ft	pt	32514.	1493
Pro301Leu	t2	PL	MEX	0	ft	pt	10810.	1494
Pro301Leu	t2	PL	ASI	0	ft	pt	8352.	1495
Pro301Leu	t2	PL	PRI	0	ft	pt	7918.	1496
Pro301Leu	t2	PL	NHI	0	ft	pt	4534.	1497
Pro301Leu	t2	PL	CUB	0	ft	pt	4230.	1498
Pro301Leu	t2	PL	DOM	0	ft	pt	3828.	1499
Pro301Leu	t2	PL	CEA	0	ft	pt	2450.	1500
Pro301Leu	t2	PL	SOA	0	ft	pt	1982.	1501
Pro301Leu	t2	PL	NAM	0	ft	pt	1260.	1502
Pro301Leu	t2	PL	SAS	0	ft	pt	856.	1503
Pro301Leu	t2	PL	GLO	0	ft	pt	182.	1504
Pro301Leu	t2	PL	EUR	0	ft	pt	78.	1505
Pro301Leu	t2	PL	OTH	0	ft	pt	56.	1506
Pro301Leu	t2	PL	AFR	0	ft	pt	8.	1507
Pro301Leu	t2	PL	SAS	0	ft	pt	6.	1508
Pro301Leu	t2	PL	GLO	0	so	pt	78700.	1509
Pro301Leu	t2	PL	AFM	0	so	pt	32514.	1510
Pro301Leu	t2	PL	MEX	0	so	pt	10810.	1511
Pro301Leu	t2	PL	ASI	0	so	pt	8352.	1512
Pro301Leu	t2	PL	PRI	0	so	pt	7918.	1513
Pro301Leu	t2	PL	NHI	0	so	pt	4534.	1514
Pro301Leu	t2	PL	CUB	0	so	pt	4230.	1515
Pro301Leu	t2	PL	DOM	0	so	pt	3828.	1516
Pro301Leu	t2	PL	CEA	0	so	pt	2450.	1517
Pro301Leu	t2	PL	SOA	0	so	pt	1982.	1518
Pro301Leu	t2	PL	NAM	0	so	pt	1260.	1519
Pro301Leu	t2	PL	SAS	0	so	pt	856.	1520
Pro301Leu	t2	PL	GLO	0	so	pt	182.	1521
Pro301Leu	t2	PL	EUR	0	so	pt	78.	1522
Pro301Leu	t2	PL	OTH	0	so	pt	56.	1523
Pro301Leu	t2	PL	AFR	0	so	pt	8.	1524
Pro301Leu	t2	PL	SAS	0	so	pt	6.	1525
Pro301Leu	t2	PL	GLO	0	uk	pt	78700.	1526
Pro301Leu	t2	PL	AFM	0	uk	pt	32514.	1527
Pro301Leu	t2	PL	MEX	0	uk	pt	10810.	1528
Pro301Leu	t2	PL	ASI	0	uk	pt	8352.	1529
Pro301Leu	t2	PL	PRI	0	uk	pt	7918.	1530
Pro301Leu	t2	PL	NHI	0	uk	pt	4534.	1531
Pro301Leu	t2	PL	CUB	0	uk	pt	4230.	1532
Pro301Leu	t2	PL	DOM	0	uk	pt	3828.	1533
Pro301Leu	t2	PL	CEA	0	uk	pt	2450.	1534
Pro301Leu	t2	PL	SOA	0	uk	pt	1982.	1535
Pro301Leu	t2	PL	NAM	0	uk	pt	1260.	1536
Pro301Leu	t2	PL	SAS	0	uk	pt	856.	1537
Pro301Leu	t2	PL	GLO	0	uk	pt	182.	1538
Pro301Leu	t2	PL	EUR	0	uk	pt	78.	1539
Pro301Leu	t2	PL	OTH	0	uk	pt	56.	1540
Pro301Leu	t2	PL	AFR	0	uk	pt	8.	1541
Pro301Leu	t2	PL	SAS	0	uk	pt	6.	1542
Pro301Leu	t2	PL	GLO	0	ft	pt	78700.	1543
Pro301Leu	t2	PL	AFM	0	ft	pt	32514.	1544
Pro301Leu	t2	PL	MEX	0	ft	pt	10810.	1545
Pro301Leu	t2	PL	ASI	0	ft	pt	8352.	1546
Pro301Leu	t2	PL	PRI	0	ft	pt	7918.	1547
Pro301Leu	t2	PL	NHI	0	ft	pt	4534.	1548
Pro301Leu	t2	PL	CUB	0	ft	pt	4230.	1549
Pro301Leu	t2	PL	DOM	0	ft	pt	3828.	1550
Pro301Leu	t2	PL	CEA	0	ft	pt	2450.	1551
Pro301Leu	t2	PL	SOA	0	ft	pt	1982.	1552
Pro301Leu	t2	PL	NAM	0	ft	pt	1260.	1553
Pro301Leu	t2	PL	SAS	0	ft	pt	856.	1554
Pro301Leu	t2	PL	GLO	0	ft	pt	182.	1555
Pro301Leu	t2	PL	EUR	0	ft	pt	78.	1556
Pro301Leu	t2	PL	OTH	0	ft	pt	56.	1557
Pro301Leu	t2	PL	AFR	0	ft	pt	8.	1558
Pro301Leu	t2	PL	SAS	0	ft	pt	6.	1559
Gly620Val	t2	GL	OTH	0	so	pt	UKN	1560
Gly620Val	t2	GL	OTH	0	uk	uk	UKN	1561
Pro618Ser	t2	PT	GLO	0	ft	pt	78700.	1562
Pro618Ser	t2	PT	AFM	0	ft	pt	32514.	1563
Pro618Ser	t2	PT	MEX	0	ft	pt	10810.	1564
Pro618Ser	t2	PT	ASI	0	ft	pt	8352.	1565
Pro618Ser	t2	PT	PRI	0	ft	pt	7918.	1566
Pro618Ser	t2	PT	NHI	0	ft	pt	4534.	1567
Pro618Ser	t2	PT	CUB	0	ft	pt	4230.	1568
Pro618Ser	t2	PT	DOM	0	ft	pt	3828.	1569
Pro618Ser	t2	PT	CEA	0	ft	pt	2450.	1570
Pro618Ser	t2	PT	SOA	0	ft	pt	1982.	1571
Pro618Ser	t2	PT	NAM	0	ft	pt	1260.	1572
Pro618Ser	t2	PT	SAS	0	ft	pt	856.	1573
Pro618Ser	t2	PT	GLO	0	ft	pt	182.	1574
Pro618Ser	t2	PT	EUR	0	ft	pt	78.	1575
Pro618Ser	t2	PT	OTH	0	ft	pt	56.	1576
Pro618Ser	t2	PT	AFR	0	ft	pt	8.	1577
Pro618Ser	t2	PT	SAS	0	ft	pt	6.	1578
Pro618Ser	t2	PT	GLO	0	uk	uk	78700.	1579
Pro618Ser	t2	PT	AFM	0	uk	uk	32514.	1580
Pro618Ser	t2	PT	MEX	0	uk	uk	10810.	1581
Pro618Ser	t2	PT	ASI	0	uk	uk	8352.	1582
Pro618Ser	t2	PT	PRI	0	uk	uk	7918.	1583
Pro618Ser	t2	PT	NHI	0	uk	uk	4534.	1584
Pro618Ser	t2	PT	CUB	0	uk	uk	4230.	1585
Pro618Ser	t2	PT	DOM	0	uk	uk	3828.	1586
Pro618Ser	t2	PT	CEA	0	uk	uk	2450.	1587
Pro618Ser	t2	PT	SOA	0	uk	uk	1982.	1588
Pro618Ser	t2	PT	NAM	0	uk	uk	1260.	1589
Pro618Ser	t2	PT	SAS	0	uk	uk	856.	1590
Pro618Ser	t2	PT	GLO	0	uk	uk	182.	1591
Pro618Ser	t2	PT	EUR	0	uk	uk	78.	1592
Pro618Ser	t2	PT	OTH	0	uk	uk	56.	1593
Pro618Ser	t2	PT	AFR	0	uk	uk	8.	1594
Pro618Ser	t2	PT	SAS	0	uk	uk	6.	1595
Ser318Leu	vr	TL	GLO	1	uk	be	624276.	1596
Ser318Leu	vr	TL	EUR	0	uk	be	236306.	1597
Ser318Leu	vr	TL	ASI	0	uk	be	82444.	1598
Ser318Leu	vr	TL	AMR	1	uk	be	47640.	1599
Ser318Leu	vr	TL	AFR	1	uk	be	36788.	1600
Ser318Leu	vr	TL	ASJ	0	uk	be	10344.	1601
Ser318Leu	vr	TL	OTH	0	uk	be	14756.	1602
Ser318Leu	vr	TL	EUR	0	uk	be	73398.	1603
Ser318Leu	vr	TL	GLO	0	uk	be	90198.	1604
Ser318Leu	vr	TL	LA2	0	uk	be	34.	1605
Ser318Leu	vr	TL	LA1	0	uk	be	8.	1606
Ser318Leu	vr	TL	SAS	0	uk	be	982.	1607
Ser318Leu	vr	TL	AFM	1	uk	be	32514.	1608
Ser318Leu	vr	TL	MEX	1	uk	be	10810.	1609
Ser318Leu	vr	TL	PRI	1	uk	be	7918.	1610
Ser318Leu	vr	TL	NHI	0	uk	be	4534.	1611
Ser318Leu	vr	TL	CUB	1	uk	be	4230.	1612
Ser318Leu	vr	TL	DOM	1	uk	be	3828.	1613
Ser318Leu	vr	TL	CEA	1	uk	be	2450.	1614
Ser318Leu	vr	TL	SOA	1	uk	be	1982.	1615
Ser318Leu	vr	TL	NAM	1	uk	be	1260.	1616
Ser318Leu	vr	TL	SAS	0	uk	be	856.	1617
Ser318Leu	vr	TL	EAS	0	uk	be	2568.	1618
Ser318Leu	vr	TL	EUA	0	uk	be	8600.	1619
Ser318Leu	vr	TL	AFM	1	uk	be	4406.	1620
Ser318Leu	vr	TL	EST	0	uk	be	4480.	1621
Ser318Leu	vr	TL	PCC	0	uk	be	3854.	1622
Ser318Leu	vr	TL	TWC	0	uk	be	3708.	1623
Ser318Leu	vr	TL	GON	0	uk	be	998.	1624
Ser318Leu	vr	TL	SPC	1	uk	be	534.	1625
Ser318Leu	vr	TL	FIN	0	uk	be	304.	1626
Gly213Arg	vr	GK	GLO	1	uk	be	600988.	1627
Gly213Arg	vr	GK	EUR	0	uk	be	228056.	1628
Gly213Arg	vr	GK	ASI	0	uk	be	79436.	1629
Gly213Arg	vr	GK	AMR	0	uk	be	46276.	1630
Gly213Arg	vr	GK	AFR	1	uk	be	34278.	1631
Gly213Arg	vr	GK	ASJ	0	uk	be	9860.	1632
Gly213Arg	vr	GK	OTH	0	uk	be	15892.	1633
Gly213Arg	vr	GK	EUR	0	uk	be	64432.	1634
Gly213Arg	vr	GK	GLO	0	uk	be	89696.	1635
Gly213Arg	vr	GK	LA2	0	uk	be	22.	1636
Gly213Arg	vr	GK	SAS	0	uk	be	992.	1637
Gly213Arg	vr	GK	LA1	0	uk	be	6.	1638
Gly213Arg	vr	GK	AFM	1	uk	be	32264.	1639
Gly213Arg	vr	GK	MEX	0	uk	be	10802.	1640
Gly213Arg	vr	GK	PRI	1	uk	be	7902.	1641
Gly213Arg	vr	GK	NHI	0	uk	be	4522.	1642
Gly213Arg	vr	GK	CUB	0	uk	be	4224.	1643
Gly213Arg	vr	GK	DOM	1	uk	be	3824.	1644
Gly213Arg	vr	GK	CEA	0	uk	be	2448.	1645
Gly213Arg	vr	GK	SOA	0	uk	be	1982.	1646
Gly213Arg	vr	GK	NAM	0	uk	be	1260.	1647
Gly213Arg	vr	GK	SAS	0	uk	be	854.	1648
Gly213Arg	vr	GK	EAS	0	uk	be	2564.	1649
Gly213Arg	vr	GK	EUA	0	uk	be	8594.	1650
Gly213Arg	vr	GK	AFM	1	uk	be	4392.	1651
Gly213Arg	vr	GK	EST	0	uk	be	4480.	1652
Gly213Arg	vr	GK	PCC	0	uk	be	3854.	1653
Gly213Arg	vr	GK	TWC	0	uk	be	3708.	1654
Gly213Arg	vr	GK	SPC	0	uk	be	534.	1655
Gly213Arg	vr	GK	FIN	0	uk	be	286.	1656
Ile468Thr	vr	LT	GLO	0	uk	lb	625926.	1657
Ile468Thr	vr	LT	EUR	0	uk	lb	235502.	1658
Ile468Thr	vr	LT	ASI	0	uk	lb	82550.	1659
Ile468Thr	vr	LT	AMR	0	uk	lb	47708.	1660
Ile468Thr	vr	LT	AFR	0	uk	lb	37366.	1661
Ile468Thr	vr	LT	ASJ	0	uk	lb	10366.	1662
Ile468Thr	vr	LT	OTH	0	uk	lb	14686.	1663
Ile468Thr	vr	LT	EUR	0	uk	lb	73972.	1664
Ile468Thr	vr	LT	GLO	0	uk	lb	88760.	1665
Ile468Thr	vr	LT	LA2	0	uk	lb	22.	1666
Ile468Thr	vr	LT	LA1	0	uk	lb	6.	1667
Ile468Thr	vr	LT	SAS	0	uk	lb	982.	1668
Ile468Thr	vr	LT	AFM	0	uk	lb	32516.	1669
Ile468Thr	vr	LT	MEX	0	uk	lb	10810.	1670
Ile468Thr	vr	LT	PRI	0	uk	lb	7918.	1671
Ile468Thr	vr	LT	NHI	0	uk	lb	4534.	1672
Ile468Thr	vr	LT	CUB	0	uk	lb	4230.	1673
Ile468Thr	vr	LT	DOM	0	uk	lb	3828.	1674
Ile468Thr	vr	LT	CEA	0	uk	lb	2450.	1675
Ile468Thr	vr	LT	SOA	0	uk	lb	1982.	1676
Ile468Thr	vr	LT	NAM	0	uk	lb	1260.	1677
Ile468Thr	vr	LT	SAS	0	uk	lb	856.	1678
Ile468Thr	vr	LT	EAS	0	uk	lb	2568.	1679
Ile468Thr	vr	LT	EUA	0	uk	lb	8600.	1680
Ile468Thr	vr	LT	AFM	0	uk	lb	4406.	1681
Ile468Thr	vr	LT	PCC	0	uk	lb	3854.	1682
Ile468Thr	vr	LT	TWC	0	uk	lb	3708.	1683
Arg209His	p2	KK	GLO	1	ft	uk	532518.	1684
Arg209His	p2	KK	EUR	0	ft	uk	150934.	1685
Arg209His	p2	KK	ASI	0	ft	uk	73270.	1686
Arg209His	p2	KK	AMR	0	ft	uk	47258.	1687
Arg209His	p2	KK	AFR	0	ft	uk	33474.	1688
Arg209His	p2	KK	ASJ	0	ft	uk	10206.	1689
Arg209His	p2	KK	OTH	0	ft	uk	7936.	1690
Arg209His	p2	KK	EUR	0	ft	uk	69648.	1691
Arg209His	p2	KK	EAS	0	ft	uk	2564.	1692
Arg209His	p2	KK	EUA	0	ft	uk	8502.	1693
Arg209His	p2	KK	AFM	0	ft	uk	4362.	1694
Arg209His	p2	KK	SAS	0	ft	uk	982.	1695
Arg209His	p2	KK	GLO	0	ft	uk	2188.	1696
Arg209Leu	p2	KL	GLO	0	uk	uk	532518.	1697
Arg209Leu	p2	KL	EUR	0	uk	uk	150934.	1698
Arg209Leu	p2	KL	ASI	0	uk	uk	73270.	1699
Arg209Leu	p2	KL	AMR	0	uk	uk	47258.	1700
Arg209Leu	p2	KL	AFR	0	uk	uk	33474.	1701
Arg209Leu	p2	KL	ASJ	0	uk	uk	10206.	1702
Arg209Leu	p2	KL	OTH	0	uk	uk	7936.	1703
Arg209Leu	p2	KL	EUR	0	uk	uk	69648.	1704
Arg209Leu	p2	KL	EAS	0	uk	uk	2564.	1705
Arg209Leu	p2	KL	EUA	0	uk	uk	8502.	1706
Arg209Leu	p2	KL	AFM	0	uk	uk	4362.	1707
Arg209Leu	p2	KL	SAS	0	uk	uk	982.	1708
Arg209Leu	p2	KL	GLO	0	uk	uk	2188.	1709
Thr95Met	n2	TL	GLO	0	ft	uk	452598.	1710
Thr95Met	n2	TL	EUR	0	ft	uk	129274.	1711
Thr95Met	n2	TL	ASI	0	ft	uk	63772.	1712
Thr95Met	n2	TL	AMR	0	ft	uk	40012.	1713
Thr95Met	n2	TL	AFR	0	ft	uk	21628.	1714
Thr95Met	n2	TL	ASJ	0	ft	uk	9674.	1715
Thr95Met	n2	TL	OTH	0	ft	uk	6426.	1716
Thr95Met	n2	TL	EUR	0	ft	uk	45430.	1717
Thr95Met	n2	TL	EUA	0	ft	uk	8598.	1718
Thr95Met	n2	TL	AFM	0	ft	uk	4400.	1719
Thr95Met	n2	TL	GLO	0	ft	uk	2188.	1720
Thr95Met	n2	TL	SAS	0	ft	uk	4.	1721
Val224Gly	vr	LG	GLO	0	uk	uk	607098.	1722
Val224Gly	vr	LG	EUR	0	uk	uk	162856.	1723
Val224Gly	vr	LG	ASI	0	uk	uk	80446.	1724
Val224Gly	vr	LG	AMR	0	uk	uk	46842.	1725
Val224Gly	vr	LG	AFR	0	uk	uk	34754.	1726
Val224Gly	vr	LG	ASJ	0	uk	uk	10060.	1727
Val224Gly	vr	LG	OTH	0	uk	uk	10416.	1728
Val224Gly	vr	LG	EUR	0	uk	uk	66804.	1729
Val224Gly	vr	LG	AFM	0	uk	uk	32498.	1730
Val224Gly	vr	LG	MEX	0	uk	uk	10810.	1731
Val224Gly	vr	LG	PRI	0	uk	uk	7918.	1732
Val224Gly	vr	LG	NHI	0	uk	uk	4528.	1733
Val224Gly	vr	LG	CUB	0	uk	uk	4230.	1734
Val224Gly	vr	LG	DOM	0	uk	uk	3828.	1735
Val224Gly	vr	LG	CEA	0	uk	uk	2450.	1736
Val224Gly	vr	LG	SOA	0	uk	uk	1982.	1737
Val224Gly	vr	LG	NAM	0	uk	uk	1260.	1738
Val224Gly	vr	LG	SAS	0	uk	uk	856.	1739
Val224Gly	vr	LG	EAS	0	uk	uk	2568.	1740
Val224Gly	vr	LG	GLO	0	uk	uk	17552.	1741
Val224Gly	vr	LG	SAS	0	uk	uk	982.	1742
Val224Gly	vr	LG	EUA	0	uk	uk	8594.	1743
Val224Gly	vr	LG	AFM	0	uk	uk	4400.	1744
Val224Gly	vr	LG	EST	0	uk	uk	4480.	1745
Val224Gly	vr	LG	PCC	0	uk	uk	3854.	1746
Val224Gly	vr	LG	TWC	0	uk	uk	3708.	1747
Val224Gly	vr	LG	GON	0	uk	uk	998.	1748
Val224Gly	vr	LG	ACP	0	uk	uk	600.	1749
Val224Gly	vr	LG	FIN	0	uk	uk	290.	1750
Glu708Glu	p3	EE	GLO	0	uk	lb	290732.	1751
Glu708Glu	p3	EE	EUR	0	uk	lb	72998.	1752
Glu708Glu	p3	EE	ASI	0	uk	lb	25154.	1753
Glu708Glu	p3	EE	AMR	0	uk	lb	12400.	1754
Glu708Glu	p3	EE	AFR	0	uk	lb	19642.	1755
Glu708Glu	p3	EE	OTH	0	uk	lb	4284.	1756
Glu708Glu	p3	EE	EUR	0	uk	lb	27002.	1757
Glu708Glu	p3	EE	EAS	0	uk	lb	1560.	1758
Glu708Glu	p3	EE	ASJ	0	uk	lb	290.	1759
Glu708Glu	p3	EE	EUA	0	uk	lb	8600.	1760
Glu708Glu	p3	EE	AFM	0	uk	lb	4406.	1761
Glu708Glu	p3	EE	GLO	0	uk	lb	11176.	1762
Glu708Glu	p3	EE	SAS	0	uk	lb	4.	1763
Glu391Asp	p3	EE	GLO	0	uk	uk	290732.	1764
Glu391Asp	p3	EE	EUR	0	uk	uk	72998.	1765
Glu391Asp	p3	EE	ASI	0	uk	uk	25154.	1766
Glu391Asp	p3	EE	AMR	0	uk	uk	12400.	1767
Glu391Asp	p3	EE	AFR	0	uk	uk	19642.	1768
Glu391Asp	p3	EE	OTH	0	uk	uk	4284.	1769
Glu391Asp	p3	EE	EUR	0	uk	uk	27002.	1770
Glu391Asp	p3	EE	EAS	0	uk	uk	1560.	1771
Glu391Asp	p3	EE	ASJ	0	uk	uk	290.	1772
Glu391Asp	p3	EE	EUA	0	uk	uk	8600.	1773
Glu391Asp	p3	EE	AFM	0	uk	uk	4406.	1774
Glu391Asp	p3	EE	GLO	0	uk	uk	11176.	1775
Glu391Asp	p3	EE	SAS	0	uk	uk	4.	1776
Ala152Thr	vr	LT	GLO	0	mp	lb	253672.	1777
Ala152Thr	vr	LT	GLO	0	mp	lb	82376.	1778
Ala152Thr	vr	LT	EUR	0	mp	lb	94110.	1779
Ala152Thr	vr	LT	OTH	0	mp	lb	7390.	1780
Ala152Thr	vr	LT	AFR	0	mp	lb	10796.	1781
Ala152Thr	vr	LT	ASI	1	mp	lb	8380.	1782
Ala152Thr	vr	LT	LA2	0	mp	lb	22.	1783
Ala152Thr	vr	LT	LA1	0	mp	lb	6.	1784
Ala152Thr	vr	LT	SAS	0	mp	lb	982.	1785
Ala152Thr	vr	LT	AFM	0	mp	lb	32516.	1786
Ala152Thr	vr	LT	MEX	0	mp	lb	10810.	1787
Ala152Thr	vr	LT	PRI	0	mp	lb	7916.	1788
Ala152Thr	vr	LT	NHI	0	mp	lb	4534.	1789
Ala152Thr	vr	LT	CUB	0	mp	lb	4230.	1790
Ala152Thr	vr	LT	DOM	0	mp	lb	3828.	1791
Ala152Thr	vr	LT	CEA	0	mp	lb	2450.	1792
Ala152Thr	vr	LT	SOA	0	mp	lb	1982.	1793
Ala152Thr	vr	LT	NAM	0	mp	lb	1260.	1794
Ala152Thr	vr	LT	SAS	0	mp	lb	856.	1795
Ala152Thr	vr	LT	EAS	0	mp	lb	2568.	1796
Ala152Thr	vr	LT	AMR	0	mp	lb	1542.	1797
Ala152Thr	vr	LT	ASJ	0	mp	lb	290.	1798
Ala152Thr	vr	LT	EUA	0	mp	lb	8600.	1799
Ala152Thr	vr	LT	AFM	0	mp	lb	4406.	1800
Ala152Thr	vr	LT	EUR	0	mp	lb	1006.	1801
Ala152Thr	vr	LT	EST	0	mp	lb	4480.	1802
Ala152Thr	vr	LT	PCC	0	mp	lb	3854.	1803
Ala152Thr	vr	LT	TWC	0	mp	lb	3708.	1804
Ala152Thr	vr	LT	GON	0	mp	lb	998.	1805
Ala152Thr	vr	LT	SPC	0	mp	lb	534.	1806
Ala152Thr	vr	LT	GLO	0	ft	uk	253672.	1807
Ala152Thr	vr	LT	GLO	0	ft	uk	82376.	1808
Ala152Thr	vr	LT	EUR	0	ft	uk	94110.	1809
Ala152Thr	vr	LT	OTH	0	ft	uk	7390.	1810
Ala152Thr	vr	LT	AFR	0	ft	uk	10796.	1811
Ala152Thr	vr	LT	ASI	1	ft	uk	8380.	1812
Ala152Thr	vr	LT	LA2	0	ft	uk	22.	1813
Ala152Thr	vr	LT	LA1	0	ft	uk	6.	1814
Ala152Thr	vr	LT	SAS	0	ft	uk	982.	1815
Ala152Thr	vr	LT	AFM	0	ft	uk	32516.	1816
Ala152Thr	vr	LT	MEX	0	ft	uk	10810.	1817
Ala152Thr	vr	LT	PRI	0	ft	uk	7916.	1818
Ala152Thr	vr	LT	NHI	0	ft	uk	4534.	1819
Ala152Thr	vr	LT	CUB	0	ft	uk	4230.	1820
Ala152Thr	vr	LT	DOM	0	ft	uk	3828.	1821
Ala152Thr	vr	LT	CEA	0	ft	uk	2450.	1822
Ala152Thr	vr	LT	SOA	0	ft	uk	1982.	1823
Ala152Thr	vr	LT	NAM	0	ft	uk	1260.	1824
Ala152Thr	vr	LT	SAS	0	ft	uk	856.	1825
Ala152Thr	vr	LT	EAS	0	ft	uk	2568.	1826
Ala152Thr	vr	LT	AMR	0	ft	uk	1542.	1827
Ala152Thr	vr	LT	ASJ	0	ft	uk	290.	1828
Ala152Thr	vr	LT	EUA	0	ft	uk	8600.	1829
Ala152Thr	vr	LT	AFM	0	ft	uk	4406.	1830
Ala152Thr	vr	LT	EUR	0	ft	uk	1006.	1831
Ala152Thr	vr	LT	EST	0	ft	uk	4480.	1832
Ala152Thr	vr	LT	PCC	0	ft	uk	3854.	1833
Ala152Thr	vr	LT	TWC	0	ft	uk	3708.	1834
Ala152Thr	vr	LT	GON	0	ft	uk	998.	1835
Ala152Thr	vr	LT	SPC	0	ft	uk	534.	1836
Ala152Ser	vr	LT	GLO	0	uk	uk	253672.	1837
Ala152Ser	vr	LT	GLO	0	uk	uk	82376.	1838
Ala152Ser	vr	LT	EUR	0	uk	uk	94110.	1839
Ala152Ser	vr	LT	OTH	0	uk	uk	7390.	1840
Ala152Ser	vr	LT	AFR	0	uk	uk	10796.	1841
Ala152Ser	vr	LT	ASI	0	uk	uk	8380.	1842
Ala152Ser	vr	LT	LA2	0	uk	uk	22.	1843
Ala152Ser	vr	LT	LA1	0	uk	uk	6.	1844
Ala152Ser	vr	LT	SAS	0	uk	uk	982.	1845
Ala152Ser	vr	LT	AFM	0	uk	uk	32516.	1846
Ala152Ser	vr	LT	MEX	0	uk	uk	10810.	1847
Ala152Ser	vr	LT	PRI	0	uk	uk	7916.	1848
Ala152Ser	vr	LT	NHI	0	uk	uk	4534.	1849
Ala152Ser	vr	LT	CUB	0	uk	uk	4230.	1850
Ala152Ser	vr	LT	DOM	0	uk	uk	3828.	1851
Ala152Ser	vr	LT	CEA	0	uk	uk	2450.	1852
Ala152Ser	vr	LT	SOA	0	uk	uk	1982.	1853
Ala152Ser	vr	LT	NAM	0	uk	uk	1260.	1854
Ala152Ser	vr	LT	SAS	0	uk	uk	856.	1855
Ala152Ser	vr	LT	EAS	0	uk	uk	2568.	1856
Ala152Ser	vr	LT	AMR	0	uk	uk	1542.	1857
Ala152Ser	vr	LT	ASJ	0	uk	uk	290.	1858
Ala152Ser	vr	LT	EUA	0	uk	uk	8600.	1859
Ala152Ser	vr	LT	AFM	0	uk	uk	4406.	1860
Ala152Ser	vr	LT	EUR	0	uk	uk	1006.	1861
Ala152Ser	vr	LT	EST	0	uk	uk	4480.	1862
Ala152Ser	vr	LT	PCC	0	uk	uk	3854.	1863
Ala152Ser	vr	LT	TWC	0	uk	uk	3708.	1864
Ala152Ser	vr	LT	GON	0	uk	uk	998.	1865
Ala152Ser	vr	LT	SPC	0	uk	uk	534.	1866
Ser427Phe	vr	TL	GLO	0	uk	uk	501010.	1867
Ser427Phe	vr	TL	EUR	0	uk	uk	233264.	1868
Ser427Phe	vr	TL	ASI	0	uk	uk	82552.	1869
Ser427Phe	vr	TL	AMR	0	uk	uk	47706.	1870
Ser427Phe	vr	TL	AFR	0	uk	uk	37380.	1871
Ser427Phe	vr	TL	ASJ	0	uk	uk	10370.	1872
Ser427Phe	vr	TL	OTH	0	uk	uk	14626.	1873
Ser427Phe	vr	TL	EUR	0	uk	uk	74360.	1874
Ser427Phe	vr	TL	GLO	0	uk	uk	86208.	1875
Ser427Phe	vr	TL	LA2	0	uk	uk	22.	1876
Ser427Phe	vr	TL	LA1	0	uk	uk	6.	1877
Ser427Phe	vr	TL	SAS	0	uk	uk	978.	1878
Ser427Phe	vr	TL	AFM	0	uk	uk	32514.	1879
Ser427Phe	vr	TL	MEX	0	uk	uk	10810.	1880
Ser427Phe	vr	TL	PRI	0	uk	uk	7916.	1881
Ser427Phe	vr	TL	NHI	0	uk	uk	4534.	1882
Ser427Phe	vr	TL	CUB	0	uk	uk	4230.	1883
Ser427Phe	vr	TL	DOM	0	uk	uk	3828.	1884
Ser427Phe	vr	TL	CEA	0	uk	uk	2450.	1885
Ser427Phe	vr	TL	SOA	0	uk	uk	1982.	1886
Ser427Phe	vr	TL	NAM	0	uk	uk	1260.	1887
Ser427Phe	vr	TL	SAS	0	uk	uk	856.	1888
Ser427Phe	vr	TL	EAS	0	uk	uk	2568.	1889
Ser427Phe	vr	TL	EUA	0	uk	uk	8600.	1890
Ser427Phe	vr	TL	AFM	0	uk	uk	4406.	1891
Ser427Phe	vr	TL	EST	0	uk	uk	4480.	1892
Ser427Phe	vr	TL	PCC	0	uk	uk	3854.	1893
Ser427Phe	vr	TL	TWC	0	uk	uk	3708.	1894
Ser427Phe	vr	TL	GON	0	uk	uk	998.	1895
Ser427Phe	vr	TL	ACP	0	uk	uk	600.	1896
Ser427Phe	vr	TL	SPC	0	uk	uk	534.	1897
Ser427Phe	vr	TL	FIN	0	uk	uk	304.	1898
Ser427Phe	vr	TL	GLO	0	ft	lb	501010.	1899
Ser427Phe	vr	TL	EUR	0	ft	lb	233264.	1900
Ser427Phe	vr	TL	ASI	0	ft	lb	82552.	1901
Ser427Phe	vr	TL	AMR	0	ft	lb	47706.	1902
Ser427Phe	vr	TL	AFR	0	ft	lb	37380.	1903
Ser427Phe	vr	TL	ASJ	0	ft	lb	10370.	1904
Ser427Phe	vr	TL	OTH	0	ft	lb	14626.	1905
Ser427Phe	vr	TL	EUR	0	ft	lb	74360.	1906
Ser427Phe	vr	TL	GLO	0	ft	lb	86208.	1907
Ser427Phe	vr	TL	LA2	0	ft	lb	22.	1908
Ser427Phe	vr	TL	LA1	0	ft	lb	6.	1909
Ser427Phe	vr	TL	SAS	0	ft	lb	978.	1910
Ser427Phe	vr	TL	AFM	0	ft	lb	32514.	1911
Ser427Phe	vr	TL	MEX	0	ft	lb	10810.	1912
Ser427Phe	vr	TL	PRI	0	ft	lb	7916.	1913
Ser427Phe	vr	TL	NHI	0	ft	lb	4534.	1914
Ser427Phe	vr	TL	CUB	0	ft	lb	4230.	1915
Ser427Phe	vr	TL	DOM	0	ft	lb	3828.	1916
Ser427Phe	vr	TL	CEA	0	ft	lb	2450.	1917
Ser427Phe	vr	TL	SOA	0	ft	lb	1982.	1918
Ser427Phe	vr	TL	NAM	0	ft	lb	1260.	1919
Ser427Phe	vr	TL	SAS	0	ft	lb	856.	1920
Ser427Phe	vr	TL	EAS	0	ft	lb	2568.	1921
Ser427Phe	vr	TL	EUA	0	ft	lb	8600.	1922
Ser427Phe	vr	TL	AFM	0	ft	lb	4406.	1923
Ser427Phe	vr	TL	EST	0	ft	lb	4480.	1924
Ser427Phe	vr	TL	PCC	0	ft	lb	3854.	1925
Ser427Phe	vr	TL	TWC	0	ft	lb	3708.	1926
Ser427Phe	vr	TL	GON	0	ft	lb	998.	1927
Ser427Phe	vr	TL	ACP	0	ft	lb	600.	1928
Ser427Phe	vr	TL	SPC	0	ft	lb	534.	1929
Ser427Phe	vr	TL	FIN	0	ft	lb	304.	1930
Gly107Val	vr	GL	GLO	0	uk	uk	248656.	1931
Gly107Val	vr	GL	GLO	0	uk	uk	79770.	1932
Gly107Val	vr	GL	EUR	0	uk	uk	94174.	1933
Gly107Val	vr	GL	OTH	0	uk	uk	5360.	1934
Gly107Val	vr	GL	AFR	0	uk	uk	8876.	1935
Gly107Val	vr	GL	LA2	0	uk	uk	22.	1936
Gly107Val	vr	GL	ASI	0	uk	uk	8324.	1937
Gly107Val	vr	GL	LA1	0	uk	uk	6.	1938
Gly107Val	vr	GL	SAS	0	uk	uk	4.	1939
Gly107Val	vr	GL	AFM	0	uk	uk	32514.	1940
Gly107Val	vr	GL	MEX	0	uk	uk	10810.	1941
Gly107Val	vr	GL	PRI	0	uk	uk	7918.	1942
Gly107Val	vr	GL	NHI	0	uk	uk	4534.	1943
Gly107Val	vr	GL	CUB	0	uk	uk	4230.	1944
Gly107Val	vr	GL	DOM	0	uk	uk	3828.	1945
Gly107Val	vr	GL	CEA	0	uk	uk	2450.	1946
Gly107Val	vr	GL	SOA	0	uk	uk	1982.	1947
Gly107Val	vr	GL	NAM	0	uk	uk	1260.	1948
Gly107Val	vr	GL	SAS	0	uk	uk	856.	1949
Gly107Val	vr	GL	EAS	0	uk	uk	1560.	1950
Gly107Val	vr	GL	AMR	0	uk	uk	848.	1951
Gly107Val	vr	GL	ASJ	0	uk	uk	290.	1952
Gly107Val	vr	GL	EUA	0	uk	uk	8600.	1953
Gly107Val	vr	GL	AFM	0	uk	uk	4406.	1954
Gly107Asp	vr	GE	GLO	1	uk	uk	248656.	1955
Gly107Asp	vr	GE	GLO	0	uk	uk	79770.	1956
Gly107Asp	vr	GE	EUR	0	uk	uk	94174.	1957
Gly107Asp	vr	GE	OTH	0	uk	uk	5360.	1958
Gly107Asp	vr	GE	AFR	0	uk	uk	8876.	1959
Gly107Asp	vr	GE	LA2	0	uk	uk	22.	1960
Gly107Asp	vr	GE	ASI	0	uk	uk	8324.	1961
Gly107Asp	vr	GE	LA1	0	uk	uk	6.	1962
Gly107Asp	vr	GE	SAS	0	uk	uk	4.	1963
Gly107Asp	vr	GE	AFM	0	uk	uk	32514.	1964
Gly107Asp	vr	GE	MEX	0	uk	uk	10810.	1965
Gly107Asp	vr	GE	PRI	0	uk	uk	7918.	1966
Gly107Asp	vr	GE	NHI	0	uk	uk	4534.	1967
Gly107Asp	vr	GE	CUB	0	uk	uk	4230.	1968
Gly107Asp	vr	GE	DOM	0	uk	uk	3828.	1969
Gly107Asp	vr	GE	CEA	0	uk	uk	2450.	1970
Gly107Asp	vr	GE	SOA	0	uk	uk	1982.	1971
Gly107Asp	vr	GE	NAM	0	uk	uk	1260.	1972
Gly107Asp	vr	GE	SAS	0	uk	uk	856.	1973
Gly107Asp	vr	GE	EAS	0	uk	uk	1560.	1974
Gly107Asp	vr	GE	AMR	0	uk	uk	848.	1975
Gly107Asp	vr	GE	ASJ	0	uk	uk	290.	1976
Gly107Asp	vr	GE	EUA	0	uk	uk	8600.	1977
Gly107Asp	vr	GE	AFM	0	uk	uk	4406.	1978
Thr17Met	y1	TL	GLO	0	uk	lb	545144.	1979
Thr17Met	y1	TL	EUR	0	uk	lb	235372.	1980
Thr17Met	y1	TL	ASI	0	uk	lb	73690.	1981
Thr17Met	y1	TL	AMR	0	uk	lb	47430.	1982
Thr17Met	y1	TL	AFR	0	uk	lb	37194.	1983
Thr17Met	y1	TL	ASJ	0	uk	lb	10356.	1984
Thr17Met	y1	TL	OTH	0	uk	lb	14646.	1985
Thr17Met	y1	TL	EUR	0	uk	lb	73066.	1986
Thr17Met	y1	TL	GLO	0	uk	lb	88758.	1987
Thr17Met	y1	TL	LA2	0	uk	lb	22.	1988
Thr17Met	y1	TL	LA1	0	uk	lb	6.	1989
Thr17Met	y1	TL	SAS	0	uk	lb	982.	1990
Thr17Met	y1	TL	EAS	0	uk	lb	2564.	1991
Thr17Met	y1	TL	EUA	0	uk	lb	8600.	1992
Thr17Met	y1	TL	AFM	0	uk	lb	4406.	1993
Thr17Met	y1	TL	KOR	0	uk	lb	2922.	1994
Arg222Ser	vr	KT	GLO	1	ft	uk	174924.	1995
Arg222Ser	vr	KT	EUR	0	ft	uk	27000.	1996
Arg222Ser	vr	KT	AFR	0	ft	uk	10688.	1997
Arg222Ser	vr	KT	EAS	0	ft	uk	2566.	1998
Arg222Ser	vr	KT	OTH	0	ft	uk	3386.	1999
[truncated: 29,181 more rows]
